# Supplementary material for: Proteomics-Derived Biomarker Panel Facilitates Distinguishing Primary Lung Adenocarcinomas With Intestinal or Mucinous Differentiation From Lung Metastatic Colorectal Cancer
Source: Mol Cell Proteomics. 2024 Apr 10;23(5):100766. doi: 10.1016/j.mcpro.2024.100766 (PMC11092395; doi:10.1016/j.mcpro.2024.100766)
Supplement: Supplemental Tables S1 [file mmc1.xlsx]

## Sheet: Supplementary Table S1
Supplementary Table S1. Details of clinical and pathological characteristics of patients with PAIM and lmCRC.
Cohort	Patient ID	Group	Sex	Age	Height	Weight	BMI	Systolic Pressure	Diastolic Pressure	Smoke	Alcohol History	Tumor Location	Maximum Dimension(cm)	TNM Staging	TTF-1	NapsinA	CK7	CK20	Villin	CDX2
Discovery	lm01	lmCRC	male	58	176	80	25.83	125	82	yes	yes	right-middle	2.5	Ⅳ	negative	negative	positive	positive	positive	positive
Discovery	lm02	lmCRC	male	69	170	65	22.49	120	80	no	no	right-superior	2.5	Ⅳ	negative	negative	negative	positive	positive	positive
Discovery	lm03	lmCRC	male	52	-	-	-	-	-	yes	no	right-middle	5	Ⅳ	negative	negative	negative	positive	positive	positive
Discovery	lm04	lmCRC	female	51	152	56	24.24	127	86	no	no	right-superior	1	Ⅳ	negative	negative	negative	positive	positive	positive
Discovery	lm05	lmCRC	male	44	170	71	24.57	120	91	yes	no	right-middle	6	Ⅳ	negative	negative	negative	positive	positive	positive
Discovery	lm06	lmCRC	male	67	165	65	23.88	120	70	no	no	left-inferior	2	Ⅳ	negative	negative	negative	positive	positive	positive
Discovery	lm07	lmCRC	female	66	162	70	26.67	135	78	no	no	left-inferior	2.2	Ⅳ	negative	negative	negative	positive	positive	positive
Discovery	lm08	lmCRC	female	46	155	52	21.64	125	86	no	no	both	4	Ⅳ	negative	negative	negative	positive	positive	positive
Discovery	lm09	lmCRC	female	60	160	61	23.83	111	76	no	no	right-inferior	4	Ⅳ	negative	negative	positive	positive	positive	positive
Discovery	lm10	lmCRC	female	51	165	65	23.88	143	100	no	no	both	2.8	Ⅳ	negative	negative	negative	positive	positive	positive
Discovery	lm11	lmCRC	male	61	171	75	25.65	130	78	no	no	left-inferior	3.2	Ⅳ	negative	negative	negative	positive	positive	positive
Discovery	lm12	lmCRC	male	66	172	83	28.06	140	80	no	yes	right-superior	2	Ⅳ	negative	negative	negative	positive	positive	positive
Discovery	lm13	lmCRC	male	53	180	95	29.32	128	76	yes	no	left-superior	1.3	Ⅳ	negative	negative	negative	positive	positive	positive
Discovery	lm14	lmCRC	male	61	-	75	-	108	72	yes	no	left-inferior	3.5	Ⅳ	positive	negative	negative	positive	positive	positive
Discovery	lm15	lmCRC	male	52	-	68	-	120	96	no	no	right-inferior	2	Ⅳ	negative	negative	negative	positive	positive	positive
Discovery	lm16	lmCRC	male	64	166	60	21.77	122	76	no	no	right-inferior	1.2	Ⅳ	negative	negative	negative	positive	positive	positive
Discovery	lm17	lmCRC	female	73	160	52	20.31	112	68	no	no	left-inferior	2	Ⅳ	negative	negative	negative	positive	positive	positive
Discovery	P01	PAIM	female	51	-	-	-	125	75	no	no	right-superior	1.5	ⅡB	positive	positive	positive	negative	positive	negative
Discovery	P02	PAIM	female	56	-	41	-	132	86	no	no	right-superior	3.9	Ⅳ	positive	positive	positive	positive	positive	negative
Discovery	P03	PAIM	female	66	146	57	26.74	130	80	no	no	right-superior	3.8	ⅠB	positive	positive	positive	positive	positive	positive
Discovery	P04	PAIM	female	51	-	56.5	-	135	75	yes	no	left-inferior	8	ⅢA	negative	negative	positive	positive	positive	negative
Discovery	P05	PAIM	female	49	-	-	-	120	70	no	no	left-inferior	2	ⅠA2	negative	negative	positive	negative	positive	negative
Discovery	P06	PAIM	male	62	165	60	22.04	126	70	yes	no	left-superior	2	ⅡB	positive	positive	positive	negative	positive	negative
Discovery	P07	PAIM	male	73	-	-	-	122	78	yes	no	left-superior	2	ⅠA2	positive	positive	positive	positive	positive	positive
Discovery	P08	PAIM	female	68	149	55	24.77	112	74	no	no	right-inferior	3.2	ⅠB	negative	negative	positive	negative	positive	positive
Discovery	P09	PAIM	male	66	158	73	29.24	115	67	yes	yes	right-inferior	5	Ⅳ	negative	negative	positive	positive	positive	positive
Discovery	P10	PAIM	male	75	165	77.5	28.47	140	80	no	no	right-superior	4	ⅡB	negative	-	negative	positive	positive	positive
Discovery	P11	PAIM	female	74	154	49	20.66	123	76	no	no	left-inferior	1.7	Ⅳ	positive	positive	positive	negative	positive	positive
Discovery	P12	PAIM	male	73	169	53	18.56	138	51	yes	no	left-superior	2.5	ⅠA3	positive	positive	positive	positive	positive	positive
Discovery	P13	PAIM	male	65	164	62	23.05	140	96	no	no	left-inferior	4.2	ⅠB	negative	negative	positive	negative	positive	positive
Discovery	P14	PAIM	female	62	170	64	22.15	112	78	no	no	left-inferior	2.6	ⅠA3	negative	negative	positive	negative	positive	negative
Discovery	P15	PAIM	male	69	165	62	22.77	98	56	yes	no	right-superior	1.3	ⅠA2	positive	positive	positive	negative	positive	negative
Discovery	P16	PAIM	male	68	165	70	25.71	132	89	yes	no	right-inferior	1.4	ⅠA2	negative	negative	positive	negative	positive	negative
Discovery	P17	PAIM	male	66	165	71	26.08	127	76	yes	no	left-superior	1	ⅠA1	negative	negative	positive	negative	positive	negative
Discovery	P18	PAIM	male	55	-	84	-	164	95	yes	yes	right-inferior	2	ⅠB	negative	negative	positive	positive	positive	negative
Discovery	P19	PAIM	male	64	160	60	23.44	120	80	yes	yes	left-inferior	1.3	ⅠA2	negative	negative	positive	negative	positive	positive
Discovery	P20	PAIM	female	54	160	83	32.42	128	86	no	no	left-inferior	13	ⅢA	negative	negative	positive	positive	positive	positive
Discovery	P21	PAIM	male	59	172	70	23.66	117	73	yes	no	left-inferior	2.5	ⅢB	negative	negative	positive	negative	positive	positive
Discovery	P22	PAIM	male	58	169	85	29.76	148	95	yes	yes	left-superior	2.9	ⅠB	positive	negative	positive	positive	positive	negative
Validation	lm18	lmCRC	male	56	168	55	19.49	105	75	no	no	right-inferior	3.3	Ⅳ	negative	negative	negative	positive	positive	positive
Validation	lm19	lmCRC	male	58	175	70	22.86	120	80	no	no	left-superior	1.5	Ⅳ	negative	negative	negative	positive	positive	positive
Validation	lm20	lmCRC	female	71	148	44	20.09	127	68	no	no	right-inferior	2.4	Ⅳ	negative	negative	negative	positive	positive	positive
Validation	lm21	lmCRC	male	65	172	75	25.35	134	67	no	no	right-inferior	-	Ⅳ	negative	negative	positive	negative	positive	negative
Validation	lm22	lmCRC	male	75	170	65	22.49	135	78	no	no	both	3	Ⅳ	negative	negative	negative	positive	positive	positive
Validation	lm23	lmCRC	female	64	167	68	24.38	144	89	no	no	both	2	Ⅳ	negative	negative	negative	positive	positive	positive
Validation	lm24	lmCRC	male	66	172	68	22.99	146	78	no	no	both	5	Ⅳ	negative	negative	negative	positive	positive	positive
Validation	lm25	lmCRC	male	66	165	70	25.71	140	98	yes	yes	right-inferior	2	Ⅳ	positive	negative	positive	positive	positive	positive
Validation	lm26	lmCRC	female	52	162	50	19.05	137	69	no	no	right-superior	2.8	Ⅳ	negative	negative	positive	positive	positive	positive
Validation	lm27	lmCRC	female	47	153	43	18.37	112	83	no	no	both	-	Ⅳ	positive	negative	negative	positive	positive	positive
Validation	lm28	lmCRC	male	53	174	76	25.1	126	77	no	no	right-superior	2	Ⅳ	negative	negative	negative	positive	positive	positive
Validation	lm29	lmCRC	female	50	171	65	22.23	115	65	no	no	left-inferior	1.5	Ⅳ	negative	negative	negative	positive	positive	positive
Validation	lm30	lmCRC	male	57	170	74	25.61	142	87	yes	yes	left-superior	1.1	Ⅳ	negative	negative	negative	positive	positive	positive
Validation	lm31	lmCRC	male	58	169	67	23.46	120	70	yes	no	both	2	Ⅳ	negative	negative	negative	positive	positive	positive
Validation	lm32	lmCRC	male	64	178	73	23.04	120	90	yes	yes	left-inferior	2.6	Ⅳ	negative	negative	positive	negative	positive	positive
Validation	lm33	lmCRC	male	67	173	82	27.4	120	80	yes	no	right-superior	2.7	Ⅳ	positive	negative	negative	positive	positive	positive
Validation	lm34	lmCRC	male	60	167	59	21.16	153	84	no	no	both	9.9	Ⅳ	negative	negative	negative	positive	positive	positive
Validation	lm35	lmCRC	male	56	170	50	17.3	112	80	no	no	both	5.1	Ⅳ	negative	negative	negative	positive	positive	positive
Validation	lm36	lmCRC	female	56	155	60	24.97	119	79	no	no	both	3.8	Ⅳ	negative	negative	positive	positive	positive	positive
Validation	P23	PAIM	female	64	163	60	22.58	125	81	no	no	left-inferior	10	ⅢA	negative	positive	positive	positive	positive	negative
Validation	P24	PAIM	male	61	-	-	-	128	80	yes	yes	right-superior	-	Ⅳ	negative	negative	positive	negative	positive	positive
Validation	P25	PAIM	female	66	-	-	-	135	85	no	no	both	-	Ⅳ	negative	negative	positive	negative	positive	positive
Validation	P26	PAIM	female	86	161	57.5	22.18	110	70	no	no	right-inferior	4.9	ⅡA	negative	negative	positive	positive	positive	positive
Validation	P27	PAIM	male	83	162	50	19.05	125	75	yes	no	left-superior	-	Ⅳ	negative	-	positive	negative	negative	positive
Validation	P28	PAIM	male	70	175	80	26.12	132	70	yes	yes	right-superior	6.2	Ⅳ	negative	negative	positive	negative	positive	positive
Validation	P29	PAIM	male	47	173	58	19.38	130	80	no	no	-	-	Ⅳ	negative	negative	positive	negative	positive	positive
Validation	P30	PAIM	male	73	174	68	22.46	142	82	yes	no	right-superior	-	Ⅳ	positive	negative	positive	positive	positive	positive
Validation	P31	PAIM	male	49	178	79	24.93	120	80	no	no	right-inferior	3.9	Ⅳ	positive	positive	positive	negative	positive	negative
Validation	P32	PAIM	female	59	168	64	22.68	118	89	no	no	right-superior	4	Ⅳ	positive	positive	positive	negative	positive	positive
Validation	P33	PAIM	male	70	162	54	20.58	104	67	no	no	right-inferior	8.1	ⅢB	positive	negative	positive	negative	positive	positive
