# Supplementary material for: Proteomics-Derived Biomarker Panel Facilitates Distinguishing Primary Lung Adenocarcinomas With Intestinal or Mucinous Differentiation From Lung Metastatic Colorectal Cancer
Source: Mol Cell Proteomics. 2024 Apr 10;23(5):100766. doi: 10.1016/j.mcpro.2024.100766 (PMC11092395; doi:10.1016/j.mcpro.2024.100766)
Supplement: Supplemental Tables S2 [file mmc2.xlsx]

## Sheet: Supplementary Table S2
Supplementary Table S2. Detection batches and grouping information of proteomic analysis.
Patient ID	Group	Batch
P06	PAIM	b1
lm03	lmCRC	b1
lm09	lmCRC	b1
P19	PAIM	b1
P04	PAIM	b1
lm07	lmCRC	b1
lm04	lmCRC	b1
P08	PAIM	b1
lm14	lmCRC	b1
lm16	lmCRC	b1
P20	PAIM	b1
P18	PAIM	b1
P10	PAIM	b1
P06rep	PAIM	b1
lm13rep	lmCRC	b1
P02	PAIM	b2
lm13	lmCRC	b2
lm06	lmCRC	b2
P14	PAIM	b2
P22	PAIM	b2
P09	PAIM	b2
lm02	lmCRC	b2
P05	PAIM	b2
lm12	lmCRC	b2
lm05	lmCRC	b2
P11	PAIM	b2
P16	PAIM	b2
lm15	lmCRC	b2
P02rep	PAIM	b2
lm17rep	lmCRC	b2
P21	PAIM	b3
lm17	lmCRC	b3
P03	PAIM	b3
P15	PAIM	b3
P13	PAIM	b3
lm11	lmCRC	b3
P17	PAIM	b3
lm08	lmCRC	b3
lm10	lmCRC	b3
P12	PAIM	b3
P07	PAIM	b3
lm01	lmCRC	b3
P01	PAIM	b3
P21rep	PAIM	b3
lm03rep	lmCRC	b3
