# Supplementary material for: Proteomics-Derived Biomarker Panel Facilitates Distinguishing Primary Lung Adenocarcinomas With Intestinal or Mucinous Differentiation From Lung Metastatic Colorectal Cancer
Source: Mol Cell Proteomics. 2024 Apr 10;23(5):100766. doi: 10.1016/j.mcpro.2024.100766 (PMC11092395; doi:10.1016/j.mcpro.2024.100766)
Supplement: Supplemental Tables S3 [file mmc3.xlsx]

## Sheet: Supplementary Table S3
Supplementary Table S3. Antibodies used for immunohistochemistry.
Antigen	Supplier	Clone	Dilution
ATP1B3	Abcam	ab137055	1 ：80
CDH17	Gene Tech	GT220802	ready to use
CK7	Gene Tech	GT244607	ready to use
FABP1	Proteintech	13626-1-AP	1 ：12800
GLB1	Abcam	ab203749	1 ：2500
MLPH	Proteintech	66092-1-Ig	1 ：400
NARR	Affinity Biosciences	AF9174	1 ：100
OXNAD1	Atlas antibodies	HPA059160-L	1 ：80
S100A14	Proteintech	10489-1-AP	1 ：800
