# Supplementary material for: Proteomics-Derived Biomarker Panel Facilitates Distinguishing Primary Lung Adenocarcinomas With Intestinal or Mucinous Differentiation From Lung Metastatic Colorectal Cancer
Source: Mol Cell Proteomics. 2024 Apr 10;23(5):100766. doi: 10.1016/j.mcpro.2024.100766 (PMC11092395; doi:10.1016/j.mcpro.2024.100766)
Supplement: Supplemental Tables S4 [file mmc4.xlsx]

## Sheet: Supplementary Table S4
Supplementary Table S4. Proteins quantified and detected in PAIM and lmCRC samples of the discovery cohort.
Accession_Gene.Symbol	Coverage [%]	# Peptides	# Unique Peptides	# AAs	P01	P02	P03	P04	P05	P06	P07	P08	P09	P10	P11	P12	P13	P14	P15	P16	P17	P18	P19	P20	P21	P22	lm01	lm02	lm03	lm04	lm05	lm06	lm07	lm08	lm09	lm10	lm11	lm12	lm13	lm14	lm15	lm16	lm17
Q09666_AHNAK	70	294	291	5890	0.553	0.733	0.783	1.135	1.066	0.578	0.771	0.857	1.05	1.593	0.869	0.661	1.094	1.192	1.582	1.496	0.63	1.252	1.657	0.764	0.782	1.333	0.702	0.641	0.694	0.843	1.212	1.03	0.833	1.18	0.815	0.778	0.655	1.307	1.067	0.706	0.825	0.781	1.657
Q15149_PLEC	51	248	238	4684	0.801	1.036	0.919	1.063	1.031	0.773	1.186	1.309	1.657	0.877	0.731	0.878	0.792	0.999	0.984	1.257	0.912	1.325	1.036	1.106	1.276	1.234	0.879	0.904	0.592	0.682	0.838	0.918	0.775	0.884	0.871	0.885	0.848	0.834	0.79	0.765	0.962	1.148	0.947
P35579_MYH9	61	156	126	1960	0.86	0.996	0.987	0.966	0.926	0.893	1.079	1.069	1.287	1.012	0.929	0.997	0.935	0.908	0.998	1.014	0.929	1.183	1.055	0.855	1.166	1.037	0.931	0.975	0.77	0.795	0.93	1.149	0.917	1.042	0.96	0.921	1.027	0.877	0.86	1.002	1.014	1.098	0.963
Q13813_SPTAN1	61	160	160	2472	0.69	0.795	0.711	1.353	1.19	0.805	0.934	0.968	0.736	1.181	0.88	0.584	1.17	1.466	1.185	1.116	0.953	1.12	1.657	1.152	0.857	1.145	0.854	0.798	0.855	1.063	1.101	0.885	0.864	0.906	1.125	0.802	0.739	1.098	1.017	0.957	0.946	0.871	1.41
Q14204_DYNC1H1	39	181	181	4646	0.988	1.202	0.913	1.187	1.019	1.004	1.043	1.072	1.064	0.969	0.947	0.752	0.977	1.023	1.035	0.95	0.996	1.043	1.054	0.992	0.978	1.058	1.107	1.09	1.059	0.977	0.998	1.109	1.007	0.963	0.932	0.95	0.86	1.048	0.936	1.035	0.817	0.915	0.971
P35749_MYH11	53	123	98	1972	0.667	0.84	0.976	0.95	0.775	1.231	1.657	0.665	0.96	1.296	0.809	1.21	1.017	1.591	1.649	1.657	0.513	1.263	1.096	1.25	1.243	1.321	0.677	0.583	0.525	0.699	0.945	0.782	0.887	1.657	0.857	0.537	0.634	0.82	0.725	1.134	0.806	0.69	0.928
P12111_COL6A3	44	136	136	3177	0.679	0.817	1.189	0.782	0.655	1.398	0.697	0.739	0.985	1.391	0.949	1.657	0.789	0.926	1.657	1.657	0.694	1.34	1.657	0.782	1.373	1.101	0.722	0.862	0.621	0.766	1.292	0.827	0.875	1.657	0.941	0.781	0.774	0.829	1.283	0.661	0.845	0.73	1.415
Q01082_SPTBN1	54	127	109	2364	0.705	0.804	0.762	1.362	1.155	0.836	0.937	0.98	0.748	1.184	0.89	0.622	1.11	1.369	1.187	1.056	0.917	1.097	1.657	1.21	0.835	1.078	0.884	0.838	0.87	1.099	1.12	0.869	0.893	0.91	1.119	0.81	0.735	1.069	1.03	0.952	0.936	0.862	1.397
Q9UPN3_MACF1	29	194	190	7388	1.026	1.034	0.936	0.984	0.967	0.963	0.955	0.935	0.988	1.546	1.078	0.774	0.805	0.906	1.469	1.198	0.756	1.064	1.657	0.993	0.829	1.199	0.786	0.862	0.812	1.071	1.422	0.959	1.049	1.126	0.856	0.887	0.803	1.463	1.042	0.842	0.902	0.867	1.657
Q7Z406_MYH14	54	106	93	1995	0.723	0.543	0.674	1.178	1.509	1.032	1.018	1.128	0.711	1.003	0.741	0.567	1.311	0.99	1.106	0.901	0.523	0.844	1.16	1.27	1.214	1.209	0.903	1.24	1.657	0.988	0.998	1.162	0.896	0.659	0.91	1.188	0.772	1.042	0.765	0.905	1.119	1.403	0.9
P21333_FLNA	44	102	90	2647	0.811	1.086	1.039	0.707	0.722	0.884	1.206	0.837	1.519	1.381	0.925	1.304	0.686	0.966	1.428	1.425	0.655	1.145	1.368	0.877	1.161	1.026	0.86	0.876	0.583	0.728	1.102	0.959	0.836	1.347	0.856	0.747	0.942	1.096	0.84	1.156	0.893	0.985	1.112
P04114_APOB	35	150	142	4563	0.685	0.721	0.908	0.564	0.735	0.838	0.759	0.883	1.018	0.993	0.723	1.657	0.813	1.062	0.991	0.632	0.687	0.731	1.046	0.523	0.725	0.775	1.063	0.804	0.694	1.206	1.545	0.73	1.419	0.938	0.714	1.657	0.973	1.377	1.657	0.646	0.979	0.584	1.231
P35580_MYH10	47	103	74	1976	0.955	1.268	1.13	0.769	0.717	0.943	1.175	0.715	0.92	1.657	0.977	1.21	0.692	0.963	1.657	1.486	0.789	0.925	1.657	0.808	1.045	1.059	0.63	0.774	0.57	0.836	1.435	0.801	0.901	1.302	0.847	0.674	0.753	1.297	1.053	1.027	1.078	0.739	1.657
Q9Y490_TLN1	42	92	79	2541	0.926	1.087	1.07	0.856	0.869	0.9	1.029	0.861	1.013	1.288	1.06	0.875	0.839	0.972	1.326	1.252	0.76	1.131	1.506	0.814	1.127	1.01	0.796	0.856	0.687	0.876	1.318	0.985	1.065	1.3	0.941	0.896	0.903	1.223	1.061	0.978	0.899	0.96	1.361
P15924_DSP	40	124	123	2871	0.877	0.613	0.617	1.6	0.827	0.885	0.908	0.966	1.082	0.59	0.869	0.609	0.98	1.356	0.615	0.744	1.424	0.868	0.648	1.293	0.659	0.959	1.266	1.474	1.657	1.2	0.519	1.327	0.619	0.543	1.252	0.891	0.969	0.481	0.606	1.57	1.152	1.13	1.038
Q99715_COL12A1	36	98	98	3063	0.733	0.571	0.887	0.62	0.744	0.515	0.877	0.619	1.657	1.043	0.777	1.657	0.651	0.58	0.923	0.979	0.78	0.941	1.394	0.615	0.99	0.927	1.077	0.875	0.57	0.71	1.313	1.055	0.611	0.991	0.914	0.704	1.016	0.758	0.828	0.704	0.883	1.193	1.042
O75369_FLNB	39	85	73	2602	0.811	0.73	0.746	1.657	1.006	0.735	0.739	0.92	1.155	0.794	0.737	0.715	1.202	1.657	0.754	0.779	0.645	0.997	0.838	1.283	1.192	1.657	1.165	0.936	0.82	0.946	0.834	1.171	0.775	0.682	0.884	0.832	0.775	0.722	0.741	0.946	0.933	0.923	0.867
P18206_VCL	62	65	65	1134	0.796	0.994	0.954	1.119	0.927	0.884	1.187	0.878	1.308	1.275	0.894	0.916	0.844	1.378	1.249	1.242	0.7	1.243	1.494	1.056	1.203	1.171	0.933	0.763	0.704	0.867	1.123	0.927	0.799	1.146	0.878	0.697	0.812	1.027	0.9	0.986	0.947	0.925	1.174
Q8WXH0_SYNE2	21	134	131	6885	1.202	0.973	0.968	1.114	0.945	0.95	1.154	0.897	1.01	0.847	1.088	0.738	0.907	1.115	0.893	0.952	1.657	0.979	0.914	1.188	1.084	0.929	0.941	0.905	1.131	0.859	0.839	1.039	0.997	0.931	0.946	0.841	0.843	0.879	0.881	1.098	0.903	0.731	0.886
O43707_ACTN4	67	63	42	911	0.795	0.802	0.856	1.042	1.024	0.976	1.189	1.116	1.27	0.909	0.823	0.751	1.044	1.085	0.973	0.981	0.834	1.055	1.015	1.041	1.639	1.009	0.816	0.723	1.32	0.834	0.894	1.082	0.811	0.887	1.271	0.919	0.963	0.86	0.756	1.026	1.151	0.988	0.823
P78527_PRKDC	27	111	110	4128	1.265	0.957	0.915	0.785	0.859	1.26	1.003	0.89	0.93	0.765	1.018	0.681	0.915	0.712	0.837	0.805	1.472	0.825	0.736	0.892	1.017	0.798	1.137	1.214	1.305	1.095	0.741	1.257	0.975	0.915	1.36	1	1.143	0.758	0.801	1.429	1.226	1.055	0.803
P58107_EPPK1	47	86	79	5088	0.751	0.705	0.924	1.051	1.099	0.647	0.913	1.096	1.518	0.784	0.636	0.648	1.326	0.718	0.846	1.185	1.193	0.995	0.776	0.627	0.785	0.904	1.345	1.053	0.877	1.095	0.789	1.147	1.043	0.835	0.777	1.626	1.006	0.689	0.836	0.871	0.877	1.657	0.794
P02751_FN1	34	66	66	2477	0.724	1.029	1.019	0.597	0.576	0.668	0.833	0.891	1.657	1.07	0.877	1.657	0.621	0.625	1.038	0.846	1.158	0.928	0.951	0.575	1.039	0.754	0.899	1.128	0.805	0.814	1.109	1.058	0.769	0.953	1.163	0.937	1.657	0.84	0.93	0.947	0.785	1.489	1.657
P46940_IQGAP1	42	67	63	1657	0.85	0.966	0.843	1.24	1.186	0.743	0.832	0.94	1.101	0.932	1.175	0.781	1.006	1.119	1.054	1.073	0.853	1.067	0.985	1.096	0.844	1.383	0.938	0.933	0.832	0.986	0.994	1.068	0.992	1.059	0.97	1.033	0.866	1.119	0.913	0.862	0.833	0.883	0.903
P01024_C3	45	71	70	1663	0.854	0.778	1.213	0.574	0.682	0.696	0.688	1.28	1.016	1.277	1.039	1.657	0.717	1.072	1.006	0.67	0.894	1.122	0.957	0.802	0.712	0.904	0.763	0.766	0.733	1.046	1.631	0.749	1.177	0.98	0.827	1.657	1.207	1.292	1.657	0.775	0.947	0.705	1.183
P22105_TNXB	27	85	85	4244	0.704	0.907	0.93	0.922	0.979	1.139	0.803	0.628	0.708	1.657	1.193	1.044	0.701	1.152	1.657	1.657	0.526	1.444	1.657	0.7	1.027	1.538	0.571	0.707	0.59	0.993	1.657	0.802	0.877	1.397	0.816	0.886	0.639	1.049	1.359	0.587	1.526	0.574	1.632
Q00610_CLTC	41	60	60	1675	0.967	1.146	0.864	1.333	1.086	1.113	1.094	1.097	1.022	0.908	1.108	0.729	0.976	1.044	0.905	1.117	1.003	1.012	0.872	1.057	1.035	1.013	0.974	1.176	0.866	0.955	1.041	1.063	1.022	0.919	0.963	1.038	0.979	1.007	0.913	0.933	1.024	0.993	0.882
P08670_VIM	80	56	47	466	0.9	1.15	1.187	0.67	0.81	0.953	0.996	0.745	0.941	1.156	1.068	0.979	0.746	0.907	1.515	1.558	0.774	1.285	1.179	0.644	1.159	1.01	0.802	0.836	0.616	0.73	1.367	0.985	1.061	1.376	0.907	0.993	0.937	1.203	1.05	0.677	0.905	0.77	1.657
Q14980_NUMA1	39	77	77	2115	1.327	1.128	0.986	0.955	0.929	1.135	1.081	0.806	0.955	0.98	1.135	0.804	0.871	1.093	0.988	0.966	1.158	1.139	1.074	0.997	0.93	0.96	1.137	0.881	1.106	1.013	0.933	1.132	0.95	1.159	1.244	0.797	0.952	0.839	0.844	0.995	1.07	0.847	1.009
Q14789_GOLGB1	34	99	98	3259	1.022	0.781	1.005	1.281	1.283	1.148	0.979	1.338	1.007	0.831	0.939	0.764	1.489	0.946	0.861	1.005	0.92	0.919	0.773	1.657	1.19	1.036	0.895	0.854	0.914	0.915	0.789	1.001	0.916	0.953	0.926	0.96	0.88	0.84	0.804	1.139	1.045	1.019	0.815
P12814_ACTN1	58	59	35	892	0.855	1.214	0.939	0.701	0.804	0.906	1.158	1.093	1.609	0.884	0.789	1.051	0.797	0.912	0.962	1.109	0.927	1.279	0.826	0.984	1.377	0.967	0.98	0.987	0.814	0.762	0.857	1.092	0.848	1.07	1.007	0.817	1.116	0.81	0.821	1.249	0.879	1.206	0.823
P11277_SPTB	38	74	64	2137	0.657	0.851	1.242	0.77	0.853	0.865	0.582	0.824	0.651	1.657	0.934	0.866	0.973	0.908	1.399	0.704	0.499	0.788	1.44	0.687	0.579	0.844	0.652	0.866	0.639	1.657	1.657	0.656	1.582	0.66	0.738	0.896	0.549	1.657	1.657	0.739	0.692	0.69	1.657
P02545_LMNA	66	60	57	664	0.793	0.964	0.937	1.184	1.14	0.844	1.031	0.813	1.082	1.066	0.754	0.652	1.272	1.657	1.226	1.164	1.018	1.476	1.336	1.111	0.916	1.102	0.764	0.872	0.729	0.664	0.916	0.962	0.683	1.177	0.804	0.774	0.75	0.908	0.856	1.235	0.975	0.838	1.158
P49327_FASN	31	66	65	2511	1.231	1.123	0.882	0.817	0.939	1.657	0.929	1.045	0.815	1.047	1.104	0.717	0.779	0.623	1.29	0.878	1.07	0.748	0.95	0.959	1.592	1.079	1.089	1.108	0.737	1.587	1.035	1.103	1.022	0.762	0.846	0.953	0.959	1.399	0.818	1.016	0.941	0.841	0.86
P46939_UTRN	27	86	86	3433	0.954	0.891	0.928	0.979	0.934	0.917	1.009	0.85	0.872	1.459	1.186	0.848	0.805	1.117	1.433	1.212	1	1.076	1.657	0.897	0.973	1.303	0.813	0.807	0.794	1.069	1.448	0.996	1.049	1.149	1.03	0.819	0.726	1.46	1.112	0.809	0.837	0.776	1.416
P98160_HSPG2	18	59	59	4391	0.733	0.891	1.091	0.914	0.828	0.978	0.871	0.932	0.915	1.441	1.048	1.496	0.741	1.237	1.333	1.301	0.889	1.092	1.657	0.756	1.401	1.182	0.751	1.028	0.641	0.88	1.58	0.905	0.939	1.375	0.858	0.793	0.998	1.134	1.038	0.788	0.817	0.888	1.463
Q9NZM1_MYOF	39	78	76	2061	0.757	1.152	0.963	1.086	0.997	0.838	1.02	0.901	1.383	1.046	0.998	0.922	0.982	1.162	1.031	1.412	0.875	1.275	1.033	1.117	1.087	1.374	0.878	0.691	0.809	0.765	0.99	1.012	0.98	0.931	0.889	0.982	0.907	1.04	0.9	0.856	1.017	0.993	0.977
Q05707_COL14A1	36	51	50	1796	0.733	1.657	1.657	0.631	0.484	1.657	1.011	0.53	0.598	0.744	0.758	1.657	0.636	0.838	1.066	1.541	0.68	1.544	0.81	0.81	1.614	1.136	0.665	0.493	0.457	0.62	1.007	0.774	0.786	1.657	1.167	0.591	0.668	0.794	1.657	0.523	1.657	0.505	1.078
P12270_TPR	31	69	69	2363	1.161	1.085	0.992	0.886	0.902	1.19	1.092	0.873	0.906	0.751	0.906	0.624	1.027	0.907	0.808	0.879	1.245	0.955	0.803	0.909	0.987	0.846	1.154	1.01	1.142	1.113	0.772	1.204	0.964	1.064	1.318	0.918	1.046	0.716	0.797	1.407	1.106	1.095	0.803
Q92616_GCN1	30	73	73	2671	1.043	1.183	1.008	1.186	0.859	1.039	1.065	1.106	1.071	0.843	1.022	0.696	0.965	0.849	0.878	0.899	1.295	0.917	0.768	1.152	0.961	0.947	1.075	1.088	1.105	1.161	0.871	1.082	0.998	0.923	1.065	0.94	0.998	0.837	0.988	1.403	1.009	0.937	0.783
P04264_KRT1	55	53	34	644	0.705	0.936	0.961	0.867	0.919	1.038	0.656	0.769	0.868	1.531	1.104	1.316	0.468	0.954	0.951	0.887	0.368	0.745	1.657	1.437	0.51	0.732	0.414	1.657	1.174	0.963	1.32	0.584	0.702	0.672	0.612	0.607	0.665	1.657	0.764	1.067	1.324	0.832	0.963
Q9P2E9_RRBP1	56	59	56	1410	1.061	0.966	1.438	1.198	1.011	0.984	1.226	1.28	1.298	0.769	0.743	0.725	1.468	0.872	0.772	0.822	1.038	1.123	0.664	0.883	1.12	0.906	0.94	1.052	0.831	0.735	0.708	1.066	0.969	1.016	1.027	0.875	0.766	0.743	0.915	1.018	0.774	1.098	0.722
O60437_PPL	43	77	76	1756	0.766	1.09	0.691	0.836	1.305	0.672	1.13	1.24	1.179	1.657	1.096	0.547	0.775	0.947	1.657	1.31	0.82	1.078	1.657	0.935	1.049	1.567	0.669	0.798	0.645	0.872	1.5	0.757	0.902	0.785	0.652	0.801	0.686	1.481	0.859	0.589	0.702	0.739	1.413
Q63HN8_RNF213	18	88	86	5207	1.006	1.188	1.103	0.901	1.045	0.816	1.118	1.143	1.078	0.847	1.466	0.738	0.829	0.773	0.865	1	1.233	0.959	0.775	0.948	1.581	0.821	0.946	0.942	1.303	0.864	0.926	0.935	1.102	0.969	0.956	0.978	0.946	0.998	0.841	1.121	0.827	1.022	0.813
P60709_ACTB	66	35	10	375	0.97	1.119	1.095	1.171	1.131	0.923	1.197	0.903	1.178	0.99	0.987	1.025	1.022	0.979	1.108	1.212	0.782	1.043	1.04	0.919	1.165	1.129	0.994	0.967	0.812	0.901	0.976	1.043	0.93	1.153	0.865	1.018	0.959	1.056	0.802	0.897	1	0.943	0.986
Q14764_MVP	57	45	44	893	0.904	1.45	0.879	1.218	1.227	1.278	0.864	1.009	0.91	0.869	0.809	0.671	1.618	0.855	0.902	1.224	0.843	0.888	0.768	1.432	0.92	1.048	0.914	0.908	1.132	0.836	0.907	0.984	0.856	0.774	0.907	1.311	1.125	0.954	0.783	0.73	0.9	1.182	0.819
P02549_SPTA1	31	64	64	2419	0.625	0.819	1.313	0.723	0.812	0.895	0.508	0.806	0.621	1.657	0.906	0.831	0.982	0.853	1.445	0.661	0.457	0.71	1.525	0.636	0.594	0.831	0.655	0.875	0.615	1.657	1.657	0.593	1.609	0.676	0.706	0.836	0.491	1.657	1.657	0.742	0.711	0.639	1.657
Q15063_POSTN	52	44	44	836	0.698	0.97	1.333	0.48	0.402	0.704	0.999	1.071	1.03	0.92	0.6	1.657	0.625	0.46	0.875	1.17	1.105	1.057	0.915	0.403	1.657	0.945	0.948	1.379	0.991	0.518	0.677	1.258	0.489	0.896	1.186	0.668	1.607	0.502	1.117	0.949	1.071	1.094	0.708
P07900_HSP90AA1	54	46	25	732	1.335	1.093	1.042	0.897	0.843	1.173	0.966	1.181	0.976	0.838	0.994	0.917	0.842	0.887	0.884	0.864	1.122	0.997	0.807	1.183	1.27	0.869	1.425	0.841	1.146	1.142	0.804	1.102	1.095	0.975	0.966	1.071	0.985	0.819	0.878	0.94	0.868	0.993	0.876
P52272_HNRNPM	56	38	38	730	1.249	1.118	1.187	0.881	0.944	1.177	1.164	0.893	0.946	0.886	0.992	0.825	0.938	0.877	0.956	0.932	1.191	0.972	0.818	1.006	1.057	0.85	1.131	0.958	1.21	1.069	0.877	1.037	0.981	1.106	1.18	0.95	0.994	0.753	0.842	1.212	1.054	0.945	0.899
P14625_HSP90B1	51	56	45	803	1.372	1.053	1.33	0.966	0.883	1.097	1.103	1.399	1.093	0.72	0.859	0.63	0.883	0.901	0.774	0.72	0.985	0.972	0.654	0.897	0.909	0.788	1.058	1.127	1.145	0.939	0.646	0.892	1.182	1.114	1.127	0.832	1.004	0.736	1.165	1.287	0.808	1.1	0.657
P26038_MSN	65	51	37	577	0.838	1.128	1.139	0.825	0.951	0.797	0.98	1.142	0.871	1.427	1.302	0.914	0.81	0.895	1.431	1.289	0.807	1.091	1.657	0.839	1.185	1.313	0.646	0.724	0.538	0.821	1.396	0.917	1.211	1.295	0.882	0.944	0.826	1.399	1.018	0.725	0.723	0.71	1.331
P08238_HSP90AB1	58	51	27	724	1.039	0.99	0.914	0.825	0.941	1.427	0.932	1.014	0.964	0.809	1.07	0.781	1.01	0.835	0.809	0.893	1.226	0.92	0.782	0.933	1.246	0.854	1.236	0.898	1.031	1.294	0.773	1.146	1.015	0.9	1.218	1.056	1.135	0.789	0.868	1.003	1.078	0.931	0.792
Q86UP2_KTN1	44	61	61	1357	1.245	0.99	0.897	0.935	0.775	0.952	1.034	1.566	0.884	0.932	1.013	0.665	0.663	1.085	1.041	1.24	1.168	1.172	1.053	0.879	0.703	1.165	1.036	1.008	1.1	0.79	0.894	1.102	0.907	1.05	0.91	0.808	1.055	1.04	0.856	1.145	0.832	1.113	1.016
P11021_HSPA5	56	48	45	654	1.118	1.033	1.303	1.114	1.001	0.985	0.995	1.144	1.059	0.8	0.95	0.717	1.206	0.859	0.825	0.784	0.871	0.994	0.705	0.801	1.224	0.896	1.104	1.373	0.876	0.907	0.819	1.031	1.246	1.016	1.148	1.085	1.044	0.84	0.949	1.111	0.788	1.1	0.743
P04406_GAPDH	66	31	18	335	0.907	1.155	0.979	0.651	0.93	0.942	0.825	1.218	1.251	0.805	0.921	0.732	0.951	1.211	0.732	0.979	1.118	1.062	0.714	0.809	1.271	0.875	0.885	1.013	0.722	0.909	0.919	1.141	0.938	0.916	1.054	0.995	1.201	0.79	1.058	1	0.728	1.158	0.787
P14618_PKM	67	40	37	531	0.962	1.046	0.877	1.091	1.347	0.721	0.842	1.657	1.49	0.655	0.986	0.763	0.826	1.031	0.739	0.929	1.439	1.2	0.634	1.05	1.064	0.975	1.107	0.868	0.765	0.861	0.733	1.173	0.891	0.741	0.835	1.087	1.002	0.692	0.77	0.788	0.659	1.555	0.709
O15230_LAMA5	17	52	51	3695	0.685	0.804	0.881	0.938	0.911	0.84	0.715	0.749	0.744	1.657	1.163	0.713	0.644	0.893	1.657	1.2	0.657	0.996	1.657	0.822	1.051	1.437	0.567	0.875	0.631	0.981	1.657	0.946	0.985	1.368	0.801	1.029	0.676	1.485	1.358	0.761	0.743	0.764	1.657
P01023_A2M	37	45	33	1474	0.585	0.894	1.237	0.597	0.731	0.623	0.913	0.844	0.89	1.329	1.178	1.657	0.656	1.038	1.017	0.813	0.547	1.158	1.437	0.503	0.69	1.409	0.614	0.615	0.594	1.483	1.583	0.616	1.343	1.146	0.691	1.657	0.678	1.158	1.657	0.506	0.86	0.601	1.383
P02452_COL1A1	34	44	42	1464	0.559	0.748	0.939	0.498	0.399	1.657	0.68	0.599	0.829	1.227	0.629	1.657	0.466	0.607	1.176	1.391	0.657	1.482	1.135	0.683	1.657	1.027	0.691	0.512	0.467	0.553	1.142	0.767	0.475	1.509	0.923	0.471	0.871	0.627	0.87	0.514	1.551	0.702	1.24
P0C0L5_C4B	34	49	4	1744	1.101	0.88	1.078	0.64	0.819	0.735	0.798	1.204	1.148	1.136	1.657	1.657	0.715	1.071	0.904	0.791	0.852	1.015	0.899	0.558	0.702	0.935	0.707	0.986	0.652	0.843	1.436	0.741	1.047	0.869	1.076	1.657	1.058	1.243	1.602	0.901	1.005	0.78	0.941
P20700_LMNB1	65	41	38	586	1.431	1.011	1.158	0.83	0.841	1.083	1.004	0.779	0.907	0.782	1.048	0.702	1.091	0.942	0.853	0.939	0.778	0.954	0.79	1.075	0.906	0.817	1.039	1.137	1.594	1.078	0.761	0.963	0.98	1.4	1.198	0.886	0.948	0.75	0.821	1.398	0.947	1.218	0.843
P13667_PDIA4	61	44	43	645	1.19	1.047	1.15	1.114	1.217	1.376	1.077	1.44	0.946	0.648	0.973	0.614	1.205	0.879	0.871	0.734	1.037	0.87	0.598	0.731	0.78	0.871	1.194	1.024	0.865	0.864	0.651	1.118	1.018	0.969	1.12	0.868	0.871	0.736	0.892	1.021	0.859	1.539	0.653
P62736_ACTA2	55	30	1	377	0.862	1.173	0.971	1.109	1.141	1.093	1.312	0.944	1.31	0.99	0.98	1.043	0.947	1.044	1.078	1.303	0.755	1.364	0.941	0.948	1.531	1.09	0.901	0.854	0.777	0.883	0.972	1.065	1.1	1.27	1.003	0.914	0.873	0.942	0.836	0.923	0.926	0.981	0.883
Q15075_EEA1	40	52	52	1411	1.023	1.08	0.903	0.988	0.814	1.166	0.966	0.933	0.887	1.028	0.952	0.847	0.859	0.969	1.067	1.061	0.938	1.141	1.156	0.88	0.888	1.142	0.936	0.861	1.172	0.979	0.987	1.169	0.949	1.112	1.249	1.052	1.192	1.088	1.051	0.902	1.066	0.942	1.132
P07814_EPRS1	36	51	50	1512	1.116	1.043	0.929	1.024	1.005	0.934	0.914	0.957	0.781	0.824	0.952	0.674	1.387	0.79	0.845	0.861	1.25	0.839	0.748	1.058	0.826	0.867	1.302	1.08	1.168	1.059	0.758	1.174	0.903	0.907	1.092	1.217	1.094	0.8	0.833	1.223	1.098	1.098	0.79
P42704_LRPPRC	40	57	57	1394	1.016	1.039	0.747	0.644	0.847	1.213	0.937	0.715	0.689	0.64	0.8	0.663	1.086	0.761	0.749	0.716	1.11	0.631	0.616	1.263	0.855	0.705	1.657	1.657	1.657	1.131	0.746	1.094	0.929	0.733	1.391	0.995	1.35	0.776	0.944	1.412	1.657	0.795	0.707
P10809_HSPD1	66	36	36	573	0.748	0.834	0.718	0.719	0.801	1.163	0.765	0.78	0.817	0.661	0.766	0.524	1.156	0.775	0.697	0.686	0.893	0.656	0.59	1.209	0.88	0.696	1.447	1.657	1.45	1.333	0.662	0.985	0.959	0.708	1.596	0.992	1.491	0.814	0.93	1.466	1.657	1.207	0.595
P0C0L4_C4A	33	48	3	1744	1.314	1.11	1.273	0.681	0.79	0.851	0.782	0.793	1.088	1.147	1.584	1.657	0.741	0.795	1.046	0.819	0.778	0.896	1.032	0.564	0.603	1.337	0.713	1.103	0.649	0.942	1.386	0.81	1.48	0.87	1.121	1.657	0.91	1.42	1.657	0.741	1.215	0.794	1.118
Q8WWI1_LMO7	34	56	56	1683	0.617	0.66	0.523	1.36	1.053	0.66	0.727	0.904	0.77	1.657	0.95	0.578	0.693	0.897	1.657	1.128	0.688	1.129	1.657	0.836	0.493	1.657	0.611	0.94	0.792	1.31	1.42	1.18	0.877	0.665	0.921	1.075	0.714	1.347	0.858	0.833	1.19	1.489	1.364
O75643_SNRNP200	27	54	54	2136	1.272	1.071	1.017	0.864	0.946	1.324	1.201	0.907	0.941	0.844	0.979	0.709	0.887	0.838	0.889	0.885	1.263	0.929	0.798	0.968	1.057	0.832	1.112	0.917	1.152	1.23	0.845	1.056	1.021	1.008	1.265	0.94	0.973	0.772	0.848	1.428	1.039	0.934	0.845
Q7Z6Z7_HUWE1	17	56	56	4374	1.316	1.119	0.961	0.858	0.946	1.657	1.076	0.919	0.874	1.074	1.024	0.774	0.894	0.928	0.967	0.974	1.364	0.893	0.939	1.034	0.953	0.891	1.071	1.155	1.082	1	0.965	1.062	0.97	0.907	0.951	1.037	1.064	0.979	0.99	0.867	1.052	1.218	0.933
Q13576_IQGAP2	32	52	49	1575	0.704	0.705	0.814	1.657	1.657	0.659	1.16	1.219	0.733	0.828	1.005	0.675	1.657	1.657	0.78	1.134	0.553	0.991	0.688	1.657	0.662	0.88	0.538	0.631	0.629	0.593	0.847	0.686	0.997	0.907	0.665	1.131	0.635	0.861	0.878	0.686	0.666	0.623	0.741
P08729_KRT7	60	40	4	469	1.019	1.483	0.542	0.757	1.183	1.302	0.973	1.654	1.657	1.034	0.802	0.287	0.525	1.657	1.026	1.657	0.658	1.657	1.088	1.109	0.971	1.657	0.4	0.462	0.317	0.565	0.702	0.599	0.584	0.676	0.513	0.418	0.245	0.8	0.552	0.331	0.399	0.43	0.687
P07237_P4HB	61	41	41	508	0.934	0.949	0.896	1.329	1.209	0.853	0.985	1.657	1.047	0.713	0.982	0.545	1.068	1	0.733	0.952	1.128	0.87	0.607	0.778	1.344	1.053	0.792	1.06	0.743	0.719	0.711	1.061	0.93	0.824	0.846	0.94	0.968	0.96	0.807	0.993	0.685	1.212	0.642
P11142_HSPA8	60	41	26	646	1.023	0.977	1.021	0.973	0.931	1.074	1.041	0.986	0.986	0.87	1.046	0.77	1.093	0.87	0.866	0.999	1.045	1.019	0.765	0.974	1.224	0.891	1.164	0.923	0.96	0.989	0.868	0.948	0.957	0.991	1.143	0.981	1.081	0.848	0.825	0.817	1.054	0.953	0.835
Q14152_EIF3A	41	63	63	1382	1.085	1.087	1.114	1.074	0.957	1.118	1.018	0.996	1.07	0.938	0.979	0.764	0.968	0.98	1.03	0.938	1.137	0.987	0.901	0.905	1.045	0.972	1.226	0.931	1.09	1.175	0.861	1.042	1.066	1.02	1.015	0.998	1.007	0.888	0.906	1.117	1.104	0.953	0.91
P06733_ENO1	70	36	34	434	1.087	1.252	0.976	0.685	0.922	1.084	0.829	1.311	1.213	0.815	1.111	0.757	1.116	0.841	0.84	0.896	1.433	1.044	0.692	0.475	0.996	0.827	1.174	0.835	1.182	0.88	0.788	1.156	0.926	0.854	0.834	0.963	1.52	0.782	0.855	0.859	0.898	1.193	0.811
P68133_ACTA1	55	29	1	377	NA	NA	NA	1.008	NA	1.193	NA	1.054	NA	1.127	NA	NA	NA	NA	NA	NA	NA	1.392	1.083	0.891	NA	NA	NA	NA	1.179	1.056	NA	NA	1.275	NA	1.079	NA	NA	NA	NA	0.923	NA	1	NA
Q99798_ACO2	47	33	33	780	0.936	1.119	0.958	0.987	1.416	0.924	0.794	1.048	0.851	0.82	0.914	0.664	1.585	1.066	0.843	0.993	0.954	0.938	0.792	1.629	0.866	0.874	0.794	1.19	1.135	0.876	0.869	1.092	1.129	0.97	0.939	0.871	0.922	0.979	1.063	1.062	1.458	1.152	0.804
Q00341_HDLBP	40	46	44	1268	1.181	1.341	1.286	1.219	1.087	1.09	1.157	1.318	1.258	0.76	0.882	0.694	1.145	0.848	0.821	0.823	1.024	1.024	0.703	0.856	1.17	0.891	1.007	1.038	0.834	0.908	0.735	1.144	1.038	1.078	1.01	0.876	0.896	0.748	0.885	1.303	0.905	0.904	0.766
Q92817_EVPL	30	56	56	2033	0.776	0.952	0.646	1.026	1.239	0.73	1.151	0.945	1.012	1.657	1.377	0.644	0.784	1.223	1.657	1.352	0.803	0.806	1.657	1.155	0.908	1.657	0.622	0.765	0.712	1.033	1.369	0.845	0.972	0.777	0.761	0.912	0.658	1.63	0.981	0.713	0.788	0.664	1.422
P01009_SERPINA1	63	34	34	418	0.638	0.758	0.777	0.44	0.544	0.524	0.69	1.657	0.876	1.09	1.274	1.657	0.495	1.032	0.939	0.704	0.814	1.189	1.303	0.429	0.628	1.265	0.723	0.782	0.725	0.882	1.231	0.64	1.388	0.952	0.658	1.495	1.026	1.241	1.501	0.485	0.81	0.748	1.275
P55072_VCP	49	37	37	806	1.246	1.057	1.197	0.944	0.932	1.023	1.006	0.952	0.867	0.866	1.063	0.647	1.003	0.96	0.944	1.143	1.051	0.864	0.842	0.919	0.93	0.856	1.141	1.145	1.127	1.062	0.94	1.13	1.089	1.067	1.031	0.982	1.026	0.931	0.982	0.9	0.955	1.25	0.918
Q14315_FLNC	23	54	41	2725	0.85	0.968	1.167	0.651	0.752	1.136	0.796	0.9	1.492	1.079	0.918	1.059	0.901	0.916	1.345	1.432	1.657	1.249	0.918	0.775	1.284	1.027	0.786	0.897	0.663	0.803	0.93	0.918	0.906	1.104	0.801	0.778	0.931	0.852	0.922	0.783	0.888	0.877	1.106
Q13435_SF3B2	44	39	39	895	1.136	1.161	1.045	0.815	0.911	1.242	1.057	0.901	0.931	0.89	0.883	0.705	1.038	0.806	0.887	0.901	1.193	0.961	0.807	0.994	1.203	0.857	1.104	0.866	1.177	1.041	0.785	1.184	0.929	1.05	1.239	0.882	1.011	0.754	0.837	1.366	1.055	0.965	0.804
P31327_CPS1	35	46	43	1500	0.686	0.599	0.916	0.536	0.473	0.514	0.853	0.606	0.534	1.657	0.596	1.513	1.441	0.485	1.393	0.863	1.657	0.543	0.539	1.657	0.69	0.693	0.604	1.579	0.711	0.571	0.615	0.494	0.613	0.682	0.497	1.17	0.657	0.767	1.657	0.562	0.636	0.489	1.654
Q9C0C2_TNKS1BP1	30	44	44	1729	0.986	1.034	0.908	1.485	1.306	0.934	0.962	1.229	1.155	1.121	1.046	0.91	1.097	1.188	1.114	1.133	0.997	1.305	1.159	0.966	0.897	1.136	0.949	0.851	0.886	0.851	0.989	0.965	0.865	0.912	0.895	0.804	0.866	0.866	0.791	0.819	0.918	0.894	1.052
P55268_LAMB2	25	41	41	1798	0.654	0.577	0.678	0.992	0.859	0.73	0.505	0.636	0.522	1.657	1.196	0.835	0.563	0.813	1.657	1.257	0.648	0.891	1.657	0.714	1.003	1.657	0.495	0.777	0.53	0.979	1.657	0.93	0.953	1.49	0.734	1.044	0.588	1.657	1.459	0.637	0.661	0.647	1.657
P35908_KRT2	62	42	1	639	0.968	1.066	1.567	1.061	0.784	0.983	1.657	0.884	0.96	1.462	1.107	1.657	0.661	0.806	0.961	0.874	0.545	0.829	1.657	1.657	0.659	1.489	0.59	0.931	1.383	0.978	1.17	0.607	0.8	1.032	0.689	0.826	0.897	1.657	0.763	1.138	0.916	0.827	1.621
Q16787_LAMA3	19	55	54	3333	0.397	0.557	0.475	1.43	1.02	0.554	0.474	0.949	1.657	1.657	1.101	0.451	0.538	0.93	1.526	1.19	0.58	0.977	1.657	0.787	0.762	1.629	0.721	0.823	0.565	0.838	1.657	0.813	0.777	0.984	0.671	0.976	0.585	1.436	1.129	0.774	0.663	0.848	1.657
P35527_KRT9	50	32	30	623	0.847	0.964	1.106	0.91	1.209	1.118	0.668	0.796	0.95	1.495	0.999	1.539	0.613	0.941	1.218	0.899	0.475	0.794	1.657	1.11	0.804	0.845	0.523	1.657	1.028	1.143	1.16	0.662	0.704	0.774	0.655	0.752	0.835	1.657	0.797	1.065	1.598	0.966	1.193
O43491_EPB41L2	41	40	37	1005	0.686	0.841	0.859	0.776	0.741	0.834	0.98	0.682	0.698	1.189	0.894	0.913	0.582	0.877	1.098	1.039	0.609	0.992	1.621	0.693	0.895	0.956	1.657	1.24	1.209	1.28	1.134	1.657	0.839	1.098	1.326	0.749	0.804	1.111	1.115	1.221	1.196	1.379	1.438
Q08211_DHX9	35	42	42	1270	1.314	1.176	0.959	0.865	0.953	1.206	1.121	0.851	0.889	0.828	0.968	0.715	0.981	0.782	0.881	0.851	1.337	0.876	0.799	1.096	1.02	0.842	1.193	1.038	1.224	1.137	0.785	1.134	0.908	0.982	1.123	0.991	1.014	0.797	0.795	1.449	1.084	1.013	0.84
P05023_ATP1A1	36	39	25	1023	1.029	0.742	0.788	0.963	1.045	1.014	0.949	1.214	0.685	0.816	0.896	0.694	1.215	1.125	0.823	0.772	1.076	0.861	0.853	1.657	0.862	0.909	1.327	1.657	1.309	0.997	0.76	1.167	0.908	0.759	0.875	1.036	1.023	0.861	1.032	1.264	1.097	1.083	0.814
Q6P2Q9_PRPF8	27	56	56	2335	1.21	1.044	1.035	0.87	0.953	1.191	1.17	0.908	0.939	0.893	1.014	0.766	0.881	0.872	0.92	0.901	1.26	0.919	0.831	1.006	1.04	0.884	1.106	0.97	1.145	1.143	0.899	1.021	0.998	1.03	1.213	0.965	0.964	0.851	0.918	1.408	1.09	0.935	0.896
O60716_CTNND1	36	31	31	968	0.881	0.832	0.781	1.651	1.18	0.98	1.061	1.232	0.951	0.898	0.989	0.669	1.336	1.306	0.925	0.942	1.037	0.986	1.075	1.178	0.821	1.158	0.979	1.045	1.417	1.005	0.93	1.183	0.844	0.765	1.087	0.886	0.882	0.893	0.786	0.815	1.037	0.967	0.981
P30101_PDIA3	56	40	40	505	1.006	0.833	0.929	1.35	1.536	0.943	0.932	1.592	0.969	0.772	0.957	0.634	1.329	0.865	0.793	0.816	0.94	0.967	0.666	0.788	1.243	0.865	1.154	1.056	0.769	1.197	0.716	0.941	0.95	0.805	0.97	0.973	0.793	0.821	0.805	0.822	0.737	1.221	0.676
Q05682_CALD1	40	36	35	793	0.861	1.07	1.227	0.742	0.69	1.118	1.255	1.053	1.657	1.154	0.783	1.547	0.86	0.922	1.209	1.188	0.721	1.377	1.083	0.877	1.487	1.045	0.977	0.824	0.597	0.654	0.86	1.159	0.774	1.411	1.173	0.591	0.986	0.706	0.813	1.101	1.199	1.188	1.032
P34932_HSPA4	47	35	34	840	1.094	0.855	0.939	0.891	1.009	0.822	1.01	0.955	1.046	0.877	1.18	0.717	1.025	0.884	0.929	1.072	0.912	0.946	0.851	0.816	1.088	0.888	1.064	0.934	1.222	1.276	0.894	0.905	1.072	1	1.093	1.119	1.089	0.99	0.962	0.882	1.079	1.074	0.914
P06576_ATP5F1B	62	23	23	529	0.904	0.96	1.003	0.973	1.019	1.115	1.118	0.937	0.85	0.944	0.91	0.747	1.085	1.131	0.959	0.981	1.064	0.963	0.813	1.312	0.938	0.816	1.2	1.41	1.135	1.06	0.938	0.866	1.088	0.923	1.046	0.899	1.042	0.963	0.95	1.183	1.033	1.105	0.876
Q03001_DST	11	72	68	7570	0.808	0.992	0.782	0.73	1.235	0.724	1.046	0.879	1.053	0.975	1.055	1.037	0.791	0.943	0.872	1.272	0.602	0.881	1.591	1.314	0.803	1.1	0.685	1.183	0.717	0.748	1.22	0.846	0.734	0.956	0.664	0.814	0.676	1.455	0.896	1.01	0.943	0.802	1.024
Q04637_EIF4G1	30	44	40	1599	1.146	1.079	1.123	0.948	1	1.135	0.952	1.279	1.091	0.805	0.857	0.679	1.173	0.788	0.916	0.893	1.118	0.872	0.775	0.987	1.605	0.931	1.269	1.114	0.904	1.104	0.785	1.147	0.931	0.921	0.972	1.002	0.955	0.804	0.78	1.089	0.93	0.933	0.814
P48681_NES	35	48	48	1621	0.743	1.075	0.953	0.943	0.96	0.887	1.023	0.844	0.844	1.598	1.175	0.929	0.717	0.947	1.657	1.182	1.12	1.23	1.657	0.829	0.759	1.187	0.666	0.708	0.594	1.125	1.344	0.827	0.959	1.007	0.914	1.066	0.725	1.362	0.999	0.777	0.947	0.795	1.657
P22314_UBA1	40	35	34	1058	1.321	0.953	0.986	1.047	1.294	1.428	0.963	1.043	0.868	0.781	0.908	0.642	0.926	1.031	0.803	0.999	1.201	0.91	0.817	0.952	0.758	0.924	0.857	0.86	1.189	0.847	0.79	0.938	0.945	0.983	1.027	1.042	0.864	0.797	0.843	0.702	0.817	1.034	0.87
P24821_TNC	22	40	40	2201	0.823	1.549	0.953	0.564	0.567	0.712	0.565	1.034	1.657	0.686	0.857	0.932	0.636	0.527	0.666	1.185	1.657	1.398	0.673	0.385	0.774	1.056	1.276	1.657	0.639	0.721	0.784	1.466	0.589	0.742	1.228	0.879	1.65	0.73	0.675	0.948	0.878	1.109	0.893
Q92614_MYO18A	27	53	53	2054	1.097	1.004	1.013	1.015	1.241	1.25	1.618	1.05	1.119	0.851	1.079	0.878	1.162	0.942	0.888	0.943	0.853	1.283	0.838	0.967	1.115	0.994	0.89	1.068	0.823	0.773	0.877	0.892	0.912	0.939	0.888	1.021	0.914	0.785	0.796	0.747	0.9	1.13	0.884
P13639_EEF2	36	37	34	858	1.043	1.04	1.097	0.897	0.901	0.939	0.838	0.973	1.042	0.72	0.877	0.615	1.239	0.804	0.755	0.813	0.908	0.868	0.663	0.956	0.937	0.844	1.108	0.962	1.048	1.074	0.697	1.226	1.003	0.982	1.103	1.273	1.032	0.746	0.884	1.136	0.973	1.056	0.674
Q9Y4L1_HYOU1	44	37	37	999	1.164	1.001	1.144	1.138	1.06	1.307	1.031	1.353	0.943	0.754	0.871	0.691	1.515	0.791	0.798	0.752	0.846	1.019	0.692	0.766	0.97	0.861	1.162	1.375	1.447	0.996	0.792	0.922	1.121	0.936	1.126	1.013	1.028	0.799	0.884	0.882	0.802	1.027	0.729
Q5T4S7_UBR4	12	55	55	5183	0.967	1.069	0.92	1.053	1.064	1.073	0.934	1.095	0.948	0.909	0.924	0.768	0.955	0.936	0.903	0.969	1.051	0.971	0.855	0.897	0.992	1.031	1.132	1.152	1.2	1.234	0.935	1.182	1.027	0.917	1.026	0.986	1.008	0.908	0.891	1.096	1.023	1.005	0.916
Q7KZF4_SND1	43	36	36	910	1.233	1.074	1.154	0.887	0.978	1.183	1.096	1.11	1.047	0.817	0.908	0.77	0.905	0.76	0.81	0.844	1.121	0.963	0.71	0.835	0.948	0.825	1.029	0.974	1.067	0.937	0.804	1.149	1.163	1.037	1.23	0.981	1.147	0.758	0.918	1.101	1.103	1.129	0.756
P05164_MPO	38	30	27	745	0.782	0.557	1.048	0.482	0.715	0.477	0.627	1.657	1.393	0.515	0.401	0.733	1.239	0.366	0.872	0.544	0.784	0.645	0.479	0.449	1.11	0.389	0.97	1.657	0.921	0.595	0.706	0.366	0.657	0.808	0.463	1.657	1.657	0.429	0.538	0.852	0.499	0.452	0.923
Q709C8_VPS13C	14	50	50	3753	1.042	1.12	1.062	1.08	1.141	0.953	1.001	1.123	0.853	1.111	1.224	0.754	0.82	1.044	1.11	1.131	1	1.121	1.026	0.93	0.926	1.145	0.782	0.852	0.859	0.984	1.095	1.029	1.311	1.155	0.984	0.993	0.88	1.095	1.004	0.866	0.888	1.112	1.055
P25705_ATP5F1A	57	31	31	553	0.874	0.884	0.995	0.95	0.998	1.14	1.18	0.858	0.826	0.865	0.835	0.646	1.13	1.216	0.944	1.011	1.052	0.903	0.768	1.415	0.914	0.786	1.264	1.494	1.124	0.96	0.848	0.82	1.034	0.9	1.014	0.845	1.085	0.935	0.864	1.216	1.017	1.114	0.816
P05783_KRT18	67	39	24	430	0.859	0.667	0.605	1.568	1.215	0.806	1.105	1.024	1.007	0.694	0.987	0.521	0.814	1.129	0.735	0.888	1.397	0.737	0.63	0.942	0.917	0.725	1.483	0.861	1.653	0.656	0.546	1.247	0.549	0.596	1.657	0.942	1.094	0.547	0.644	1.372	0.93	1.408	0.526
Q14697_GANAB	36	37	37	944	1.267	0.95	1.214	1.009	0.882	1.046	0.969	1.024	1.054	0.887	0.927	0.689	1.064	0.88	0.868	0.829	0.913	0.973	0.81	0.886	0.956	0.829	1.278	1.099	1.021	0.9	0.862	1.098	1.042	0.993	1.1	1.067	1.112	0.856	0.894	0.895	0.964	0.962	0.834
P08123_COL1A2	31	32	32	1366	0.688	0.863	1.153	0.579	0.56	1.657	0.768	0.702	0.963	1.149	0.83	1.657	0.554	0.75	1.238	1.335	0.727	1.308	1.034	0.744	1.657	1.02	0.816	0.691	0.594	0.621	1.252	0.862	0.578	1.451	0.963	0.561	0.975	0.748	0.97	0.572	1.483	0.701	1.375
P35221_CTNNA1	36	33	25	906	0.892	0.836	0.683	1.453	1.236	1.016	1.072	1.201	0.907	0.878	0.932	0.611	1.346	1.369	0.868	0.945	1.019	0.922	1.056	1.136	0.82	1.144	1.001	0.962	1.386	1.031	0.826	1.125	0.836	0.725	1.015	0.892	0.869	0.934	0.824	0.947	1.105	1.009	0.92
P49792_RANBP2	18	50	37	3224	1.103	1.022	0.97	0.877	0.964	1.11	1.135	0.992	0.985	0.854	1.022	0.78	0.929	0.879	0.858	0.914	1.274	0.952	0.849	0.829	1.018	0.878	1.09	1.032	1.259	1.151	0.841	1.149	0.987	1.017	1.254	0.938	0.997	0.761	0.87	1.383	1.191	1.013	0.845
P11216_PYGB	50	41	31	843	0.812	0.802	0.868	1.259	1.291	0.84	1.487	0.808	0.951	0.847	0.796	0.73	1.156	1.127	0.858	1.016	0.791	1.152	0.728	1.657	1.208	0.941	0.819	1.657	1.036	0.76	0.808	0.749	0.761	0.894	0.701	0.958	1.657	0.841	0.796	0.728	1.403	0.743	0.856
P12956_XRCC6	56	33	33	609	1.195	1.092	0.934	0.78	0.951	1.177	1.032	0.919	0.877	0.807	0.928	0.597	0.958	1.007	0.851	0.909	1.453	1	0.795	1.053	1.035	0.844	0.978	0.789	0.947	1.165	0.834	1.184	1.071	1.017	1.226	0.861	0.966	0.749	0.957	1.248	1.084	1.077	0.822
Q14203_DCTN1	35	34	34	1278	0.865	1.051	0.98	1.222	1.029	0.997	1.008	0.892	0.913	1.086	0.985	0.789	1.029	1.03	1.148	1.218	0.828	1.119	1.291	1.163	0.876	1.103	0.939	0.914	0.816	0.98	1.092	1.009	1.022	1.131	0.876	0.892	0.92	1.076	0.963	0.975	0.889	1.008	1.178
P27816_MAP4	38	39	38	1152	0.723	0.97	1.068	0.904	0.919	0.821	1.006	0.88	1.087	1.118	0.95	0.863	0.807	0.875	1.21	1.191	0.994	1.214	1.362	0.798	1.107	1.128	1.014	0.878	0.923	1.092	1.072	1.162	1.002	1.138	1.103	0.846	1.001	0.92	0.915	1.049	1.113	1.002	1.287
P55196_AFDN	28	42	42	1824	0.881	1.164	0.837	1.07	0.99	0.975	1.17	0.972	0.975	1.163	1.15	0.824	0.872	1.129	1.051	1.014	1.068	1.029	1.376	1.059	0.853	1.12	0.804	1.03	1.131	1.282	1.095	1.001	0.951	0.872	0.961	0.834	0.944	1.103	0.964	0.945	1.152	1.13	1.095
P15311_EZR	54	43	29	586	0.954	1.006	1.037	1.302	0.892	1.275	1.336	1.391	1.172	1.068	1.091	1.017	1.007	1.348	1.01	1.098	0.667	1.002	1.22	0.896	1.396	1.638	0.685	0.801	0.726	0.886	1.012	1.027	0.947	1.018	0.765	0.921	0.66	1.17	1.031	0.635	0.703	0.759	1.082
O75533_SF3B1	31	31	31	1304	1.195	1.121	0.981	0.861	0.945	1.345	1.064	0.923	0.939	0.788	0.928	0.676	1.022	0.863	0.853	0.884	1.181	0.885	0.775	1.122	1.141	0.894	1.113	1.054	1.211	1.099	0.806	1.207	0.945	1.04	1.253	0.957	0.975	0.795	0.855	1.474	1.076	0.997	0.822
P00558_PGK1	67	32	27	417	1.266	1.083	0.854	0.817	0.991	0.759	0.818	1.406	1.209	0.734	0.844	0.756	1.008	1.032	0.787	0.954	1.275	1.3	0.728	0.811	0.857	0.844	1.101	1.035	1.174	0.727	0.757	1.1	0.887	0.811	0.988	1.231	1.218	0.768	0.884	0.74	0.692	1.657	0.809
P23246_SFPQ	38	29	28	707	1.342	1.057	1.22	0.846	0.883	1.364	1.14	0.833	0.88	0.925	0.93	0.825	0.922	0.767	1.011	0.926	1.155	0.901	0.837	1.099	1.227	0.826	1.234	0.959	1.131	0.925	0.761	0.94	0.803	1.134	1.036	0.842	1.042	0.703	0.643	1.302	1.044	0.93	0.902
Q14839_CHD4	26	44	34	1912	1.196	1.037	0.926	0.854	0.91	1.024	0.989	0.888	0.89	0.829	1.022	0.774	0.864	0.821	0.88	0.883	1.343	0.988	0.801	0.914	1.085	0.891	1.14	0.972	1.243	1.318	0.825	1.287	0.982	0.985	1.474	0.887	0.989	0.781	0.864	1.473	1.142	0.962	0.845
P40939_HADHA	39	29	29	763	0.927	0.869	0.849	1.014	1.114	0.991	0.938	0.951	0.791	0.92	1.089	0.666	1.394	1.132	0.993	1.006	0.864	0.923	0.867	1.484	0.9	0.944	1.116	1.426	1.08	0.913	1.007	0.937	1.024	0.895	0.94	0.958	0.919	1.492	1.096	0.982	1.245	1.137	0.908
P13796_LCP1	55	32	27	627	0.943	1.308	1.539	0.58	0.979	0.758	1.004	0.892	0.825	1.181	1.292	0.874	0.845	0.683	1	1.445	0.659	1.289	0.918	0.659	1.082	0.988	0.673	0.747	0.579	0.723	1.206	0.915	1.507	1.657	0.854	1.197	1.193	1.279	1.054	0.778	0.754	0.742	1.093
Q07954_LRP1	12	48	47	4544	0.865	1.139	1.053	0.858	0.851	1.09	1.213	0.999	0.996	1.105	0.966	1.003	0.804	0.972	1.209	1.178	1.217	1.221	1.044	0.875	1.042	1.093	0.698	0.962	0.751	0.861	1.197	1.085	0.961	1.118	0.914	0.878	1.128	1.181	0.936	0.825	1.056	0.979	1.345
Q08378_GOLGA3	31	39	38	1498	1.166	1.151	1.109	1.151	1.15	1.311	1.135	1.215	1.075	0.963	0.953	0.964	0.987	0.964	0.955	0.904	1.055	1.069	0.91	1.125	1.021	0.966	1.002	0.799	1.008	0.942	0.922	1.026	1.012	1.077	1.014	0.943	0.901	0.861	0.967	0.983	0.985	0.959	0.955
P11586_MTHFD1	32	29	29	935	1.28	1.055	0.865	0.818	0.882	0.898	0.911	0.901	1.028	0.776	1.118	0.738	0.899	0.936	0.822	0.878	1.189	0.881	0.693	1.069	1.03	0.855	1.264	1.266	1.545	1.132	0.929	1.384	1.081	0.856	1.011	0.965	0.996	0.862	0.997	1.037	0.881	0.931	0.741
P50851_LRBA	17	43	39	2863	1.113	0.853	0.928	1.272	1.302	0.972	1.201	1.117	0.907	0.899	0.962	0.797	1.324	1.041	0.881	0.968	1.062	0.973	0.817	1.545	0.873	0.977	1.093	1.199	0.868	1.094	0.867	0.952	1.042	0.867	0.864	0.925	0.926	0.837	0.978	0.976	1.281	0.987	0.757
P11047_LAMC1	21	35	35	1609	0.638	0.636	0.74	0.882	0.783	0.823	0.646	0.615	0.638	1.657	1.066	1.259	0.597	0.808	1.574	1.27	0.715	1.028	1.657	0.782	1.22	1.504	0.651	0.966	0.605	0.942	1.657	0.997	0.95	1.436	0.88	0.987	0.846	1.445	1.428	0.88	0.716	0.836	1.657
P38646_HSPA9	49	38	37	679	1.121	0.886	0.891	0.796	0.804	1.071	1.026	0.872	0.771	0.765	0.979	0.744	1.144	0.716	0.849	0.801	1.008	0.696	0.681	1.228	0.974	0.63	1.585	1.657	1.657	1.13	0.74	0.797	0.955	0.822	1.145	1.175	1.259	0.817	0.863	0.891	1.582	0.927	0.749
Q99996_AKAP9	18	58	56	3907	1.141	1.067	1.07	1.117	1.061	1.164	1.077	1.044	0.995	0.957	1.053	0.797	1.125	0.968	0.976	0.974	1.049	0.954	0.905	0.904	0.946	0.931	1.074	0.9	1.05	1.09	0.875	0.981	1.042	1.008	1.171	0.921	0.92	0.913	0.812	0.979	1.045	1.186	0.933
P13010_XRCC5	43	34	34	732	1.295	1.134	0.998	0.751	0.941	1.047	0.996	0.94	0.835	0.806	0.949	0.595	0.966	0.957	0.867	0.879	1.478	0.912	0.813	1.122	0.959	0.894	0.967	0.809	0.997	1.116	0.794	1.27	1.07	1.021	1.17	0.877	0.99	0.855	1.007	1.35	1.23	1.102	0.836
P07355_ANXA2	63	31	31	339	0.688	0.813	0.741	1.582	1.387	0.688	1.041	1.285	1.465	1.053	0.933	0.757	1.005	1.375	1.312	1.252	0.721	1.258	1.657	1.287	1.062	1.303	0.726	0.722	0.73	0.815	1.044	0.811	0.817	0.804	0.793	1.041	0.711	1.15	0.88	0.733	0.722	0.871	1.216
P08133_ANXA6	55	39	39	673	1.009	1.3	1.221	0.698	0.96	0.732	1.082	0.974	1.04	1.064	1.086	0.763	0.852	0.799	1.109	1.051	0.982	1.108	1.209	0.704	0.867	0.967	0.783	0.945	0.596	0.699	1.057	0.922	1.3	1.407	0.809	0.905	1.158	0.989	0.9	1.188	0.898	1.107	1.304
P42224_STAT1	48	32	32	750	1.09	0.921	1.227	0.745	0.929	0.953	0.913	1.08	1.404	0.757	1.63	0.902	0.738	0.707	0.738	0.685	1.089	0.85	0.667	0.718	1.657	0.701	1.191	0.901	0.842	0.818	0.848	1.068	1.132	1.036	0.929	0.916	1.071	0.94	0.982	1.657	0.682	0.947	0.847
P53618_COPB1	38	35	35	953	1.055	1.068	1.056	1.427	1.142	0.904	0.973	1.144	0.968	0.823	0.957	0.64	1.355	0.846	0.838	0.933	0.972	0.967	0.723	1.264	0.875	0.967	1.131	1.09	1.172	0.996	0.822	1.03	1.043	0.931	1.025	1.126	0.924	1.018	0.769	1.015	0.932	0.971	0.778
Q14683_SMC1A	33	43	42	1233	1.279	1.008	0.993	0.826	0.876	1.353	1.009	0.798	0.845	0.942	1.062	0.739	0.933	0.951	0.959	0.949	1.136	0.961	0.94	0.968	1.019	0.895	1.179	0.908	1.251	1.15	0.875	1.116	0.962	1.137	1.09	0.936	1.001	0.838	0.834	1.235	1.029	1.112	0.935
P29401_TKT	39	26	26	623	0.786	1.316	0.999	0.737	0.795	1.184	0.827	1.039	0.799	0.98	1.032	0.681	0.913	0.828	0.991	0.952	1.657	0.8	0.842	0.975	1.123	0.93	1.108	1.062	1.356	1.034	0.925	1.072	1.045	1.034	1.039	1.077	1.285	0.884	0.907	0.914	0.969	0.755	1.03
P13645_KRT10	45	27	15	584	1.057	1.15	1.57	1.015	0.807	0.981	1.424	0.827	0.881	1.54	1.069	1.657	0.704	0.946	1.159	0.933	0.485	0.799	1.657	1.657	0.667	0.797	0.561	1.037	1.347	0.922	1.082	0.654	0.742	1.048	0.641	0.852	0.923	1.657	0.798	1.151	1.13	0.794	1.657
Q9NQT8_KIF13B	23	38	32	1826	1.121	0.839	0.874	1.657	1.358	0.861	1.098	1.224	0.941	0.887	0.893	0.687	0.869	1.634	0.844	1.106	0.826	1.612	0.864	1.216	1.052	1.447	0.741	0.85	0.873	0.955	0.884	0.909	0.929	0.815	0.816	0.827	0.735	0.804	0.824	0.75	0.878	0.95	0.814
Q13751_LAMB3	33	31	31	1172	0.46	0.747	0.591	1.552	1.06	0.675	0.587	1.108	1.657	1.657	0.993	0.521	0.643	0.922	1.252	1.097	0.635	1.193	1.657	0.818	0.955	1.548	0.781	0.968	0.576	0.863	1.657	0.821	0.776	0.868	0.681	0.956	0.66	1.18	1.002	0.855	0.641	0.897	1.522
Q9HBL0_TNS1	26	39	37	1735	0.786	1.042	0.906	0.835	0.814	0.952	1.067	0.955	1.113	1.657	1.021	0.899	0.632	1.108	1.627	1.309	0.619	1.005	1.657	0.819	1.089	1.161	0.63	0.86	0.591	0.901	1.657	0.899	0.964	1.342	0.88	0.671	0.783	1.39	1.035	0.874	0.813	0.966	1.657
O75116_ROCK2	30	42	37	1388	0.959	0.878	0.913	1.114	0.979	0.882	0.982	0.971	0.841	0.967	0.953	0.755	1.018	0.874	1.073	0.948	1.129	0.97	1.11	0.938	0.831	1.082	1.005	1.118	1.012	1.185	0.946	1.441	0.886	0.979	1.163	0.902	1.157	0.997	0.844	0.995	1.284	1.064	1.096
Q9UDY2_TJP2	34	38	38	1190	0.831	0.682	0.802	1.626	1.014	0.916	0.962	0.859	0.859	1.063	1.034	0.862	1.213	1.362	1.089	0.915	0.768	0.901	1.273	1.036	1.091	1.048	1.112	0.692	0.845	1.2	1.121	1.18	0.822	0.844	1.114	1.065	1.053	0.963	0.865	0.97	0.984	1.123	1.165
P07437_TUBB	50	21	5	444	1.169	1.425	1.008	1.076	1.069	1.418	1.197	1.167	1.157	0.969	1.092	0.81	1.012	0.782	0.934	0.962	1.131	1.181	0.881	0.967	1.186	0.897	1.118	1.01	0.924	1.361	1.081	1.064	1.174	1.004	1.104	0.99	1.017	0.904	1.039	0.9	0.946	0.91	0.951
P68371_TUBB4B	49	21	1	445	1.068	1.215	0.919	0.974	0.967	1.255	1.062	0.945	0.99	0.912	1.064	0.674	1.05	0.956	0.943	1.088	1.046	1.009	0.926	0.988	0.997	0.935	1.153	1.106	1.041	1.191	0.957	1.106	1.157	1.076	1.111	0.956	0.894	0.913	0.977	0.99	0.93	0.99	0.906
P0DMV9_HSPA1B	48	32	16	641	0.86	0.728	0.92	1.325	1.312	1.135	0.904	1.519	0.831	0.911	0.875	0.678	0.785	1.411	0.954	1.094	1.185	0.875	0.901	0.852	1.475	1.019	0.853	1.289	0.809	0.88	0.907	0.808	0.796	0.919	0.98	0.996	1.138	0.807	0.812	0.936	0.871	0.945	0.864
P33176_KIF5B	38	36	36	963	0.953	0.872	0.814	1.191	1.131	0.902	1.113	1.127	0.902	0.957	0.884	0.7	1.104	1.004	0.91	0.964	1.18	0.984	0.997	1.51	0.935	1.082	1.056	1.177	0.944	1.108	0.9	1.163	0.896	0.829	1.063	0.932	0.94	0.995	0.937	1.056	0.906	0.965	0.866
Q9UQE7_SMC3	33	41	40	1217	1.175	0.978	1.073	0.844	0.834	1.292	0.994	0.807	0.871	0.992	1.033	0.807	0.947	0.932	0.983	0.902	1.046	0.964	0.984	0.945	0.994	0.891	1.141	0.996	1.263	1.201	0.998	1.08	0.996	1.065	1.115	0.991	0.995	0.954	1.005	1.143	1.072	1.011	1.036
P53621_COPA	33	40	40	1224	1.129	1.122	1.042	1.495	1.131	0.976	1.013	1.143	0.997	0.797	0.943	0.654	1.347	0.844	0.815	0.882	0.943	0.909	0.713	1.405	0.942	0.968	1.11	1.05	1.12	0.945	0.777	0.984	0.961	0.909	0.944	1.035	0.898	0.911	0.776	1.026	0.9	0.96	0.741
O60763_USO1	38	33	33	962	1.176	1.176	1.11	1.388	1.27	0.871	1.067	1.245	1.089	0.821	0.926	0.684	1.406	0.92	0.86	0.977	0.787	0.911	0.755	1.181	0.972	0.995	0.905	1.027	0.917	0.822	0.837	1.018	1.02	1.006	0.929	0.935	0.836	0.959	0.933	1.073	0.96	1.003	0.802
P02671_FGA	34	33	33	866	0.436	0.659	1.091	0.456	0.519	0.565	0.704	1.114	0.861	1.503	0.715	1.46	0.607	1.032	1.657	0.592	0.573	1.007	1.294	0.521	0.561	0.59	0.956	1.657	0.684	0.723	1.309	0.441	1.527	0.825	0.62	1.657	0.889	1.502	1.657	1.614	0.951	0.896	1.229
Q03252_LMNB2	51	37	33	620	1.049	0.997	1.337	1.02	0.944	1.059	1.056	0.757	1.009	1.142	0.796	0.697	0.821	1.341	1.35	1.1	0.741	1.17	1.417	0.972	0.837	1.064	0.776	0.831	0.956	0.85	0.94	0.985	0.916	1.318	1.001	0.75	0.818	0.932	0.91	1.657	1.076	0.977	1.28
P04075_ALDOA	54	25	23	364	1.077	1.573	0.983	0.812	0.87	0.841	0.778	1.45	1.246	0.694	0.757	0.707	1.022	0.861	0.786	0.902	1.45	0.794	0.67	0.863	1.164	0.756	1.099	1.053	1.243	0.864	0.722	1.276	0.696	0.79	0.881	1.181	1.286	0.669	0.739	0.968	0.865	1.401	0.748
Q9Y4G6_TLN2	18	40	26	2542	0.892	1.037	0.97	1.102	1.028	1.045	0.957	0.915	1.022	1.154	0.915	1.046	0.943	1.083	1.05	1.033	1.005	1.172	1.003	0.878	1.224	0.993	0.74	0.877	0.821	0.975	1.121	1.037	0.979	1.149	1.081	0.886	0.873	1.023	1.165	1.135	1.14	1.018	1.424
P68871_HBB	91	15	9	147	0.531	0.824	0.945	0.676	0.77	0.827	0.411	0.742	0.576	1.657	0.921	1.097	1.177	0.969	1.492	0.569	0.403	0.644	1.657	0.539	0.534	0.829	0.548	0.793	0.519	1.657	1.657	0.586	1.657	0.61	0.667	0.928	0.456	1.657	1.657	0.625	0.614	0.57	1.657
Q8NF91_SYNE1	7	56	54	8797	1.019	1.133	1.192	0.91	0.957	0.869	0.924	0.932	1.018	1.293	1.114	0.856	0.89	0.978	1.238	1.222	0.761	1.113	1.474	0.849	0.968	1.065	0.839	0.913	0.734	0.951	1.242	0.924	1.35	1.5	0.932	1.006	0.947	1.188	1.078	0.898	0.927	0.821	1.209
P48643_CCT5	48	30	30	541	1.029	1.055	0.907	0.912	0.823	1.287	0.892	0.96	0.911	0.768	1.127	0.559	0.931	0.938	0.794	0.843	1.083	0.796	0.782	1.351	0.935	0.938	1.104	1.164	1.143	1.363	0.883	1.322	0.976	0.938	1.081	1.092	1.16	0.836	0.899	1.053	1.121	1.044	0.762
Q92945_KHSRP	42	27	25	711	1.119	1.094	0.897	0.821	0.955	1.185	1.022	0.789	0.906	0.853	0.933	0.76	0.931	0.86	0.884	0.992	1.131	0.974	0.795	1.014	0.978	0.905	0.979	0.815	1.301	1.107	0.861	1.21	1.002	1.06	1.333	0.877	0.981	0.739	0.842	1.287	1.089	1.079	0.82
Q14008_CKAP5	23	47	47	2032	1.172	1.084	0.968	1.131	0.959	1.128	1.035	1.01	0.933	0.881	1.076	0.825	1.039	0.877	0.916	0.969	1.083	0.937	0.849	0.835	1.001	0.951	1.168	0.93	1.239	1.323	0.972	1.15	1.021	0.991	1.194	1.007	1.033	0.952	0.932	1.067	0.956	0.863	0.938
P63010_AP2B1	28	25	14	937	0.991	1.106	0.891	0.982	0.865	1.251	0.974	1.02	1.106	0.974	0.966	0.851	0.964	1.06	0.91	1.067	1.121	1.101	1.052	1.035	1.11	1.096	0.931	1.066	0.911	0.938	0.991	1.101	0.997	1.023	0.943	0.897	0.901	1.018	0.98	1.081	0.927	1.002	1.05
P22626_HNRNPA2B1	63	25	20	353	1.264	1.184	1.021	0.856	0.986	1.183	1.192	0.836	0.916	0.777	0.994	0.597	0.927	0.829	0.864	0.942	1.253	0.957	0.763	0.837	1.127	0.83	1.134	0.878	1.217	0.985	0.773	1.086	0.967	1.071	1.135	0.884	0.941	0.73	0.719	1.26	1.051	1.191	0.777
P27824_CANX	41	32	31	592	1.104	1.019	1.04	0.744	0.866	0.842	1.095	1.306	0.958	0.888	1.124	0.608	0.957	0.688	0.86	0.851	1.28	0.841	0.719	1.385	0.991	0.763	0.828	1.145	1.14	0.972	0.721	0.756	1.021	0.972	0.965	1.063	1.075	0.868	0.635	1.036	0.805	1.14	0.778
O75165_DNAJC13	21	43	43	2243	1.008	1.294	0.977	0.95	1.096	1.132	0.906	0.978	1.076	0.937	1.016	0.855	1.032	0.873	0.959	1.039	0.936	0.998	0.844	1.018	0.914	0.947	1.088	1.179	0.904	1.041	1.061	0.919	1.125	1.012	0.943	1.31	1.094	1.113	1.056	0.979	0.921	0.831	1.014
Q9NYU2_UGGT1	27	34	34	1555	1.066	1.174	1.096	1.218	0.994	1.239	0.951	1.195	1.001	0.884	1.052	0.728	1.06	0.858	0.894	0.902	1.068	1.003	0.806	1.003	0.939	0.905	0.987	1.084	0.846	1.028	0.888	1.043	1.065	0.983	1.094	0.931	1.013	0.979	0.966	1.058	0.938	1.082	0.819
P28838_LAP3	48	24	24	519	0.957	0.997	1.253	0.803	1.084	1.067	0.981	0.803	0.969	0.851	1.298	0.936	0.84	0.87	0.861	1.007	0.919	1.043	0.961	0.695	1.443	1.047	0.896	0.828	0.757	0.768	1.053	0.925	1.277	1.272	0.879	0.953	1.013	1.17	1.163	0.98	0.961	1.064	1.014
Q14573_ITPR3	17	41	37	2671	0.839	1.186	0.797	1.657	1.45	0.811	1.258	1.657	0.981	0.926	0.923	0.626	1.153	1.01	0.79	0.946	0.992	1.141	0.797	0.991	0.878	1.156	0.973	0.949	0.835	1.027	0.898	0.933	0.829	0.738	0.918	0.955	0.829	0.868	0.71	0.949	0.878	0.976	0.843
P09525_ANXA4	75	28	27	319	0.521	0.512	0.576	1.301	1.657	0.691	1.383	1.657	0.899	0.701	0.582	0.524	1.657	1.647	0.639	1.089	0.512	1.492	0.662	1.657	0.734	1.002	0.75	0.959	0.924	0.708	0.693	0.668	0.667	0.576	0.971	0.843	0.801	0.637	0.553	0.767	0.676	0.856	0.702
P26640_VARS1	26	30	30	1264	1.076	1.044	1.033	1.07	1.319	0.977	1.127	1.46	0.993	0.88	1.014	0.718	1.05	0.872	0.818	0.927	1.324	0.967	0.792	0.806	0.887	0.923	1	0.993	0.671	1.119	0.875	1.056	1.024	0.911	1.097	1.054	0.856	0.851	0.973	1.047	1.023	1.048	0.808
P49368_CCT3	39	26	26	545	0.977	1.107	0.877	0.935	0.884	1.378	0.931	0.975	0.951	0.823	1.1	0.615	0.983	0.928	0.779	0.857	1.095	0.924	0.775	1.166	1.057	0.848	1.103	1.101	1.018	1.489	0.868	1.263	1.125	0.905	1.153	1.08	1.1	0.769	0.912	0.962	1.064	0.986	0.748
P63104_YWHAZ	68	21	16	245	0.907	0.99	0.938	1.075	1.065	0.934	0.982	1.099	1.26	0.753	0.922	0.796	1.07	1.151	0.785	0.941	1.131	1.187	0.799	1.051	0.997	1.013	0.982	0.962	1.01	0.85	0.825	1.208	0.955	0.862	0.955	1.185	1.657	0.736	0.98	0.761	1.279	1.266	0.782
A5YKK6_CNOT1	20	41	41	2376	1.076	1.104	1.006	0.94	0.931	1.146	1.036	1.086	1.043	0.924	0.99	0.814	0.915	0.865	0.935	0.946	1.206	1.04	0.831	0.974	1.112	0.897	1.147	1.099	1.025	1.162	0.919	1.11	1.098	0.994	1.085	0.997	1.014	0.865	0.921	1.183	1.024	1.057	0.909
P98088_MUC5AC	10	30	29	5654	0.348	0.393	0.283	1.657	1.657	0.558	0.296	0.763	0.518	0.611	0.599	1.657	1.107	1.657	0.23	1.175	0.246	0.596	0.631	0.562	0.402	1.657	0.219	0.442	0.525	0.763	0.499	0.405	0.454	0.28	0.595	0.182	0.201	0.412	0.52	0.518	0.418	0.43	0.25
O00159_MYO1C	36	41	40	1063	0.805	0.847	0.86	1.125	0.963	0.818	1.095	0.82	0.853	1.639	1.073	0.912	0.876	1.099	1.639	1.151	0.779	0.933	1.657	0.89	0.936	1.152	0.856	0.815	0.687	1.091	1.604	0.81	0.875	0.96	0.774	0.832	0.67	1.5	1.203	0.841	0.933	0.711	1.657
P04083_ANXA1	61	24	24	346	0.671	1.05	0.898	1.151	1.062	0.722	0.867	0.994	1.148	1.126	1.203	0.77	1.193	0.736	1.256	1.487	0.689	1.518	1.657	0.799	1.194	1.314	0.898	0.746	0.511	0.784	1.146	0.988	1.072	1.151	0.746	1.17	1.123	1.249	1.031	0.748	0.737	0.677	1.374
Q02218_OGDH	37	32	26	1023	1.055	1.134	0.827	1.114	1.029	0.961	1.484	0.897	0.882	0.961	1.005	0.669	0.908	1.056	1.03	1.165	0.77	0.958	0.968	0.905	1.059	0.984	1.05	1.173	1.006	0.873	1.027	0.92	1.235	0.986	0.949	0.996	1.027	1.207	0.97	0.808	1.131	1.082	0.904
P62258_YWHAE	74	24	22	255	1.155	1.009	0.99	0.97	0.955	0.95	1.045	0.913	0.892	0.897	0.988	0.839	0.902	1.092	0.948	0.883	1.272	0.95	1.01	0.944	0.866	0.997	1.305	0.811	0.992	1.069	0.934	0.969	0.908	0.931	0.926	0.962	1.001	0.987	0.962	0.985	1.141	1.006	0.989
Q9BQE3_TUBA1C	54	23	1	449	1.094	1.137	1.048	0.898	0.904	1.248	1.052	0.951	0.94	0.91	1.02	0.722	0.933	0.798	0.918	1.002	1.011	1.004	0.892	1.04	0.955	0.857	1.185	0.987	0.991	1.138	0.914	0.95	1.02	1.081	1.017	0.912	0.887	0.871	0.842	0.97	0.908	0.949	0.894
P68363_TUBA1B	54	23	0	451	1.217	1.1	0.996	1.003	0.948	1.095	1.335	0.963	0.995	1.352	1.015	1.003	0.746	0.89	0.901	1.047	0.876	1.06	0.996	0.986	1.197	0.967	1.264	0.979	0.899	1.234	1.082	1.202	1.228	0.972	1.003	0.859	0.707	0.931	1.216	0.852	1.006	0.83	0.836
Q10567_AP1B1	31	27	16	949	1.027	1.176	0.96	1.084	1.011	1.025	0.984	1.11	1.017	0.967	1.129	0.854	1.024	0.996	0.929	1.036	0.914	1.054	0.939	0.979	1.039	1.066	0.96	0.891	0.965	1.003	1.086	1.085	1.143	1.021	0.928	1.051	0.957	1.126	1.053	0.947	0.932	1.028	0.961
Q9H4M9_EHD1	57	28	19	534	0.826	0.868	0.848	0.998	1.099	0.792	0.831	0.93	0.984	1.448	1.058	0.707	0.99	1.022	1.241	1.145	0.658	1.022	1.657	0.773	0.944	1.132	0.812	0.907	0.876	1.006	1.431	0.858	1.194	1.101	0.921	1.153	0.965	1.265	1.258	0.747	0.839	0.791	1.657
P12109_COL6A1	35	37	37	1028	0.624	0.732	1.044	0.677	0.595	1.507	0.596	0.652	0.814	1.657	0.989	1.657	0.789	0.9	1.657	1.657	0.619	1.329	1.657	0.721	1.46	1.185	0.658	0.767	0.514	0.718	1.467	0.779	0.86	1.657	0.921	0.798	0.736	0.943	1.355	0.575	0.791	0.632	1.635
P09874_PARP1	36	37	37	1014	1.495	1.165	1.071	0.744	1.075	1.137	1.091	0.815	0.805	0.77	1.144	0.747	1.215	0.807	0.859	0.807	1.264	0.907	0.729	1.044	0.91	0.786	1.071	0.949	0.965	1.053	0.789	1.015	1.154	1.209	1.052	0.999	1.05	0.811	0.957	1.657	0.918	0.891	0.843
P08758_ANXA5	78	29	28	320	0.732	0.828	0.79	1.343	1.481	0.637	1.404	1.376	1.068	0.862	0.77	0.595	1.121	1.624	0.946	1.337	0.698	1.657	0.882	1.657	0.971	1.373	0.704	0.789	0.564	0.686	0.832	0.707	0.757	0.836	0.694	0.783	0.703	0.915	0.682	0.859	0.712	0.712	0.953
Q07157_TJP1	24	35	35	1748	0.847	0.839	0.846	1.232	1.165	0.977	0.856	0.932	0.986	1.399	1.105	0.814	1.177	1.059	1.335	1.128	0.937	1.128	1.657	0.897	0.888	1.216	0.73	0.76	0.766	1.166	1.43	0.848	1.014	0.876	1.028	0.862	0.735	1.305	1.082	0.887	0.881	0.916	1.616
Q9P2M7_CGN	35	37	37	1197	0.849	1.421	0.765	1.491	1.618	1.45	0.9	1.184	0.969	0.966	0.815	0.758	1.446	0.989	1.094	0.967	1.115	1.055	1.069	0.809	1.129	0.959	1.143	0.946	0.95	0.882	0.885	0.931	0.746	0.768	0.986	0.9	0.781	0.78	0.73	0.753	0.925	1.211	0.874
Q92841_DDX17	37	26	20	729	1.173	1.095	0.971	0.885	0.927	1.097	1.026	0.927	0.91	0.814	0.902	0.586	1.014	0.869	0.83	0.855	1.363	0.898	0.738	1.031	1.075	0.806	1.184	0.958	1.255	1.132	0.813	1.117	1.012	0.993	1.199	0.894	0.941	0.736	0.893	1.342	1.071	1.006	0.779
Q07065_CKAP4	47	29	29	602	1.095	1.507	1.164	1.561	0.897	1.371	1.266	1.478	1.393	0.695	0.795	0.841	0.884	0.857	0.801	0.752	1.213	1.028	0.683	1.08	1.008	0.859	1.135	0.979	0.682	1.097	0.662	1.152	0.955	0.897	1.024	0.717	0.907	0.717	0.841	1.154	0.782	0.889	0.72
P37802_TAGLN2	72	21	20	199	1.017	1.331	0.802	1.657	1.657	0.824	1.018	1.132	1.24	0.968	1.087	0.851	1.228	1.107	0.987	1.053	0.825	1.286	1.227	0.672	1.026	1.062	0.756	0.722	0.776	0.83	0.906	0.973	0.803	0.884	0.896	0.762	0.798	0.808	0.853	0.826	0.858	0.849	0.864
P35241_RDX	43	33	17	583	1.182	0.908	1.002	0.809	0.92	1.106	0.813	0.895	0.941	1.657	1.356	0.733	0.606	0.856	1.657	1.077	0.745	0.936	1.657	0.646	0.698	1.408	0.683	0.654	0.542	0.967	1.657	0.751	1.053	1.191	0.759	0.771	0.721	1.657	1.16	0.687	0.693	0.647	1.657
P02647_APOA1	80	33	32	267	0.452	0.699	1.106	0.479	0.656	0.56	0.8	0.756	1.164	1.074	1.164	1.657	0.781	1.384	0.825	0.625	0.69	1.098	1.423	0.374	0.694	0.878	1.013	1.141	0.66	1.42	1.566	0.564	1.481	0.967	0.753	1.657	0.78	1.236	1.657	0.497	0.851	0.659	1.496
P17661_DES	56	33	28	470	0.592	0.856	1.335	0.75	0.612	1.657	0.586	0.551	0.521	1.657	1.233	0.507	0.869	0.883	1.657	1.657	0.416	1.61	1.056	0.867	0.728	1.657	0.531	0.452	0.436	0.848	1.401	0.626	1.11	1.657	0.747	0.517	0.566	1.241	0.878	0.448	0.503	0.447	1.336
P50570_DNM2	42	38	21	870	0.825	0.816	0.889	1.554	1.176	0.783	0.926	0.988	0.924	0.875	0.854	0.653	1.213	1.419	0.884	1.028	0.821	1.081	0.848	1.047	0.836	1.14	0.81	0.958	1.168	0.845	0.884	1.034	0.935	0.85	0.86	1.122	0.952	0.92	0.873	0.866	0.924	0.932	0.838
Q86VP6_CAND1	27	33	31	1230	1.13	1.185	0.949	1.065	0.903	1.657	1.083	1.064	0.954	0.925	1.039	0.698	0.872	1.016	0.895	0.933	1.219	0.999	0.885	1.063	0.945	0.983	1.042	0.856	1.004	1.033	0.93	1.119	1.01	1.021	1.072	0.89	0.991	0.987	1.063	1.097	0.963	0.986	0.947
Q16891_IMMT	41	30	30	758	0.899	1.017	0.888	0.946	1.071	1.118	1.02	0.861	0.79	0.914	1.017	0.715	1.244	1.065	1.028	0.996	0.9	0.885	0.861	1.327	0.866	0.915	1.091	1.41	1.278	1.064	0.903	1.069	1.01	0.966	1.231	0.884	1.092	1.069	0.924	1.24	1.224	1.189	0.887
P09493_TPM1	66	33	11	284	0.739	1.14	0.871	1.189	1.025	1.246	1.472	0.862	1.657	0.949	0.811	1.148	1.003	1.539	1.019	1.558	0.711	1.234	0.968	0.964	1.431	1.092	0.742	0.767	0.613	0.725	0.845	1.134	0.865	1.179	0.995	0.556	0.771	0.729	0.855	0.966	0.78	1.048	0.762
Q02818_NUCB1	55	26	26	461	0.825	0.855	0.984	1.119	0.932	0.973	1.048	1.26	1.206	0.867	0.971	0.789	1.167	1.099	0.942	1.02	0.93	0.954	0.851	1.408	1.422	0.974	0.979	1.139	1.082	0.795	0.916	0.891	1.078	0.935	0.84	1.094	0.964	0.909	0.953	0.69	0.784	1.046	0.854
P02788_LTF	36	26	25	710	0.795	0.565	1.09	0.39	1.042	0.341	0.564	1.657	1.657	0.376	0.324	0.592	1.657	0.368	0.806	0.612	0.733	0.563	0.451	0.371	1.09	0.393	1.132	1.438	0.776	0.365	0.831	0.336	0.789	0.819	0.341	1.657	1.657	0.442	0.519	0.944	0.362	0.324	1.279
P06737_PYGL	48	39	31	847	0.937	1.584	1.014	0.604	0.868	0.86	0.843	1.085	1.205	1.134	1.007	1.101	1.093	0.679	1.105	1.025	1.096	0.899	0.862	0.759	1.036	0.943	0.975	1.168	1.202	0.714	1.097	0.969	0.944	1.013	0.705	1.613	1.488	1.008	0.997	1.126	0.784	0.713	1.331
Q13885_TUBB2A	47	20	2	445	0.963	1.657	1.129	1.657	1.046	1.203	1.122	1.113	1.075	1.139	1.061	0.691	1.467	0.977	0.95	1.056	0.991	1.182	0.847	0.951	1.036	1.11	1.136	0.945	0.776	1.09	1.007	1.002	0.946	0.896	0.888	0.992	0.787	0.933	0.923	0.788	0.762	0.755	0.967
P53396_ACLY	33	34	34	1101	1.111	1.264	0.994	1.259	0.826	1.193	1.019	0.864	0.89	1.087	0.992	0.738	0.884	0.715	1.066	0.941	0.785	0.808	1.005	1.657	0.921	0.875	0.988	1.254	0.857	1.052	0.953	0.845	1.024	0.905	0.978	1.027	1.154	1.058	0.933	1.306	1.118	0.791	0.996
P35606_COPB2	38	33	33	906	1.079	1.214	1.018	1.46	1.074	1.085	0.97	1.214	0.954	0.78	0.94	0.886	1.317	0.829	0.822	0.915	0.937	0.898	0.709	1.388	0.974	0.982	1.208	1.114	1.153	0.883	0.78	0.984	0.914	0.933	0.893	1.023	0.906	0.946	0.754	1.033	0.954	0.951	0.76
Q7L014_DDX46	33	39	37	1031	1.171	1.033	0.955	0.829	0.999	1.188	1.09	0.911	0.948	0.77	0.969	0.752	1.057	0.851	0.802	0.938	1.066	0.934	0.755	0.905	1.138	0.802	1.062	0.934	1.154	1.136	0.819	1.032	1.01	0.968	1.359	0.952	0.931	0.747	0.769	1.166	1.079	0.936	0.781
P02787_TF	30	21	20	698	1.107	0.807	1.004	0.442	0.632	0.55	0.704	0.808	0.934	1.092	1.551	1.657	0.587	0.979	0.833	0.756	0.879	1.277	1.28	0.439	0.659	1.299	0.675	0.654	0.744	1	1.657	0.719	1.243	1.018	0.82	1.619	0.904	1.419	1.657	0.481	1.006	0.711	1.657
Q02952_AKAP12	30	36	36	1782	0.838	0.987	1.135	0.76	0.682	1.458	0.863	0.815	1.081	1.306	0.913	1.153	0.626	0.922	1.486	1.281	0.719	1.509	1.657	0.757	1.228	1.247	0.734	0.65	0.585	0.758	1.298	0.969	0.954	1.657	0.922	0.664	0.803	1.075	1.38	0.799	1.17	0.869	1.657
P02533_KRT14	50	31	2	472	0.703	0.892	1.286	0.703	0.88	0.7	0.839	1.244	1.657	0.958	0.785	1.397	0.506	0.856	0.912	1.217	0.549	1.006	1.599	1.041	1.657	1.657	0.832	1.232	0.826	0.643	1.038	0.702	0.592	1.099	0.493	0.557	0.644	1.657	0.634	1.074	1.575	0.65	1.042
Q12906_ILF3	30	24	21	894	1.19	1.084	1.08	0.814	0.959	1.137	1.012	0.923	0.91	0.881	0.969	0.736	0.974	0.856	0.977	0.963	1.317	0.971	0.885	0.964	0.977	0.914	0.966	0.803	1.183	1.053	0.831	1.109	0.997	1.108	1.283	0.895	0.947	0.789	0.868	1.362	1.008	1.017	0.915
Q9UM54_MYO6	31	42	42	1294	0.998	0.898	0.708	1.096	1.053	1.019	1.657	1.138	0.811	0.875	1.213	0.671	1.116	1.269	0.782	0.861	0.938	0.945	0.828	1.248	1.006	0.92	1.149	1.062	0.988	1.029	0.757	1.086	0.996	0.704	1.027	1.053	0.998	0.842	0.735	0.88	0.924	1.212	0.839
P07996_THBS1	25	31	25	1170	0.765	0.565	0.96	0.337	0.428	0.465	0.81	0.72	1.657	0.436	0.467	1.657	0.657	0.403	0.778	0.482	0.693	0.531	0.436	0.343	0.862	0.514	1.069	1.083	0.81	0.377	0.539	0.554	0.466	1.125	1.071	0.6	0.995	0.454	0.541	0.699	0.64	1.043	0.822
Q13228_SELENBP1	47	24	24	472	0.863	0.718	0.65	1.365	1.243	0.927	0.643	0.868	0.591	1.657	1.006	0.619	0.932	1.443	1.657	0.938	0.636	0.673	1.551	1.065	0.481	1.321	0.626	1.324	0.538	1.168	1.393	0.978	1.218	0.982	0.711	0.698	0.644	1.657	1.298	0.664	1.657	1.206	1.36
A6NMZ7_COL6A6	19	37	35	2263	0.475	0.625	0.577	0.697	0.782	0.704	0.465	0.594	0.635	1.657	1.345	0.446	0.717	0.849	1.657	1.657	0.451	0.657	1.657	0.639	0.473	1.401	0.432	0.682	0.566	0.953	1.657	0.647	1.061	0.959	0.647	0.972	0.526	1.657	1.392	0.485	0.711	0.47	1.657
P02675_FGB	42	18	15	491	0.651	0.679	0.985	0.515	0.557	0.651	0.797	1.055	0.844	1.217	0.922	1.374	0.632	0.874	1.657	0.634	0.642	0.861	1.066	0.582	0.642	0.63	1.094	1.657	0.76	0.701	1.494	0.569	1.51	0.809	0.666	1.657	0.966	1.519	1.657	1.401	0.897	0.9	1.078
P50454_SERPINH1	57	22	22	418	0.824	1.488	0.992	0.711	0.748	1.033	0.926	1.13	1.65	0.876	0.865	0.748	0.745	0.67	0.792	0.832	1.137	1.49	0.687	0.763	1.357	1.035	1.018	0.945	0.832	0.936	0.876	1.486	1.161	0.847	1.469	0.803	1.044	0.899	0.976	1.003	0.796	1.014	0.827
O15020_SPTBN2	17	38	25	2390	1.473	1.466	0.949	0.732	0.815	1.036	1.26	1.249	1.342	0.835	1.128	0.781	0.741	0.884	0.861	1.106	1.257	1.144	0.753	1.657	0.932	1.246	1.305	0.96	0.724	0.906	0.689	0.873	0.781	0.791	0.75	0.81	0.947	0.661	0.743	1.085	1.482	0.933	0.802
P16157_ANK1	20	32	31	1881	0.658	0.857	1.311	0.757	0.926	0.886	0.569	0.79	0.71	1.657	0.937	0.866	0.93	0.88	1.354	0.696	0.519	0.784	1.385	0.661	0.597	0.896	0.68	0.888	0.661	1.657	1.657	0.66	1.587	0.672	0.736	0.835	0.519	1.657	1.657	0.76	0.758	0.648	1.657
P67936_TPM4	68	30	14	248	0.92	1.018	1.022	0.735	0.732	0.891	1.084	0.801	1.657	1.09	0.8	1.461	0.891	1.03	1.056	1.224	0.783	1.296	1.182	0.698	1.657	1.068	0.788	0.955	0.642	0.694	1.057	1.394	0.931	1.099	1.176	0.676	0.999	0.873	0.926	1.02	0.785	1.034	0.912
P68104_EEF1A1	50	26	15	462	1.074	1	1.166	0.877	0.783	0.799	0.931	0.963	1.09	0.877	0.971	0.682	0.929	0.817	0.811	0.892	0.958	0.85	0.689	0.962	0.94	0.817	1.195	1.042	0.913	1.116	0.799	1.078	0.905	0.991	1.057	0.957	1.018	0.845	0.811	1.026	0.837	0.877	0.763
Q9Y3Z3_SAMHD1	52	32	32	626	1.087	1.173	1.373	0.647	0.892	0.954	0.958	0.656	0.759	1.124	1.587	0.868	0.737	0.699	1.166	1.387	0.742	1.234	0.968	0.827	1.096	1.013	0.826	0.735	0.563	0.789	1.185	1.005	1.382	1.657	0.916	1.008	0.818	1.542	1.054	0.957	0.816	0.688	1.201
Q8IVF2_AHNAK2	20	44	42	5795	0.501	1.657	0.7	0.909	0.837	0.735	0.963	1.657	1.657	0.717	0.891	0.784	0.418	1.215	0.598	1.252	0.697	1.657	0.66	0.937	0.713	1.654	0.769	0.742	0.629	0.619	0.8	0.754	0.694	0.618	0.63	0.506	0.642	0.631	0.751	0.725	0.815	0.79	0.595
P49411_TUFM	52	21	21	452	1.065	1.31	0.917	0.827	1.004	1.157	1.037	0.791	0.817	0.773	0.796	0.644	1.117	0.919	0.868	0.887	0.971	0.779	0.711	1.437	0.87	0.818	1.188	1.3	1.657	1.1	0.747	0.887	0.928	0.901	1.173	0.993	1.046	0.865	0.853	1.603	1.617	1.38	0.756
P13797_PLS3	48	31	24	630	0.805	1.247	0.931	0.904	0.908	0.742	1.012	1.137	1.452	1.284	1.039	1.017	0.813	0.776	1.278	1.147	1.096	1.13	1.42	0.787	0.989	1.297	0.85	0.794	0.693	0.781	1.159	1.301	0.88	1.012	0.94	0.868	0.812	1.197	0.809	0.949	0.938	1.111	1.315
P07384_CAPN1	38	27	27	714	0.957	0.924	0.939	1.093	1.118	0.899	1.181	1.172	1.023	0.981	0.868	0.794	0.949	1.211	0.896	0.775	0.834	1.214	0.977	1.021	0.908	1.172	0.969	0.906	1.08	1.026	1.071	0.921	1.053	0.948	1.036	1.108	0.992	0.994	1.012	0.784	0.971	1.087	1.022
Q96NY7_CLIC6	50	23	22	704	1.657	1.657	1.069	0.752	1.301	1.657	1.224	0.998	0.709	0.949	1.657	0.969	0.535	0.934	1.099	1.161	0.814	1.089	0.982	0.592	0.885	0.901	0.834	0.584	0.528	0.705	0.948	0.757	1.153	1.061	0.909	0.636	0.536	0.851	0.74	0.565	0.642	0.634	0.934
P27708_CAD	19	35	31	2225	1.169	1.256	0.992	0.828	1.018	1.222	0.929	0.9	0.998	0.83	1.001	0.786	1.32	0.706	0.856	0.731	1.039	0.845	0.729	1.296	0.925	0.807	1.222	1.228	1.131	1.543	0.797	1.248	1.037	0.879	1.298	0.96	1.075	0.739	0.919	1.361	1.274	0.794	0.746
Q13263_TRIM28	34	24	24	835	0.977	0.944	0.949	0.773	0.802	1.092	0.972	0.831	1.192	0.824	0.927	0.705	0.814	0.843	0.81	0.819	1.092	0.943	0.827	0.977	1.415	0.786	1.383	0.782	1.456	1.581	0.773	1.15	1.004	0.972	1.201	0.907	0.885	0.746	0.946	1.657	1.119	1.016	0.797
Q93008_USP9X	15	33	33	2570	1.128	1.047	1.042	1.043	1.216	1.015	1.037	1.113	1.014	0.952	1.018	0.907	0.95	0.962	1.031	0.985	0.977	0.977	0.913	0.693	1.068	1.02	0.994	0.969	1.127	0.939	1.048	0.964	1.015	1.082	1.085	1.092	0.999	0.994	0.926	0.875	0.973	1.133	1.033
P78371_CCT2	47	23	23	535	0.993	1.052	0.925	0.924	0.809	1.352	0.919	0.948	0.887	0.858	1.11	0.703	0.925	0.906	0.829	0.841	1.051	0.834	0.792	1.288	0.984	0.88	1.111	1.147	1.085	1.344	0.924	1.258	0.989	0.964	1.093	1.082	1.128	0.893	0.981	1.009	1.098	1.011	0.82
Q96KP4_CNDP2	42	18	18	475	0.925	0.82	0.949	1.266	1.046	0.884	1.164	0.896	0.823	0.909	1.194	0.71	0.956	1.657	0.92	1.179	1.015	0.995	0.81	1.005	1.058	0.956	1.013	0.726	0.733	0.794	1.039	0.798	1.04	0.984	0.89	0.927	0.982	1.23	0.956	0.899	0.656	1.319	0.868
P14543_NID1	29	29	28	1247	0.657	0.699	0.819	0.979	0.872	0.888	0.709	0.687	0.698	1.657	1.133	1.171	0.627	0.829	1.557	1.245	0.736	1.212	1.657	0.802	0.909	1.394	0.651	1.023	0.626	1.009	1.657	0.926	0.99	1.382	0.913	0.93	0.831	1.465	1.38	0.866	0.773	0.925	1.553
Q15746_MYLK	19	35	35	1914	0.919	1.257	1.381	0.843	0.851	0.889	1.367	0.796	1.137	1.657	1.021	1.107	0.756	1.044	1.515	1.346	0.869	1.224	1.616	0.839	0.935	1.132	0.721	0.79	0.68	0.857	1.316	0.902	1.035	1.471	0.863	0.716	0.754	1.121	0.939	0.896	1.046	0.859	1.594
Q15393_SF3B3	31	33	33	1217	1.184	1.085	0.987	0.823	0.89	1.42	1.025	0.929	0.9	0.816	0.953	0.67	0.932	0.79	0.827	0.848	1.227	0.903	0.794	1	1.108	0.821	1.298	1.067	1.179	1.167	0.8	1.089	1	1.007	1.21	0.95	0.97	0.78	0.823	1.355	1.014	0.965	0.792
P60842_EIF4A1	48	23	12	406	1.196	1.182	1.046	0.89	0.904	1.132	1.121	1.051	1.106	0.742	1.028	0.687	0.913	0.761	0.851	0.866	1.31	0.905	0.685	0.789	1.373	0.898	1.312	1.071	1.204	1.23	0.778	1.099	1.085	0.918	1.216	1.101	1.004	0.845	0.774	1.081	1.086	0.85	0.769
Q6WCQ1_MPRIP	36	30	30	1025	0.922	1.099	0.974	0.958	0.946	0.844	1.222	0.972	1.116	1.299	0.938	1.01	0.759	1.159	1.28	1.16	0.987	1.1	1.526	0.801	0.885	1.138	0.755	0.891	0.799	0.921	1.173	1.01	0.914	0.977	1.193	0.742	0.883	1.045	0.97	1.122	1.278	1.225	1.252
P19338_NCL	35	28	28	710	1.093	0.938	0.982	0.598	0.835	0.908	0.855	0.768	1.009	0.828	0.897	0.656	0.952	0.808	0.811	0.75	1.177	0.765	0.731	0.829	1.092	0.722	1.152	0.827	1.376	1.223	0.689	1.14	0.829	0.968	1.542	0.851	1.208	0.631	0.829	1.649	1.393	0.956	0.754
P16615_ATP2A2	23	25	16	1042	1.06	1.17	1.013	1.272	0.832	1.213	1.051	1.202	0.978	0.793	1.039	0.726	0.778	0.849	0.909	1.037	1.342	0.965	0.737	1.175	1	0.988	1.135	0.933	0.944	0.953	0.815	0.896	0.918	1.064	0.896	0.994	0.897	0.874	0.752	0.97	0.92	0.974	0.801
P06727_APOA4	69	28	26	396	0.58	0.615	1.304	0.43	0.623	0.603	0.848	0.584	0.924	1.387	1.247	1.657	0.596	1.045	0.86	0.911	0.927	1.413	1.594	0.393	1.082	1.059	1.067	1.657	0.62	0.944	1.282	0.503	1.024	1.242	0.838	1.144	0.888	1.165	1.657	0.586	1.008	0.602	1.498
P49588_AARS1	30	25	25	968	1.107	1.326	1.089	0.882	0.951	1.01	0.994	1.256	0.935	0.773	0.912	0.844	0.997	0.767	0.926	0.871	1.434	0.996	0.758	0.857	1.04	0.906	1.15	0.884	1.054	1.24	0.81	1.102	1.075	1.014	1.14	0.967	1.097	0.764	0.92	0.893	0.89	0.907	0.827
O94832_MYO1D	33	33	32	1006	0.738	0.895	0.72	0.962	1.357	0.95	1.116	0.752	0.734	0.92	0.695	1.001	1.326	1.403	0.754	1.213	0.857	1.046	0.906	1.657	0.696	1.07	0.858	0.992	1.1	0.877	0.927	1.066	0.827	0.801	1.003	0.952	0.9	0.789	0.801	1.286	1.634	0.885	0.833
Q13085_ACACA	19	39	33	2346	1.14	0.991	0.875	0.898	1.15	1.183	1.091	1.135	0.962	1.042	1.41	0.766	0.938	0.813	0.98	0.97	0.938	0.926	0.966	1.657	1.208	1.026	1.039	1.027	0.81	1.229	1.126	0.865	1.104	0.839	1.061	1.037	0.922	1.146	0.948	0.862	0.96	0.861	0.896
O60313_OPA1	34	34	34	960	0.888	0.984	0.856	0.874	0.953	1.305	0.844	1.113	0.873	0.793	0.855	0.639	1.14	1.105	0.899	0.987	0.97	0.836	0.768	1.204	1.142	0.884	1.121	1.494	1.235	0.966	0.832	1.144	0.96	0.895	1.034	0.986	1.037	0.952	0.925	1.152	1.195	1.391	0.828
Q5JRA6_MIA3	22	36	35	1907	1.101	1.056	0.951	1.657	1.069	1.074	0.979	0.964	0.872	0.928	0.881	0.923	1.657	0.89	0.922	0.915	1.156	1.017	0.84	0.995	0.995	0.929	1.114	0.886	1.029	0.99	0.856	0.981	0.871	0.948	1.063	0.941	0.889	0.853	0.823	1.176	0.844	0.98	0.822
Q8WUM4_PDCD6IP	37	32	32	868	0.903	0.742	0.831	1.331	0.791	0.815	0.8	0.778	0.726	0.907	0.731	0.913	0.991	1.353	0.899	1.037	0.935	0.975	1.015	0.982	1.023	1.117	1.156	0.922	1.182	1.057	1.029	1.235	0.869	0.933	1.011	0.98	1.206	1.074	0.944	0.892	1.025	1.102	0.968
Q02817_MUC2	4	24	23	5179	0.812	0.046	0.957	0.064	0.062	0.04	0.92	0.046	0.052	0.042	0.05	1.657	0.732	0.056	0.837	0.054	0.714	0.039	0.042	0.047	0.849	0.059	0.835	0.069	0.084	0.064	0.046	0.313	0.174	1.386	0.054	0.604	0.806	0.044	0.159	0.167	0.063	0.033	0.871
Q9UQ35_SRRM2	14	30	30	2752	1.062	1.14	1.054	0.937	0.819	1.039	1.112	0.9	0.98	0.905	0.882	0.833	0.858	0.739	0.879	0.891	1.257	0.973	0.844	0.962	1.148	0.813	1.222	0.884	1.286	1.257	0.858	1.076	0.989	1.018	1.265	0.914	0.968	0.746	0.863	1.211	1.11	1.012	0.814
Q16531_DDB1	30	32	32	1140	1.246	1.086	0.978	0.872	1.002	1.093	1.071	0.853	0.909	0.926	1.086	0.705	0.969	1.007	0.913	0.948	1.2	0.93	0.881	1.052	0.94	0.933	1.108	0.945	1.115	1.136	0.938	1.135	1.084	1.009	1.219	0.969	0.982	0.918	0.914	1.099	1.055	0.993	1.023
O94874_UFL1	38	28	28	794	1.131	1.074	1.134	1.214	0.886	0.89	1.202	1.126	0.932	0.833	1.041	0.766	0.93	1.053	0.873	0.947	1.234	1.016	0.834	0.934	0.918	0.926	0.956	1.002	0.965	1.019	0.914	1.133	1.194	1.054	1.279	0.89	0.964	0.937	0.925	1.117	0.898	1.161	0.854
P00367_GLUD1	39	23	9	558	0.747	0.972	0.904	1.149	0.949	0.927	1.161	0.767	0.882	1.004	0.997	0.746	1.075	1.6	1.035	1.189	0.804	1.12	0.908	1.234	0.809	1.067	0.832	1.036	1.365	0.787	0.938	0.77	0.966	0.937	1.215	0.933	1.09	1.077	0.922	0.911	0.994	0.846	0.929
P19367_HK1	32	29	24	917	0.775	1.075	0.898	1.402	1.131	0.85	0.992	0.89	0.904	0.8	0.951	0.646	0.893	1.269	0.978	1.113	1.189	0.976	0.74	1.306	0.927	0.94	1.383	1.043	1.115	0.754	0.928	0.907	0.899	0.872	0.908	0.844	1.069	1.116	0.794	0.882	1.013	0.806	0.765
Q01995_TAGLN	72	22	21	201	0.854	1.123	1.228	0.644	0.644	1.208	1.416	0.761	1.657	1.161	0.759	1.583	0.819	0.899	1.299	1.466	0.66	1.159	0.868	0.89	1.598	0.979	0.942	0.761	0.664	0.633	0.757	1.105	0.73	1.506	0.918	0.56	0.977	0.692	0.629	1.18	0.97	1.046	0.835
P49748_ACADVL	39	23	23	655	0.904	0.845	1.008	1.084	0.917	0.614	1.418	0.939	0.834	0.88	0.846	0.709	1.058	1.001	0.85	0.853	1.358	0.844	0.819	1.059	0.953	0.956	1.657	1.251	0.872	0.756	0.907	0.992	0.881	0.888	0.608	1.11	1.02	1.328	0.683	0.945	1.199	1.237	0.906
P55884_EIF3B	38	23	23	814	1.077	1.039	0.979	0.956	0.923	1.071	1.006	0.981	1.018	0.809	0.963	0.773	0.922	0.945	0.849	0.924	1.121	0.981	0.788	0.848	1.054	0.901	1.218	0.922	1.124	1.136	0.864	1.127	1.115	0.955	1.135	1.034	1.045	0.839	0.924	1.083	1.09	0.931	0.784
P61978_HNRNPK	46	21	21	463	1.094	1.022	1.059	0.912	0.883	1.201	1.116	0.881	0.873	0.885	0.983	0.879	0.975	0.881	0.935	0.916	1.259	0.927	0.868	1.109	1.157	0.863	1.156	0.983	1.155	1.066	0.851	1.072	0.877	1.075	1.137	0.855	0.905	0.761	0.807	1.288	1.065	1.026	0.842
P54886_ALDH18A1	34	24	24	795	0.812	1.164	0.901	0.962	0.809	1.381	0.942	0.994	0.757	0.728	0.79	0.597	1.255	0.618	0.818	0.725	1.556	0.764	0.655	1.438	0.9	0.645	1.1	1.473	1.657	1.344	0.688	0.84	1.019	0.744	0.98	1.021	1.452	0.652	0.809	0.863	1.657	1.276	0.68
P09327_VIL1	35	23	22	827	0.498	0.811	0.514	0.849	1.657	0.947	1.645	1.249	1.299	0.572	0.827	0.68	0.861	0.588	0.59	0.603	0.904	0.833	0.512	1.634	0.673	1.442	1.657	1.031	1.212	1.657	0.581	1.547	0.777	0.424	1.14	0.907	0.918	0.491	0.784	0.769	1.293	1.228	0.471
Q12931_TRAP1	42	24	23	704	1.023	1.039	0.87	0.82	1.081	0.819	1.036	0.879	0.919	0.685	0.791	0.638	1.054	0.758	0.735	0.788	1.19	0.752	0.602	1.104	0.869	0.608	1.362	1.54	1.657	1.642	0.76	0.853	0.972	0.756	1.375	1.319	1.202	0.685	0.924	0.955	1.615	0.974	0.749
Q16555_DPYSL2	41	18	15	572	0.916	1.089	0.899	0.82	1.204	0.824	0.928	0.758	0.835	1.463	1.133	0.826	1.151	1.055	1.392	1.372	0.754	1.229	1.657	0.764	0.785	1.297	0.624	0.728	0.865	1.04	1.409	0.857	1.113	1.037	0.921	0.838	0.734	1.333	1.085	0.767	0.843	0.879	1.493
Q9P2J5_LARS1	30	32	32	1176	1.055	0.864	0.942	0.866	0.906	0.904	0.941	0.909	0.888	0.889	1.096	0.751	1.288	0.863	0.836	0.93	1.115	0.898	0.76	0.977	0.879	0.798	1.084	0.991	1.278	1.237	0.863	1.055	1.106	0.932	1.202	1.169	1.027	0.903	1.058	1.172	1.201	1.146	0.786
Q96I99_SUCLG2	46	23	23	432	0.8	1.008	0.834	1.015	1.225	0.951	1.211	0.888	0.737	0.827	0.857	0.713	1.413	1.211	0.848	0.818	0.729	0.779	0.694	1.657	0.853	0.763	1.442	1.657	1.347	1.357	0.904	0.903	1.146	0.858	1.343	0.848	0.844	1.094	1.21	1.133	1.081	0.85	0.772
P04843_RPN1	49	27	27	607	1.113	0.985	1.111	1.057	0.825	1.128	0.971	1.064	0.964	0.74	0.775	0.624	0.936	0.827	0.731	0.799	0.917	0.872	0.677	1.058	0.872	0.852	1.198	1.494	0.981	0.997	0.675	1.06	0.961	0.986	1.029	0.938	0.955	0.785	0.766	1.271	0.92	1.124	0.679
Q9Y5S2_CDC42BPB	22	38	34	1711	1.001	1.098	0.873	1.307	0.942	0.877	1.273	1.187	1.015	0.951	0.939	0.796	0.821	1.186	0.989	0.939	1.266	1.214	1.009	1.169	0.927	1.143	1.168	0.882	1.237	0.873	0.904	1.145	0.91	0.854	0.873	0.832	0.765	0.91	0.759	0.996	0.789	1.065	0.946
P28331_NDUFS1	38	24	24	727	1.111	1.084	0.962	0.827	1.27	1.019	0.784	0.907	0.871	0.792	0.916	0.614	1.116	1.28	0.776	0.928	0.979	0.882	0.679	1.657	0.862	0.873	1.023	1.048	1.458	0.892	0.844	0.942	1.085	0.945	1.229	1.094	1.149	0.83	0.729	1.388	0.681	1.102	0.825
P04040_CAT	50	23	23	527	0.7	0.764	1.084	0.605	0.898	0.781	0.571	0.851	0.685	1.657	0.969	0.81	1.139	0.811	1.526	0.928	0.616	0.672	1.615	0.924	0.701	1.001	0.707	0.944	0.755	1.23	1.657	0.719	1.155	0.988	0.696	1.078	1.184	1.657	1.657	0.693	0.955	0.644	1.492
P06396_GSN	36	26	11	782	0.792	0.862	1.199	1.481	0.777	0.716	0.955	0.876	1.016	1.116	0.943	1.345	0.788	1.433	1.082	1.484	0.697	1.095	0.914	0.783	0.892	1.228	0.894	1.037	0.577	0.612	1.002	0.837	0.724	1.084	0.751	1.215	1.156	0.856	0.924	0.779	0.9	0.913	1.221
P78347_GTF2I	31	32	32	998	1.088	1.145	0.792	0.791	0.93	1.332	1.117	0.925	0.987	0.884	1.191	0.594	0.932	1.064	0.847	0.856	1.657	0.859	0.808	0.793	0.966	0.904	1.254	0.871	1.045	1.073	0.86	1.116	1.024	0.869	1.213	0.79	0.993	0.769	0.97	0.977	0.958	1.042	0.755
O75874_IDH1	56	25	23	414	0.893	1.047	0.77	1.243	1.285	1.616	1.048	1.119	0.816	0.87	0.994	0.711	1.237	1.171	0.831	1.001	1.018	1.081	0.707	1.134	1	0.984	1.15	0.951	0.778	1.209	1.03	1.016	1.008	0.798	1.046	0.845	1.017	0.898	1.158	0.659	0.998	0.858	0.751
P04275_VWF	10	25	25	2813	0.834	1.301	1.377	0.882	0.892	1.023	1	0.803	0.721	1.657	1.25	1.15	0.765	0.967	1.657	1.32	0.784	1.161	1.657	0.764	0.779	1.157	0.714	0.702	0.591	1.035	1.366	0.814	1.224	1.657	0.817	0.846	0.689	1.23	1.159	0.741	0.919	0.648	1.637
Q99832_CCT7	36	21	21	543	1.014	0.993	0.907	0.877	0.863	1.326	0.934	0.959	0.909	0.787	1.122	0.765	0.92	0.889	0.844	0.883	1.067	0.852	0.795	1.125	0.989	0.888	1.135	1.222	0.986	1.317	0.856	1.176	1.061	0.904	1.074	1.057	1.09	0.849	0.937	0.895	1.051	1.031	0.827
Q06830_PRDX1	52	15	11	199	1.072	0.937	1.001	1.146	1.194	1.479	1.095	1.157	0.775	0.903	0.962	0.683	1.114	1.061	0.935	0.996	0.849	0.932	0.879	1.232	0.999	0.901	1.086	0.881	1.042	1.044	1.051	1.006	1.146	0.952	0.898	0.87	0.917	0.999	1.112	0.871	0.934	0.992	0.864
P41252_IARS1	31	34	34	1262	1.069	0.884	0.958	0.93	0.833	0.914	0.907	0.936	0.813	0.805	1.065	0.669	1.268	0.799	0.826	0.893	1.057	0.867	0.747	1.037	0.924	0.815	1.453	1.16	1.189	1.188	0.684	1.229	1.076	0.916	1.246	1.162	1.078	0.784	0.894	1.272	1.116	1.08	0.736
Q13439_GOLGA4	22	42	41	2230	1.108	0.97	1.013	1.332	1.024	0.973	1.023	1.015	0.925	0.949	0.985	0.846	1.088	1.201	0.914	1.149	1.041	0.972	0.909	1.013	1.114	1.179	1.092	0.906	1.2	1.046	0.878	1.079	0.997	0.913	1.03	0.942	0.895	0.906	0.953	0.979	1.027	0.883	0.865
Q93009_USP7	32	29	29	1102	1.237	1.07	0.928	0.859	1.101	1.27	1.066	0.87	0.842	0.84	0.858	0.797	0.959	0.924	0.862	0.888	1.455	0.85	0.815	1.053	0.925	0.893	1.121	1.122	1.519	1.19	0.805	1.196	0.948	0.981	1.29	1.076	0.991	0.862	0.844	1.199	1.07	1.23	0.836
O60506_SYNCRIP	35	21	18	623	1.071	1.014	0.946	0.781	0.76	1.142	1.109	0.96	1	0.749	1.031	0.762	0.824	0.836	0.815	0.849	1.311	0.977	0.772	0.885	1.197	0.817	1.089	0.98	1.164	1.08	0.813	1.283	1.076	0.961	1.508	0.943	1.04	0.748	0.941	1.244	1.029	1.037	0.818
P31948_STIP1	43	27	27	543	1.259	0.912	0.987	0.846	1.071	0.926	0.923	1.073	1.077	0.852	1.075	0.603	1.001	0.837	0.886	0.913	0.981	0.888	0.808	1.054	1.241	0.956	1.198	0.956	1.156	1.012	0.831	1.159	0.967	0.999	1.07	1.09	1.177	0.895	0.847	0.893	1.095	1.02	0.883
P14866_HNRNPL	30	14	14	589	1.138	1.109	0.783	0.866	0.931	1.173	1.108	0.919	0.96	0.767	0.912	0.556	1.004	0.925	0.829	0.947	1.301	1.039	0.767	1.014	1.17	0.862	1.142	0.884	1.217	1.081	0.752	1.184	1.058	1.024	1.398	0.959	0.971	0.701	0.812	1.49	0.957	1.117	0.764
Q15233_NONO	42	23	22	471	1.379	1.143	1.078	0.875	0.879	1.419	1.307	0.906	0.921	0.82	0.948	0.58	0.902	0.796	0.932	0.86	1.367	0.954	0.761	1.096	1.222	0.803	1.222	1.019	1.168	1.032	0.723	1.022	0.894	0.992	1.265	0.845	0.996	0.662	0.671	1.174	0.97	1.009	0.786
P50990_CCT8	43	24	24	548	0.966	1.077	0.828	0.876	0.855	1.389	0.911	0.961	0.952	0.742	1.095	0.634	0.898	0.88	0.766	0.866	1.045	0.858	0.701	1.209	0.995	0.857	1.129	1.108	1.012	1.387	0.852	1.249	1.03	0.971	1.107	1.083	1.128	0.762	0.859	0.997	1.106	1.015	0.732
O95425_SVIL	19	33	33	2214	0.908	1.077	0.981	0.9	0.869	1.235	1.058	0.98	1.085	1.076	0.957	1.287	0.824	0.916	1.099	1.126	0.826	1.277	1.035	0.941	1.224	1.039	1.01	1.295	0.839	0.844	0.969	1.175	0.894	1.102	1.073	0.915	0.894	0.834	0.909	1.3	1.135	0.944	1.067
P21980_TGM2	34	25	24	687	1.249	1.286	1.397	0.623	0.783	0.851	0.993	0.78	0.902	1.314	1.018	0.749	0.632	0.914	1.108	1.302	0.575	1.005	1.236	0.828	1.141	1.368	0.666	0.761	0.545	0.78	1.459	0.777	1.087	1.464	0.99	0.778	0.709	1.123	1.172	0.804	0.724	0.847	1.335
P45974_USP5	34	26	24	858	1.1	1.271	1.015	0.761	1.219	1.339	1.043	1.01	0.944	0.952	0.985	0.816	0.839	1.012	1.073	0.964	1.373	0.95	0.868	1.138	0.959	1.024	1.049	0.897	0.732	1.159	0.967	1.133	1.064	1.01	0.99	0.898	0.952	1.027	1.025	1.03	1.035	1.041	0.991
Q13464_ROCK1	27	39	33	1354	0.961	0.96	0.935	1.369	1.29	1.309	1.109	1.093	1.151	0.984	1.079	0.802	1.058	1.048	1.028	1.17	0.934	1.149	1.084	0.855	0.947	1.129	1.052	0.925	0.749	0.86	1.067	0.929	0.996	1.095	0.907	0.944	0.892	0.982	0.935	0.803	0.876	0.996	1.024
P35900_KRT20	59	30	21	424	0.371	0.615	0.384	0.375	0.323	0.45	1.648	0.517	1.657	0.444	0.34	0.6	0.724	0.365	0.339	0.357	0.296	0.4	0.394	1.657	0.338	1.657	1.548	1.511	1.227	0.442	0.438	1.474	0.777	0.409	1.36	1.657	0.704	0.384	0.411	0.801	1.484	1.657	0.418
Q5TZA2_CROCC	18	35	35	2017	0.951	0.908	1.657	0.839	0.882	0.906	0.962	0.774	0.784	1.026	0.846	0.81	0.803	0.887	1.148	1.596	0.869	1.027	1.134	0.838	0.767	0.898	1.05	0.826	0.74	0.762	1.073	0.748	1.657	1.657	0.763	0.699	0.75	0.843	0.739	1.17	0.932	0.735	1.295
Q9NZN4_EHD2	48	25	22	543	0.668	0.772	0.721	1.03	0.872	0.76	0.672	0.708	0.744	1.657	1.218	0.677	0.637	1.004	1.657	1.326	0.518	0.906	1.657	0.757	0.67	1.389	0.486	0.673	0.625	1.138	1.657	0.805	1.07	1.182	0.726	0.797	0.558	1.657	1.484	0.627	0.757	0.624	1.657
Q13753_LAMC2	19	21	21	1193	0.456	0.722	0.513	1.456	1.021	0.558	0.57	1.085	1.657	1.657	1.019	0.513	0.595	0.937	1.375	1.077	0.549	1.17	1.657	0.888	0.83	1.516	0.805	1.02	0.616	0.847	1.657	0.859	0.749	0.909	0.636	0.982	0.636	1.214	1.061	0.812	0.658	0.936	1.657
Q9NZ08_ERAP1	29	26	26	941	1.001	1.101	0.86	1.012	0.813	0.998	0.861	1.077	0.909	0.757	1.347	0.592	0.896	1.177	0.677	1.266	0.844	1.003	0.813	0.768	0.805	0.939	0.623	1.421	0.804	1.508	1.071	1.218	1.604	0.526	0.861	1.096	0.677	1.534	1.045	1.026	0.848	0.965	0.798
P48668_KRT6C	37	30	0	564	0.468	0.544	0.798	0.812	0.524	0.498	0.486	1.018	0.661	0.691	1.214	0.785	0.476	0.528	0.978	0.642	1.657	0.708	1	1.657	0.451	1.657	0.383	0.948	0.977	0.658	0.444	0.454	0.553	0.622	0.887	0.486	0.533	0.581	0.534	1.182	0.891	0.61	0.509
Q9UHB6_LIMA1	38	26	25	759	0.752	0.917	0.821	1.609	1.281	0.923	1.044	1.237	0.844	0.887	0.757	0.742	0.977	1.657	0.781	0.983	0.615	1.063	0.869	1.657	1.292	1.272	1.007	0.926	1.359	0.795	0.798	1.366	0.797	0.782	0.846	1.033	0.716	0.73	0.824	0.783	0.86	1.21	0.825
Q5T5P2_KIAA1217	22	37	36	1943	0.972	0.932	0.951	1.178	0.998	0.906	1.009	1.035	1.061	0.839	0.803	0.858	0.869	1.262	0.921	0.971	1.303	1.094	1.389	1.377	1.268	1.007	0.964	1.53	1.127	0.989	0.797	0.966	0.828	0.825	1.003	0.715	0.909	0.911	0.863	1.074	1.393	1.143	1.084
P19827_ITIH1	21	16	16	911	0.643	0.884	1.082	0.533	0.661	0.77	0.82	1.009	1.657	0.993	0.9	1.657	0.639	0.971	0.799	0.787	0.814	1.46	0.809	0.511	1.215	1.142	0.963	0.796	0.642	0.821	1.58	0.746	1.061	0.917	1.051	1.657	1.166	0.924	1.657	0.733	1.129	0.866	1.023
Q13423_NNT	27	28	28	1086	1.068	1.187	0.96	0.893	1.079	0.764	0.997	0.941	0.812	0.948	1.082	0.69	1.27	1.014	1.017	0.901	0.889	0.865	0.873	1.249	0.932	1	0.935	1.1	1.079	0.957	0.924	0.882	1.111	1.009	0.837	1.173	0.994	1.405	0.96	1.563	1.231	1.193	0.983
P09429_HMGB1	56	19	16	215	0.827	0.72	0.744	0.721	0.731	0.954	0.714	0.765	0.702	0.768	0.776	0.558	0.995	1.193	0.776	0.904	1.171	0.971	1.044	0.679	0.751	1.026	1.394	0.7	1.316	1.207	0.756	1.657	1.01	1.085	1.657	0.885	1.123	0.784	1.069	1.393	0.949	1.595	0.794
P42765_ACAA2	43	16	16	397	0.696	0.704	0.712	0.639	0.848	0.826	0.922	0.725	0.748	1.003	0.953	0.651	0.664	1.561	1.211	0.853	0.523	0.857	0.744	0.816	0.708	0.863	1.657	1.346	1.35	1.004	0.988	1.067	0.812	0.779	1.489	0.74	1.657	1.291	0.781	1.002	1.298	1.657	0.812
P30622_CLIP1	26	34	31	1438	1.187	1.08	1.167	0.987	0.926	0.906	1.184	1.128	1.104	1.099	1.157	0.869	0.806	0.896	1.109	1.066	0.985	1.082	0.859	0.975	0.97	1.151	0.98	0.931	1.046	0.963	1.031	1.021	1.021	1.128	0.969	0.984	0.97	1.07	0.834	0.969	1.038	1.018	1.112
P36776_LONP1	31	26	26	959	1.005	0.943	0.921	0.903	0.96	1.239	0.95	0.885	0.884	0.87	1.014	0.741	1.154	0.893	0.903	0.909	0.888	0.901	0.837	1.38	0.864	0.879	1.142	1.013	1.409	0.976	0.885	1.074	1.156	0.914	1.175	1.095	1.206	1.035	1.012	1.145	1.261	1.118	0.826
P16435_POR	33	24	24	677	0.892	0.952	0.886	1.06	0.755	1.364	0.907	0.967	0.801	0.98	1.078	0.703	0.866	0.745	1.091	1.013	1.657	0.889	0.853	0.758	0.806	1.008	0.906	0.989	0.888	0.838	0.956	1.003	0.963	0.871	0.947	1.01	1.039	1.188	0.843	0.805	1.017	1.226	0.921
O60701_UGDH	52	23	23	494	0.915	1.009	0.949	1.193	1.105	1.657	0.969	1.258	1.089	0.741	0.711	0.949	1.462	1.163	0.787	0.83	1.167	1.156	0.694	0.743	1.657	0.88	1.022	0.843	0.704	1.088	0.676	0.987	0.965	0.763	0.974	0.887	0.805	0.582	0.946	0.949	0.701	1.058	0.714
P55084_HADHB	34	20	19	474	0.935	0.978	0.826	1.057	1.165	1.08	0.998	0.947	0.794	0.854	1.065	0.67	1.297	1.107	0.98	0.952	0.85	0.907	0.856	1.628	0.916	0.952	1.146	1.517	1.115	0.893	0.92	0.939	1.003	0.911	0.962	0.904	0.945	1.211	0.933	0.969	1.279	1.149	0.881
P55786_NPEPPS	37	29	29	919	1.126	1.288	0.936	1.061	1.039	0.959	1.175	1.222	0.99	0.819	1.022	0.714	0.781	0.969	0.837	1.007	1.124	1.016	0.845	0.9	1.093	1.111	1.046	0.979	0.847	0.896	0.917	1.042	1.065	0.921	0.921	1.043	1.154	0.931	0.927	0.89	0.904	1.162	0.919
P14923_JUP	35	21	19	745	0.766	0.685	0.622	1.347	1.057	0.856	0.808	1.189	1.274	0.736	0.729	0.692	1.007	1.196	0.681	0.87	1.152	0.904	0.803	1.573	0.834	0.91	1.316	1.302	1.533	1.151	0.685	1.14	0.759	0.606	1.168	0.871	1.041	0.671	0.718	1.396	1.081	1.136	0.786
P51659_HSD17B4	40	25	25	736	0.769	0.637	0.695	0.828	0.998	0.675	0.771	1.016	0.647	1.307	1.21	0.621	1.256	0.686	1.238	0.987	0.722	0.674	1.032	1.15	0.799	1.214	1.106	1.482	1.295	1.172	1.419	0.989	1.105	0.823	1.02	1.157	1.127	1.657	0.909	0.728	0.989	1.23	0.9
P06753_TPM3	60	28	10	285	0.979	1.225	0.854	1.657	1.338	1.153	0.936	1.034	0.999	0.935	1.001	0.643	1.359	1.506	0.981	1.191	0.968	1.295	1.024	0.959	1.116	1.151	0.863	0.753	0.786	0.989	1.029	1.099	1.013	0.967	0.992	0.948	0.908	0.852	1.142	0.873	0.692	0.84	0.868
P06748_NPM1	55	16	16	294	1.025	0.734	1.063	0.613	0.696	0.769	0.856	0.768	0.896	0.772	0.897	0.567	1.086	0.754	0.874	0.729	1.657	0.645	0.665	1.089	1.011	0.614	1.094	0.825	1.657	1.071	0.588	0.842	0.879	0.946	1.275	1.037	1.272	0.645	0.76	1.127	1.11	1.04	0.764
P07942_LAMB1	15	29	29	1786	0.807	0.866	1.062	0.821	0.723	0.938	1.048	0.821	1.008	0.953	0.929	1.657	0.684	0.776	1.071	0.973	0.902	1.122	1.568	0.997	1.114	1.015	1.016	1.311	0.838	0.945	1.069	1.075	0.869	1.241	1.095	0.9	1.314	1.002	0.998	1.266	0.982	1.104	1.333
P02042_HBD	74	13	7	147	0.59	0.822	1.443	0.694	0.732	0.952	0.453	0.778	0.553	1.657	0.928	1.163	0.997	0.964	1.42	0.62	0.421	0.725	1.642	0.602	0.593	0.861	0.606	0.809	0.567	1.657	1.657	0.564	1.46	0.676	0.68	0.886	0.482	1.657	1.657	0.649	0.641	0.611	1.657
Q14160_SCRIB	24	31	28	1630	1.111	0.94	0.933	1.182	1.057	1.197	1.107	0.982	0.935	0.867	0.954	0.788	1.007	1.045	0.91	0.852	1.534	0.965	0.839	0.911	0.979	0.914	1.081	1.147	0.95	1.093	0.902	1.068	0.96	0.846	1.127	1.01	1.074	0.787	0.859	0.939	1.403	0.981	0.823
P54136_RARS1	40	25	25	660	1.118	1.057	0.872	1.118	1.024	0.93	0.981	1.051	0.916	0.846	0.953	0.623	1.263	0.846	0.862	0.892	1.276	0.838	0.76	1.111	0.855	0.832	1.246	1.097	1.319	1.185	0.821	1.059	0.976	0.839	1.109	1.159	1.037	0.88	0.926	1.09	1.024	1.143	0.858
P08779_KRT16	48	27	16	473	0.8	0.942	1.161	0.967	0.913	0.679	0.612	0.938	1.657	0.956	0.931	1.111	0.611	1.144	1.657	1.001	0.854	1.648	1.657	1.131	0.7	1.657	0.579	1.07	0.683	0.864	0.914	0.726	0.609	0.887	0.516	0.634	1.448	0.909	0.794	1.415	1.657	0.618	1.657
P36871_PGM1	51	26	26	562	1.319	1.001	0.899	1.031	1.133	0.874	1.147	1.426	0.978	1.027	1.007	0.86	0.919	1.323	0.95	0.959	0.76	1.146	1.168	1.26	0.802	1.206	0.961	1.085	0.848	0.931	1.084	1.163	0.916	0.888	0.757	0.857	0.849	1.214	0.879	0.632	0.93	0.907	1.093
Q8N3D4_EHBP1L1	25	29	27	1523	0.901	1.103	1.026	1.078	1.132	0.815	1.174	1.369	1.057	0.852	1.034	0.951	1	1.06	1	1.199	0.977	1.312	0.871	0.816	1.245	1.043	0.914	0.901	0.938	0.884	1.066	1.081	1.112	1.072	1.054	1	0.927	0.936	0.881	0.795	0.913	0.99	0.894
Q13200_PSMD2	26	24	24	908	1.073	1.096	0.963	0.879	0.925	1.51	0.916	1.022	0.938	0.815	0.907	0.685	0.981	0.816	0.866	0.865	1.154	0.986	0.776	0.945	1.379	0.886	1.183	1.121	1.006	1.04	0.868	1.097	1.035	0.961	1.095	1.061	1.036	0.874	0.898	1.054	0.871	1.046	0.876
P48444_ARCN1	44	19	19	511	1.097	1.085	1.132	1.541	1.071	0.96	1.005	1.118	0.971	0.849	0.914	0.733	1.35	0.874	0.869	0.931	0.909	0.945	0.74	1.399	0.963	1.028	1.15	1.013	1.219	0.954	0.82	0.973	0.94	0.985	0.957	0.995	0.935	0.893	0.808	1.024	0.93	0.939	0.785
Q15643_TRIP11	21	40	40	1979	1.246	1.138	1.028	1.323	1.104	1.129	0.976	1.204	1.143	0.835	0.955	0.65	1.207	0.884	0.964	0.927	1.031	0.905	0.829	1.339	1.068	0.921	1.248	0.864	1.256	0.933	0.8	1.013	0.987	0.875	0.964	0.949	0.879	0.961	0.787	1.059	0.958	0.848	0.84
P55011_SLC12A2	25	25	25	1212	0.871	0.751	0.675	0.857	1.146	0.693	0.859	0.861	0.701	0.707	0.714	0.707	1.273	1.002	0.619	0.736	0.674	0.78	0.686	1.657	0.683	0.624	1.619	1.408	1.657	1.657	0.717	1.24	0.947	0.581	1.317	0.943	1.095	0.645	0.972	1.579	1.005	1.479	0.658
P05091_ALDH2	48	23	19	517	0.791	0.974	0.821	1.657	1.004	1.15	1.106	0.815	0.683	0.824	1.154	0.524	1.059	1.657	0.912	0.816	0.632	0.782	1.099	0.795	0.856	1.091	0.838	1.438	1.069	0.848	1.257	0.999	1.085	0.649	0.748	0.976	0.998	1.657	1.144	0.771	1.596	1.093	0.835
P68366_TUBA4A	41	16	3	448	0.639	1.452	0.833	0.842	1.025	0.82	0.792	1.048	1.227	0.546	0.572	0.279	1.24	1.453	0.683	0.907	1.008	1.466	0.521	1.007	0.589	0.979	1.248	1.3	0.869	1.474	0.593	1.109	0.898	0.762	1.37	0.866	0.876	0.504	0.745	0.926	1.02	1.156	0.46
P54652_HSPA2	41	28	13	639	1.286	1.569	1.117	1.118	0.942	1.071	1.066	0.989	1.107	0.876	0.973	1.657	0.876	0.959	1.195	1.014	0.901	1.218	1.202	0.924	1.068	1.048	1.057	0.938	0.876	1.075	1.186	0.887	1.06	1.156	0.941	0.923	0.911	0.918	1.039	1.492	0.86	0.833	1.06
P60174_TPI1	60	19	19	286	0.964	1.016	0.968	0.554	0.954	0.84	0.891	1.102	1.085	0.779	1.004	0.698	0.748	1.304	0.793	0.978	1.206	1.07	0.764	0.733	0.85	0.956	0.786	0.923	0.834	0.77	0.859	1.097	0.847	0.888	0.916	0.848	1.211	0.767	1.044	0.828	0.844	1.377	0.746
P09960_LTA4H	39	25	25	611	0.911	0.998	1.106	0.843	0.842	0.862	0.95	0.855	0.735	1.316	1.22	0.787	0.831	0.937	1.657	1.485	0.836	0.811	1.157	0.736	0.65	1.217	0.665	0.758	0.711	0.823	1.267	0.928	1.114	1.233	0.796	1.113	0.963	1.657	1.09	0.914	0.749	0.729	1.542
Q9Y6C2_EMILIN1	25	21	21	1016	0.868	1.657	1.458	0.779	0.79	0.923	1.176	0.93	1.164	1.273	0.825	1.386	0.681	0.921	1.02	0.95	0.825	1.475	1.092	0.578	1.096	0.982	0.698	1.072	0.636	0.69	1.172	0.972	0.803	1.343	1.166	0.866	0.881	0.787	1.008	1.02	1.348	1.202	1.29
Q12929_EPS8	34	24	24	822	0.868	0.893	0.864	0.983	0.796	0.888	0.971	1.133	0.93	0.776	0.758	1.377	0.758	0.81	0.92	0.745	1.657	0.947	0.769	0.8	1.111	0.975	1.239	0.829	1.259	1.035	0.711	0.88	0.921	0.784	1.024	1.043	1.657	0.743	0.619	1.221	1.042	1.2	0.727
Q12797_ASPH	35	24	24	758	0.763	1.015	0.77	0.859	0.893	0.677	0.671	1.1	1.089	0.885	1.044	0.626	1.058	1.16	0.857	0.909	1.657	1.262	0.751	0.793	0.82	0.913	0.853	1.49	0.871	0.701	0.881	0.951	1.022	0.794	0.972	1.151	1.236	0.99	0.876	0.995	1.007	1.172	0.792
Q92598_HSPH1	28	21	19	858	0.746	0.73	0.799	0.993	0.845	1.13	0.723	1.051	0.83	0.717	1.017	0.786	0.783	0.692	0.681	0.815	1.082	0.848	0.608	0.803	1.137	0.735	0.946	1.306	0.914	1.398	0.71	1.162	0.971	0.834	1.657	1.262	1.54	0.763	0.839	0.871	1.583	1.657	0.618
P12110_COL6A2	21	27	27	1019	0.707	0.749	1.219	0.763	0.676	1.094	0.699	0.745	0.865	1.657	1.077	1.657	0.78	0.857	1.657	1.657	0.631	1.005	1.657	0.856	1.129	1.123	0.728	0.834	0.647	0.787	1.194	0.742	0.877	1.586	0.889	0.824	0.751	0.881	1.14	0.65	0.922	0.606	1.657
Q16851_UGP2	43	21	21	508	1.119	1.146	0.955	1.085	1.091	0.94	0.962	1.215	0.889	0.891	1.161	0.739	0.981	0.939	0.87	0.92	1.211	1.012	0.841	1.155	1.094	1.064	0.952	0.945	0.785	0.846	0.843	1.071	0.915	0.951	0.851	1.024	1.086	0.917	0.855	0.909	0.776	1.062	0.904
Q01518_CAP1	39	19	17	475	0.85	0.985	0.967	1.263	1.118	0.905	0.918	1.074	1.007	0.883	0.948	0.776	1.127	1.08	0.855	1.144	0.692	1.265	0.889	0.959	1.01	1.282	0.889	0.847	0.854	0.889	0.956	1.144	1.013	1.133	0.881	1.096	1.068	0.981	0.938	0.853	0.912	0.999	0.877
Q9NSE4_IARS2	29	24	23	1012	1.002	1.3	0.841	0.917	1.145	1.139	1.031	0.855	0.684	0.813	0.886	0.64	1.233	0.921	0.882	0.848	1.151	0.878	0.746	1.576	0.796	0.762	1.223	1.102	1.185	0.95	0.87	0.92	0.936	0.795	0.97	1.005	1.189	0.958	0.881	1.207	1.189	1.353	0.845
Q9UHD8_SEPTIN9	40	25	25	586	1.093	1.235	1.1	1.079	1.036	1.122	1.322	1.165	1.051	0.895	1.091	0.817	0.817	1.132	1.039	1.197	0.965	1.054	0.939	1.002	1.323	1.061	0.731	0.934	0.773	0.882	0.95	0.947	0.947	1.26	0.98	0.917	0.91	0.822	0.847	0.893	0.878	0.921	0.915
P78344_EIF4G2	32	25	25	907	1.096	1.041	0.919	0.929	0.927	1.143	0.953	1.011	1.098	0.916	1.019	0.74	0.86	0.863	0.934	0.959	1.081	1.056	0.953	0.845	1.093	0.937	1.23	1.041	1.078	1.282	0.938	1.26	1.074	0.945	1.14	0.959	1.051	0.89	0.91	1.028	1	0.951	0.901
P51812_RPS6KA3	37	24	18	740	1.236	1.269	0.871	0.962	1.072	0.839	1.165	0.924	0.838	0.931	1.19	0.692	0.954	1.147	0.901	1.077	0.823	0.925	1.022	0.915	0.82	1.075	1.023	0.959	1.587	0.958	0.979	1.188	1.062	1.005	0.963	1.158	0.881	1.112	1.01	0.723	0.901	1.175	0.928
P46459_NSF	33	28	27	744	1.172	1.169	1.028	1.203	1.01	1.034	1.215	1.154	0.884	0.797	1.069	0.773	0.9	0.96	0.83	0.931	1.071	0.953	0.763	1.182	1.095	1.014	1.037	1.009	0.789	0.798	0.847	1.027	1.069	0.951	0.969	1.044	1.017	0.857	0.804	1.079	0.956	1.193	0.828
P50395_GDI2	50	22	16	445	0.944	0.93	1.013	1.11	1.016	0.804	0.972	1.07	0.908	0.847	0.944	0.728	1.208	1.08	0.872	1.047	1.043	1.175	0.813	0.915	1.275	1.063	0.909	0.936	1.016	1.054	0.938	1.155	1.069	0.973	1.048	0.891	0.923	0.932	1.013	0.954	0.906	0.847	0.898
P51858_HDGF	57	14	13	240	0.746	0.96	1.018	0.805	0.973	0.953	0.802	0.93	0.906	0.752	0.719	0.555	1.276	0.819	0.862	0.898	1.657	1.09	0.724	1.172	1.213	0.82	1.015	0.731	1.103	1.007	0.666	1.372	0.809	0.978	1.278	0.8	1.206	0.637	0.681	1.657	0.963	0.945	0.697
Q29RF7_PDS5A	26	31	25	1337	1.292	1.101	1.08	0.823	0.907	1.441	1.038	0.84	0.867	0.937	1.063	0.749	0.859	0.808	0.963	0.977	1.208	0.911	0.973	0.979	1.024	0.918	1.123	0.847	1.161	1.07	0.886	1.141	0.975	1.138	1.101	0.892	0.921	0.867	0.812	1.423	1.102	0.992	0.907
Q00839_HNRNPU	24	20	20	825	1.162	1.047	1.017	0.772	0.901	1.141	0.996	0.818	0.89	0.816	0.97	0.715	0.875	0.878	0.826	0.869	1.322	0.885	0.781	0.892	1.024	0.853	1.117	0.986	1.06	1.037	0.787	1.107	0.93	1.038	1.161	0.948	0.993	0.756	0.837	1.435	0.98	1.05	0.802
O95782_AP2A1	27	29	20	977	0.947	1.129	1.154	0.953	0.932	1.137	0.955	1.039	1.134	0.993	1.019	1.144	0.902	0.893	1.041	1.081	0.921	1.089	0.953	1.092	1.289	1.071	0.946	1.073	0.83	0.846	1.094	1.079	0.877	1.105	0.818	0.937	0.912	1.065	0.871	1.043	0.985	0.982	1.098
P11940_PABPC1	31	22	16	636	1.077	1.127	0.981	0.799	0.887	1.27	0.98	0.971	1.043	0.764	0.969	0.776	0.924	0.818	0.829	0.943	1.207	0.973	0.749	0.83	1.61	0.912	1.115	0.998	1.189	1.041	0.86	1.174	1.029	0.977	1.207	1.006	1.01	0.78	0.937	1.054	0.998	0.959	0.794
P30041_PRDX6	59	18	18	224	1.036	1.003	0.978	1.218	1.166	0.735	0.852	0.663	0.849	1.24	0.957	0.703	1.302	0.982	1.204	0.921	1.325	0.855	1.175	0.967	0.733	0.995	0.792	0.76	0.903	1.047	1.143	0.841	1.059	0.924	0.997	0.973	0.889	1.297	1.363	1.071	0.973	0.675	1.151
O14950_MYL12B	55	14	4	172	0.835	0.956	0.962	0.99	0.966	0.931	1.201	1.048	1.197	1.054	0.868	0.875	0.842	0.914	0.989	1.149	0.852	1.248	1.045	0.951	1.078	0.975	0.84	0.856	0.917	0.831	0.968	0.98	0.888	1.084	0.858	0.821	0.873	0.835	0.725	0.88	0.895	1.097	0.799
Q08J23_NSUN2	43	27	27	767	1.057	0.998	0.954	0.741	0.919	1.298	1.353	0.876	1.004	0.812	0.921	0.698	0.963	0.758	0.886	0.813	1.409	0.84	0.82	0.943	1.138	0.857	1.181	0.991	1.362	1.155	0.771	1.186	0.907	0.912	0.954	1.091	1.065	0.753	0.867	1.657	1.004	0.994	0.834
Q9BX66_SORBS1	26	27	27	1292	0.751	0.916	1.033	0.845	0.812	1.201	0.901	0.724	0.963	1.322	0.912	1.189	0.787	1.098	1.469	1.529	1.109	1.236	1.223	1.012	1.657	1.157	0.761	0.758	0.708	1.088	1.189	0.931	1.034	1.657	1.03	0.695	0.864	1.056	0.922	0.86	1.328	0.752	1.329
Q12965_MYO1E	28	28	24	1108	0.867	0.996	0.97	1.391	1.122	0.781	1.025	1.11	1.317	0.789	1.033	1.07	0.977	0.961	0.829	1.048	1.018	1.182	0.72	0.861	1.301	1.066	0.919	0.935	0.872	0.892	0.884	1.14	0.996	0.985	1.032	1.23	0.95	0.831	0.872	0.964	0.977	1.194	0.882
Q14240_EIF4A2	42	22	11	407	1.05	0.976	1.115	1.205	1.324	1.397	0.9	1.194	0.977	0.898	0.929	0.544	0.976	1.299	0.899	0.992	0.595	1.029	0.869	1.377	0.873	1.011	0.877	1.043	0.913	0.992	0.879	1.075	1.093	1.078	1.033	0.75	0.814	0.898	0.925	1.322	1.032	1.114	0.88
Q02880_TOP2B	19	29	19	1626	1.27	0.778	0.952	0.8	0.77	1.244	1.027	0.907	0.775	0.905	1.03	0.715	0.8	0.868	0.855	0.889	1.348	0.962	0.833	0.828	1.227	0.921	1.24	0.948	1.054	1.368	0.931	1.223	1.142	1.023	1.146	0.971	1.01	0.924	1.02	1.206	1.089	0.974	0.923
P49959_MRE11	40	22	22	708	1.316	1.044	0.967	0.839	0.966	1.2	0.978	0.892	1.006	0.817	1.046	0.748	0.956	0.95	0.825	0.945	1.266	0.983	0.814	0.873	0.987	0.869	1.13	0.952	1.328	1.18	0.922	1.171	1.062	1.048	1.624	0.978	1.165	0.805	0.783	0.998	1.228	0.846	0.809
P04792_HSPB1	72	18	18	205	0.91	1.602	0.971	0.97	1.388	1.657	0.894	1.029	1.026	1.032	0.947	0.819	0.666	1.002	0.962	1.026	0.559	1.001	0.916	1.363	1.196	0.971	1.148	1.062	0.986	0.884	0.963	0.896	0.909	0.995	0.884	0.874	0.965	0.878	0.766	0.655	0.921	1.215	0.828
Q92888_ARHGEF1	31	24	24	912	1.02	1.027	1.238	1.018	1.071	0.953	1.246	0.929	1.056	0.955	1.013	0.783	1.065	0.873	0.996	0.974	0.733	1.102	0.943	1.143	1.29	0.956	0.964	0.905	0.83	0.974	0.923	0.881	1.14	1.332	0.96	1.112	0.921	0.865	0.772	1.298	0.902	0.875	0.935
Q0VD83_APOBR	24	20	20	1097	0.817	0.945	1.138	0.672	0.901	1.108	0.938	0.793	0.914	1.191	1.061	0.995	0.911	0.763	1.43	1.447	0.719	1.19	1.078	0.683	1.16	1.017	1.014	1.244	0.687	1.173	1.069	1.195	1.029	1.047	0.865	1.418	1.094	1.054	0.956	0.815	1.066	1.114	1.224
Q86UE4_MTDH	40	20	20	582	1.058	0.981	1.245	0.901	0.903	0.944	0.881	1.028	1.108	0.901	0.926	0.872	0.918	0.937	1.013	0.956	1.131	1.04	0.855	0.959	1.185	1.014	0.94	0.967	1.105	0.841	0.834	1.064	1.065	1.22	0.964	1.004	1.317	0.74	0.896	1.133	1.306	1.097	0.91
Q5VYK3_ECPAS	22	33	33	1845	1.079	0.933	1.001	1.01	0.861	0.979	1.006	0.967	0.91	0.963	1.124	0.815	1.083	0.941	0.921	0.916	0.893	0.965	0.873	0.966	1.088	0.883	1.217	1.162	1.075	1.217	1.014	1.303	1.195	0.933	1.176	1.125	1.042	0.978	1.098	1.161	1.033	1.044	0.983
P69905_HBA1	69	10	7	142	0.604	0.909	1.199	0.758	0.825	0.814	0.464	0.78	0.706	1.657	0.918	1.174	1.061	0.942	1.511	0.649	0.441	0.662	1.657	0.632	0.559	0.841	0.583	0.887	0.591	1.657	1.657	0.66	1.388	0.684	0.686	0.901	0.503	1.657	1.657	0.694	0.746	0.616	1.657
Q9BSJ8_ESYT1	27	25	25	1104	0.977	1.241	0.937	0.84	0.992	0.929	0.975	0.938	0.964	1.085	1.125	0.729	0.78	0.847	1.11	1.267	0.876	1.11	1.036	0.967	0.869	1.061	1.04	0.954	1.249	1.113	1.201	1.098	1.189	1.028	1.047	0.963	0.911	1.307	1.143	0.924	0.998	0.986	1.053
Q15029_EFTUD2	33	28	26	972	1.143	1.027	0.956	0.896	0.968	1.19	1.198	0.958	0.937	0.912	1.025	0.716	0.965	0.898	0.892	0.895	1.191	0.945	0.895	0.927	1.08	0.88	1.059	0.974	1.093	1.124	0.892	1.033	1.06	0.96	1.203	1.023	0.978	0.907	1.029	1.281	1.023	0.95	0.916
Q9Y2D5_AKAP2	33	23	23	859	0.805	0.895	0.856	0.822	0.904	0.857	0.83	0.737	0.833	1.657	1.314	0.678	0.597	0.847	1.657	1.324	0.629	0.994	1.657	0.727	0.767	1.206	0.573	0.744	0.608	1.256	1.657	0.858	1.019	1.126	0.956	0.734	0.682	1.657	1.287	0.791	0.941	0.736	1.657
P06744_GPI	34	25	18	558	1.081	0.956	0.909	0.684	1.219	0.623	1.022	1.302	1.048	0.658	0.767	0.683	1.238	0.873	0.714	0.782	1.11	0.791	0.623	1.021	1.09	0.713	0.951	0.754	1.617	0.729	0.734	1.138	0.756	0.797	1.261	1.192	1.13	0.684	0.81	0.985	0.863	1.201	0.724
P09972_ALDOC	52	20	17	364	1.205	1.251	0.995	0.885	0.973	0.993	0.78	1.33	1.115	0.803	0.995	0.803	0.832	0.972	0.871	0.824	1.193	1.104	0.759	0.8	0.921	0.939	0.853	1.17	0.803	0.807	0.704	1.294	0.874	0.873	0.928	1.027	1.596	0.626	0.757	1.099	1.053	1.566	0.762
Q7L576_CYFIP1	23	28	19	1253	0.931	0.987	1.003	1.253	1.165	1.005	0.964	1.03	0.874	0.943	1.075	0.847	0.951	1.03	0.981	1.116	1.006	1.048	0.984	1.039	0.981	1.034	0.93	1.036	0.975	0.986	1.069	1.028	1.062	1.017	0.994	0.991	0.906	1.093	0.935	1.049	0.976	0.907	0.994
P35609_ACTN2	21	20	3	894	1.291	1.657	0.715	0.87	1.077	1.354	1.657	1.657	1.657	1.123	0.737	0.769	0.52	0.666	1.077	1.199	0.853	1.259	1.259	1.657	1.25	1.095	1.254	1.289	1.027	0.947	0.856	1.017	0.749	0.803	0.688	0.394	0.695	0.496	0.409	0.636	0.934	0.668	0.707
Q04917_YWHAH	54	16	12	246	0.948	0.897	1.009	1.447	1.311	0.72	0.868	0.899	0.951	0.881	1.038	0.981	1.199	1.499	0.913	1.028	0.702	1.057	0.969	1.248	0.95	1.333	1.117	0.739	1.01	0.84	0.872	0.963	0.799	0.899	0.929	0.897	1.021	0.945	0.807	0.736	0.967	0.888	1.01
Q92608_DOCK2	22	36	35	1830	1.082	1.198	1.483	0.802	1.039	0.852	1.069	0.898	0.95	0.989	1.246	0.954	0.873	0.868	1.07	1.188	0.748	1.175	0.813	0.904	1.011	1.005	0.86	0.915	0.664	0.81	1.216	1	1.499	1.596	0.919	1.297	0.982	1.282	1.101	1.004	0.868	0.803	1.146
Q99613_EIF3C	25	21	21	913	1.139	1.127	1.103	1.052	0.953	1.148	1.039	0.964	1.031	0.864	0.961	0.66	0.929	0.951	0.955	0.956	1.098	0.918	0.843	0.978	1.077	0.981	1.216	0.993	1.183	1.136	0.84	1.025	0.999	1.024	0.987	0.948	0.975	0.9	0.843	1.122	1.123	0.902	0.827
Q9P0K7_RAI14	27	27	26	980	1.008	1.161	0.899	0.895	1.018	0.962	1.242	1.105	1.186	1.181	1.036	0.936	0.873	1.142	1.21	1.147	0.957	1.157	1.207	0.784	0.955	1.216	0.794	0.904	0.631	0.813	1.005	1.037	1.027	1.028	1.171	0.762	0.859	1.063	0.862	1.092	0.961	1.234	1.093
P50991_CCT4	39	18	18	539	1.113	1.111	1.004	0.908	0.882	1.221	0.985	1.004	0.944	0.835	1.155	0.613	0.921	0.929	0.838	0.86	1.087	0.822	0.761	1.229	0.971	0.907	1.133	1.199	1.092	1.373	0.863	1.254	1.057	0.953	1.126	1.068	1.124	0.854	0.929	0.984	1.102	0.991	0.804
P31150_GDI1	51	22	16	447	1.11	1.245	0.976	0.943	1.075	1.024	1.041	1.043	1.137	0.937	0.994	1.027	1.258	1.095	0.927	1.217	0.926	1.446	1.042	0.776	0.966	0.988	0.87	0.799	0.76	0.781	0.984	0.999	0.979	1.048	0.917	0.843	1.107	0.925	0.998	0.75	0.937	1.124	1.031
P00450_CP	23	21	16	1065	1.588	1.03	1.176	0.454	0.585	0.924	0.723	1.657	1.311	0.953	1.657	1.657	0.596	0.85	0.966	0.635	0.644	1.101	0.899	0.521	0.822	0.8	0.685	0.919	0.744	1.054	1.362	0.584	1.026	0.927	0.729	1.657	1.448	1.056	1.399	0.539	0.871	0.661	1.217
P09211_GSTP1	65	13	13	210	0.942	0.994	0.813	1.334	1.255	0.84	0.937	1.231	1.099	0.877	1.003	0.805	0.972	1.469	0.864	1.136	1.125	1.227	0.93	0.818	0.745	1.194	0.709	0.857	0.885	1.008	1.054	0.969	1.075	0.859	0.934	0.94	0.981	1.005	1.061	0.715	0.843	1.182	0.932
P24844_MYL9	55	13	3	172	0.701	0.992	1.079	0.786	0.655	1.079	1.574	0.831	1.416	1.231	0.746	1.36	0.646	1.015	1.293	1.621	0.55	1.349	1.143	1.055	1.273	0.967	0.764	0.707	0.667	0.732	0.994	0.804	0.907	1.657	0.916	0.556	0.744	0.79	0.704	1.014	1.084	0.926	0.923
P27797_CALR	55	23	23	417	1.097	0.842	0.983	1.042	1.027	0.974	0.907	1.251	0.865	0.815	1.071	0.581	1.159	0.752	0.885	0.866	0.868	0.889	0.739	0.743	0.951	0.938	1.008	0.977	1.058	0.84	0.731	1.021	1.075	1.021	0.892	1.118	1.086	1.045	0.873	1.021	0.841	1.13	0.774
Q8N1F7_NUP93	33	26	26	819	1.069	1.115	0.888	0.899	0.898	1.255	1.054	0.924	0.926	0.786	1.013	0.702	0.956	0.839	0.828	0.892	1.28	0.9	0.801	0.896	0.847	0.878	1.211	1.238	1.366	1.166	0.892	1.18	0.987	0.985	1.244	1.011	0.974	0.853	0.845	1.394	1.17	1.035	0.82
P00352_ALDH1A1	34	20	17	501	0.852	0.886	0.887	1.353	1.497	1.503	1.019	1.523	0.731	1.132	1.256	0.714	1.06	1.602	1.29	1.415	0.523	1.076	1.175	0.748	1.03	1.126	0.563	0.646	0.539	0.999	1.194	0.705	1.295	1.253	0.757	0.726	0.564	1.273	1.153	0.68	0.652	0.552	1.093
P33993_MCM7	35	24	24	719	1.657	0.947	0.834	0.671	0.82	1.657	0.838	0.808	1.195	0.715	1.217	0.711	0.981	0.554	0.733	0.596	1.041	0.748	0.619	0.648	1.363	0.609	1.657	0.854	1.135	1.657	0.695	1.525	1.13	0.809	1.567	0.876	0.813	0.74	0.876	1.402	0.887	0.614	0.739
O00571_DDX3X	38	27	8	662	1.286	1.098	1.064	0.961	0.967	1.038	1.098	1.096	1.014	0.824	1.012	0.717	0.923	0.814	0.865	0.902	1.2	0.894	0.78	1.008	1.051	0.863	1.14	0.983	1.28	1.083	0.835	1.061	1.016	1.011	1.192	1.056	0.98	0.812	0.834	0.976	0.899	1.036	0.848
P40227_CCT6A	47	23	23	531	1.032	1.102	0.925	0.945	0.9	1.264	0.942	0.949	0.926	0.75	1.108	0.625	0.977	0.955	0.857	0.841	1.048	0.805	0.746	1.197	0.935	0.911	1.074	1.145	1.066	1.392	0.86	1.284	1.02	0.938	1.072	1.087	1.113	0.867	0.943	0.973	1.074	1.013	0.777
P14868_DARS1	52	25	25	501	1.086	0.995	0.836	0.926	0.926	1.304	0.845	1.054	0.997	0.737	0.972	0.645	1.034	0.751	0.777	0.871	1.315	0.89	0.723	0.84	0.859	0.875	1.136	1.237	1.146	1.16	0.812	1.291	0.955	0.86	1.286	1	1.168	0.822	0.892	1.137	0.986	1.219	0.746
O60841_EIF5B	22	26	25	1220	1.245	1.093	1.147	0.841	0.988	1.134	0.985	1.015	1.118	0.733	1.084	0.677	1.123	0.838	0.872	0.821	1.003	0.827	0.712	0.929	1.043	0.899	1.168	0.979	1.066	1.174	0.775	1.268	0.964	0.98	1.457	1.005	1.21	0.785	0.871	1.342	1.28	1.012	0.791
P24928_POLR2A	18	33	33	1970	1.166	1.099	1.14	0.946	0.983	1.181	1.12	0.987	0.937	0.921	1.039	0.842	0.85	0.913	0.972	0.934	1.239	1.045	0.906	0.997	1.086	0.901	1.141	1.011	1.138	1.072	0.916	1.035	1.029	1.117	1.125	0.95	1.015	0.87	0.852	1.257	1.036	0.934	0.941
P17980_PSMC3	53	20	20	439	1.082	1.155	0.863	0.869	0.933	1.307	1.023	0.999	1.043	0.82	1.028	0.649	0.935	0.928	0.838	0.963	1.167	1.046	0.792	0.856	1.215	0.963	1.134	1.051	1.072	1.063	0.915	1.267	1.167	0.949	1.183	0.979	1.036	0.862	1.036	0.98	0.886	0.999	0.812
Q92499_DDX1	35	22	22	740	1.028	0.984	1.074	0.951	0.961	0.987	1.07	1.115	0.941	0.88	1.081	0.646	0.932	0.933	0.896	0.883	1.247	0.927	0.798	1.066	0.892	0.901	0.941	0.91	1.118	1.009	0.81	1.064	1.029	1.083	1.126	0.949	0.904	0.831	0.841	1.436	0.925	0.934	0.846
Q99460_PSMD1	26	25	25	953	1.104	1.02	0.962	0.973	0.946	1.037	0.986	1.033	0.897	0.909	0.973	0.703	1.007	0.829	0.93	0.852	1.202	0.935	0.838	1.059	1.035	0.95	1.17	1.085	1.127	1.055	0.813	1.119	0.98	0.965	1.097	1.076	1.119	0.912	0.907	1.164	0.982	1.052	0.875
Q02790_FKBP4	45	23	22	459	1.182	1.068	0.864	1.147	0.979	1.234	0.755	0.981	0.886	0.812	0.897	0.793	0.826	0.865	0.817	0.821	1.233	0.824	0.753	1.287	1.065	0.834	1.657	1.151	0.885	1.24	0.755	1.343	0.872	0.805	1.063	0.953	1.249	0.906	0.974	1.142	1.382	1.092	0.769
P23526_AHCY	42	18	17	432	1.208	0.795	0.903	0.917	1.112	0.863	0.965	0.789	0.747	1.029	1.06	0.735	1.179	0.861	0.884	0.871	1.051	0.717	0.682	0.923	0.782	0.919	1.049	1.095	1.253	1.246	0.768	1.115	0.895	0.833	1.204	1.09	1.103	0.922	0.917	1.236	1.343	1.089	0.879
Q9H307_PNN	37	26	26	717	1.307	1.017	1.1	0.917	0.851	1.244	1.075	0.919	0.889	0.919	0.951	0.753	0.949	0.812	0.985	0.875	1.216	0.92	0.888	1.102	1.133	0.848	1.107	0.898	1.118	1.051	0.814	1.079	0.872	1.083	1.15	0.917	1.021	0.719	0.749	1.451	1.063	1.052	0.907
P16144_ITGB4	17	30	30	1822	0.655	0.696	0.775	1.657	1.013	0.728	0.997	1.146	1.657	0.705	0.567	0.984	1.238	1.25	0.702	1.09	0.74	1.119	0.748	1.657	1.452	0.978	0.85	1.402	1.38	0.864	0.63	1.018	0.753	0.7	1.003	0.88	0.916	0.526	0.626	1.4	0.851	1.069	0.644
Q9Y2W1_THRAP3	28	25	24	955	1.31	1.048	1.14	0.807	0.953	1.298	0.975	0.954	0.901	0.925	1.046	0.932	1.025	0.848	1.051	1.009	1.118	1.006	0.862	1.153	1.195	0.954	1.192	0.868	1.152	0.952	0.829	1.159	1.073	1.229	1.192	0.991	1.004	0.77	0.851	1.502	1.061	1.086	0.931
Q9UKK3_PARP4	15	26	26	1724	0.773	0.926	0.782	1.144	1.26	1.013	0.82	0.993	0.806	0.78	0.724	0.61	1.657	0.834	0.804	1.121	0.933	0.937	0.766	1.206	0.813	1.061	0.819	0.89	1.302	0.887	0.743	1.194	0.88	0.764	1.252	1.392	1.23	0.836	0.794	0.844	1.186	1.657	0.763
Q14126_DSG2	33	27	27	1118	0.644	0.609	0.618	1.288	0.862	0.711	0.761	0.985	1.467	0.678	0.643	0.653	0.896	1.228	0.66	0.977	1.19	1.016	0.706	1.135	0.874	0.846	1.657	1.109	1.558	1.248	0.6	1.338	0.712	0.578	1.257	0.78	1.073	0.541	0.706	1.504	1.041	1.438	0.775
P14317_HCLS1	37	19	19	486	0.977	1.166	1.428	0.846	0.967	1.226	1.296	0.844	0.902	1.01	1.171	1.135	0.904	0.88	1.021	1.285	0.762	1.266	0.974	0.86	1.244	1.052	0.805	0.811	0.665	0.727	1.193	0.953	1.421	1.657	0.941	1.128	1.046	0.87	0.919	1.004	0.836	0.901	1.109
Q13177_PAK2	43	18	14	524	1.01	0.979	1.07	0.868	1.018	1.014	0.972	1.089	1.081	0.912	1.028	1.053	1.039	0.903	0.903	0.952	0.996	1.069	0.944	0.828	1.286	1.012	0.945	1.068	1.034	1.066	1.018	1.145	1.092	1.059	1.041	1.168	1.036	0.923	1.003	0.934	1.015	1.068	0.988
P01266_TG	15	32	32	2768	1.657	0.254	0.963	0.232	0.341	0.154	1.041	0.216	0.191	0.251	0.19	1.13	0.756	0.175	1.323	0.345	0.803	0.209	0.366	0.322	0.927	0.242	0.871	0.351	0.192	0.191	0.303	0.225	0.509	0.86	0.228	0.832	0.846	0.44	0.263	0.259	0.193	0.851	0.93
P12429_ANXA3	62	26	26	323	0.427	0.493	0.44	1.657	1.454	0.465	0.713	1.444	1.217	1.091	0.487	0.387	1.45	1.347	1.043	1.164	0.465	1.109	1.657	1.095	0.664	1.056	1.011	1.125	0.7	0.85	1.121	0.567	0.637	0.491	0.573	1.236	1.291	0.843	0.703	1.011	0.819	0.538	1.16
Q6NZI2_CAVIN1	35	16	16	390	0.665	0.762	0.731	0.968	0.892	1.034	0.703	0.643	0.698	1.657	1.208	0.771	0.612	1.097	1.657	1.641	0.443	1.11	1.657	0.741	0.799	1.5	0.465	0.624	0.534	1.175	1.657	0.772	1.081	1.314	0.746	0.668	0.512	1.657	1.648	0.581	0.794	0.614	1.657
Q96AE4_FUBP1	44	23	20	644	1.337	1.208	1.084	0.831	0.894	1.276	1.13	0.953	0.974	0.8	1.012	0.693	0.889	0.804	0.908	0.913	1.455	0.925	0.75	0.937	1.321	0.788	1.386	1.024	1.01	1.173	0.749	0.988	0.875	1.054	0.917	0.792	0.939	0.701	0.725	1.2	0.97	1.039	0.8
P61158_ACTR3	41	16	13	418	0.905	1.086	0.946	1.304	1.04	0.953	0.994	0.945	1.036	0.817	1.007	0.785	1.02	1.187	0.863	1.114	0.855	1.161	0.818	1.025	1.152	1.043	0.974	1.096	0.82	0.895	1.034	1.081	1.071	1.04	1.057	1.088	1.14	0.912	0.981	0.901	0.861	1.002	0.843
P00488_F13A1	30	21	21	732	0.692	1.212	1.304	0.709	0.723	1.368	0.965	0.712	0.666	1.507	1.113	1.386	0.718	0.819	1.072	1.473	1.257	1.657	1.344	0.676	0.795	1.464	0.672	0.678	0.608	0.887	1.198	0.746	1.285	1.394	0.916	1.203	0.722	0.82	1.657	0.656	1.045	0.701	1.1
P47897_QARS1	34	25	24	775	1.198	0.883	0.958	1.168	0.883	1.04	0.973	0.99	0.882	0.703	0.984	0.645	1.175	0.857	0.841	0.851	1.269	0.816	0.677	0.919	0.817	0.942	1.438	1.237	1.238	1.326	0.872	1.167	0.899	0.849	0.917	1.114	1.039	0.877	0.972	1.072	1.09	1.105	0.722
Q92900_UPF1	27	27	27	1129	1.157	1.038	0.934	1.008	1.045	1.018	1.025	0.879	0.922	0.915	0.965	0.681	1.039	0.951	0.929	0.973	1.056	0.957	0.872	1.123	0.98	0.979	1.006	0.989	1.209	1.146	0.921	1.066	1.021	0.983	1.251	1.011	0.936	0.962	1.044	1.255	1.039	1.019	0.936
Q9H0U4_RAB1B	70	13	4	201	1.039	0.949	0.866	1.48	1.329	0.844	0.909	1.17	0.777	1.061	1.097	0.701	1.232	0.95	1.107	1.025	0.759	0.963	1.051	1.539	0.776	1.217	1.063	1.144	1.04	0.858	0.988	1.058	0.883	0.918	0.944	1.05	0.928	1.368	1.023	0.764	0.944	0.956	1.097
O00410_IPO5	29	25	23	1097	1.005	0.92	1.019	0.848	0.931	0.971	1.165	0.947	0.863	0.894	0.855	0.679	1.175	0.722	0.958	0.806	1.188	0.859	0.817	1.092	0.897	0.917	0.858	1.064	0.87	1.383	0.881	1.291	1.007	0.95	1.14	1.128	1.22	1.002	0.985	1.232	1.526	1.227	0.988
P17844_DDX5	34	22	16	614	1.141	1.098	0.904	0.743	0.906	1.411	1.228	0.882	1.008	0.749	1.064	0.59	0.787	0.7	0.836	0.873	1.423	0.981	0.717	0.841	1.384	0.846	1.074	0.957	0.986	1.234	0.814	1.113	0.999	0.959	1.246	0.859	0.948	0.763	0.843	1.336	0.884	0.937	0.724
A0MZ66_SHTN1	33	20	20	631	0.908	1.165	0.829	1.239	1.041	1.017	0.849	0.882	0.751	1.05	1.219	0.855	1.392	0.875	1.118	1.196	1.145	0.965	1.026	1.07	0.967	1.055	1.013	0.781	1.041	1.267	1.084	0.85	1.056	0.969	0.884	0.96	0.801	1.104	1.016	0.7	0.964	0.936	0.976
Q8NC51_SERBP1	50	20	20	408	1.08	0.992	1.046	0.878	0.836	0.973	0.91	0.912	0.859	0.828	0.935	0.859	1.2	0.912	0.919	0.84	1.036	0.807	0.762	1.46	0.951	0.813	1.284	0.869	1.279	1.239	0.787	1.273	0.846	1.023	0.978	0.946	1.014	0.684	0.837	1.452	1.175	1.186	0.837
Q14195_DPYSL3	40	17	15	570	1.355	1.657	1.014	0.748	0.811	1.108	1.195	0.936	1.132	0.922	0.939	1.274	0.748	0.98	0.893	1.046	0.859	1.35	1.246	0.714	1.158	1.013	0.77	0.837	0.655	0.74	0.997	1.114	0.821	1.216	1.054	0.64	0.883	0.88	1.021	1.09	0.991	1.105	0.995
P02786_TFRC	38	26	25	760	0.968	0.778	0.836	0.727	0.764	1.263	0.835	1.034	1.008	0.798	1.13	0.718	0.701	0.824	0.949	1.242	0.964	0.783	0.719	0.829	1.103	1.043	1.174	0.935	1.544	1.472	0.911	1.217	1.006	0.796	1.056	1.249	1.538	1.134	0.984	1.002	0.827	1.38	0.88
O75534_CSDE1	34	29	29	798	1.32	1.078	1.07	0.875	1.047	1.3	1.09	1.126	1.004	0.847	1.039	0.781	1.017	0.832	0.925	0.885	1.036	0.92	0.808	1.05	1.087	0.936	1.52	1.024	0.982	1.157	0.877	1.148	1.013	0.97	0.951	0.996	0.992	0.847	0.804	1.036	0.976	0.871	0.854
P49750_YLPM1	20	35	35	2146	1.393	1.32	1.007	0.91	0.888	1.228	1.136	1.004	1.091	0.866	0.876	0.763	0.895	0.871	1.003	1.033	1.494	1.028	0.896	0.989	1.052	0.98	1.348	0.829	1.147	1.022	0.831	1.2	0.969	1.093	1.013	0.875	0.853	0.794	0.853	1.367	0.898	1.002	0.913
P07954_FH	46	20	19	510	1.13	1.178	0.926	1.078	1.253	0.952	0.928	0.737	0.621	0.785	0.967	0.628	1.657	0.862	0.917	0.827	0.946	0.688	0.671	1.657	0.805	0.79	1.302	1.123	1.317	0.973	0.817	0.913	0.799	0.852	0.842	1.209	1.049	1.015	0.879	1.024	1.087	1.18	0.781
Q9NZB2_FAM120A	20	23	23	1118	0.888	1.007	0.881	1.183	1.047	0.975	1.023	0.93	0.822	0.936	0.997	0.604	1.129	1	0.916	0.985	0.962	0.949	0.882	1.127	0.963	0.942	1.211	1.101	1.185	0.961	0.928	1.112	0.992	0.916	1.141	1.016	0.848	0.941	0.84	1.172	1.017	1.14	0.857
Q9BZF9_UACA	21	32	31	1416	0.79	0.908	0.858	0.986	1.136	0.768	1.121	0.978	0.894	1.206	0.948	0.824	0.92	1.162	1.063	1.067	1.168	1.095	1.492	0.896	0.896	1.084	0.974	0.825	0.992	0.973	1.067	1.181	0.811	0.919	1.088	0.85	0.917	1.074	1.008	0.994	1.221	1.295	1.305
Q8NE71_ABCF1	29	23	22	845	1.247	1.085	1.007	0.99	1.099	1.454	1.087	1.303	0.91	0.877	1.147	0.722	1.038	0.861	0.903	0.84	1.043	0.928	0.843	0.953	0.843	0.911	1.029	1	0.891	1.11	0.891	1.113	1.051	1.008	1.119	1.003	0.947	0.844	0.839	1.304	0.897	0.973	0.886
Q8NBJ4_GOLM1	35	19	19	401	1.15	0.742	0.762	1.657	1.029	1.137	1.216	1.191	0.746	0.526	1.045	0.663	1.657	1.657	0.585	0.734	0.749	0.761	0.516	1.35	1.127	0.859	1.434	0.858	1.146	0.675	0.501	0.746	0.617	0.64	0.616	1.549	0.891	0.389	0.508	0.645	0.645	0.957	0.528
P62805_H4C1	64	13	13	103	1.267	1.206	1.134	0.839	0.886	1.353	1.097	0.843	1.015	0.906	0.936	0.559	1.029	1.044	0.892	0.944	1.008	1.111	1.017	0.823	1.035	0.846	1.062	0.966	0.951	1.127	1.004	1.071	1.247	1.247	1.264	0.934	1.038	0.802	1.113	1.108	0.837	1.036	0.938
P52789_HK2	25	23	19	917	0.914	1.001	0.768	0.924	0.778	0.822	0.848	1.558	0.936	0.911	0.897	0.927	0.845	0.688	1.015	0.985	1.053	0.92	0.826	0.92	1.211	0.798	1.26	1.314	1.657	0.878	0.998	1.074	0.938	0.678	0.966	1.33	1.137	1.094	0.805	0.844	0.835	1.255	0.788
P00918_CA2	66	16	16	260	0.223	0.418	0.403	1.657	1.657	0.471	0.218	0.79	0.634	0.985	0.496	0.372	0.963	1.657	0.497	1.264	0.198	0.873	0.83	0.587	0.493	1.533	0.228	0.487	0.408	1.096	0.88	0.391	0.556	0.268	0.503	0.319	0.2	0.856	1.135	0.378	0.384	0.387	0.678
Q15418_RPS6KA1	31	21	13	735	0.902	0.956	0.846	1.059	1.167	1.028	1.006	1.05	0.839	0.93	1.101	0.732	1.362	1.054	0.969	1.204	0.846	1.056	0.996	0.844	0.857	1.092	1.081	1.091	1.228	1.046	1.107	1.207	1.184	0.828	0.933	1.282	1.014	1.126	1.004	0.82	1.016	1.129	1.013
Q15582_TGFBI	44	28	28	683	0.697	0.794	0.827	0.658	0.646	0.601	0.717	0.813	1.368	0.882	0.787	1.657	0.613	0.701	0.757	1.047	0.622	1.023	0.85	0.695	0.831	0.72	0.793	1.495	0.685	0.859	0.797	0.784	0.739	0.891	1.346	0.7	1.542	0.684	0.87	1.657	1.657	1.657	0.775
P18583_SON	14	25	25	2426	1.179	1.084	1.096	0.831	1.002	1.329	1.018	0.96	0.996	0.916	0.995	0.752	1.048	0.832	0.943	0.919	1.162	0.977	0.853	1.068	1.191	0.919	1.124	0.907	0.899	1.07	0.878	1.041	1.001	1.068	1	1.037	0.946	0.835	0.914	1.168	0.971	0.948	0.925
P12277_CKB	52	14	13	381	0.545	0.524	0.685	0.628	0.627	0.488	0.677	0.566	0.509	0.795	0.704	0.684	0.786	0.697	0.85	0.83	0.516	0.507	0.898	0.485	0.628	0.691	1.657	1.657	1.487	1.657	1.467	1.069	0.703	0.871	0.549	0.707	1.408	0.928	0.591	0.587	1.657	0.336	0.791
Q8N163_CCAR2	34	23	23	923	1.406	0.928	1.062	0.94	1.033	1.198	1.146	0.994	0.858	0.895	0.923	0.699	1.027	1.001	1.026	1.02	1.387	1.065	0.915	1.127	0.927	0.936	0.813	0.85	0.987	1.125	0.87	0.986	0.969	1.151	0.913	0.773	0.777	0.809	0.827	0.992	1.052	0.881	0.942
Q9Y678_COPG1	30	24	23	874	1.117	1.141	1.047	1.574	1.191	0.931	0.948	1.118	1.023	0.779	0.945	0.758	1.311	0.929	0.814	0.967	0.861	0.935	0.696	1.344	0.985	1.004	1.015	1.061	1.14	0.909	0.789	0.984	0.926	0.919	0.88	1.021	0.813	0.956	0.765	1.038	0.938	0.896	0.737
O60271_SPAG9	26	27	26	1321	1.08	1.067	1.084	0.927	1.015	1.123	1.159	0.973	1.109	1.163	1.02	0.84	0.847	0.92	1.136	1.076	0.9	1.004	1.079	1.027	1.154	1.015	1.142	0.948	0.917	0.962	0.969	1.01	0.951	1.008	0.958	1.012	1.054	0.941	0.854	0.894	1.022	0.934	1.05
Q14974_KPNB1	27	18	18	876	1.18	1.167	0.998	0.843	0.928	1.089	1.123	0.945	0.978	0.932	1.19	0.743	0.857	0.856	0.938	0.896	1.255	0.877	0.926	0.93	1.096	0.94	1.096	0.919	0.962	1.055	0.983	1.037	1.034	0.997	1.025	0.971	1.028	0.934	1.021	1.073	0.932	0.906	0.954
Q9Y6N5_SQOR	43	20	20	450	0.761	0.892	0.647	1.201	1.406	0.631	0.845	0.838	0.911	0.822	1.339	0.505	0.635	0.698	0.823	1.22	1.049	0.865	0.903	1.341	0.723	0.975	1.272	1.657	0.711	0.952	1.002	1.327	0.94	0.874	1.35	1.128	0.976	1.657	0.907	0.941	1.089	1.564	0.801
P43490_NAMPT	43	19	19	491	1.053	1.028	0.864	0.742	0.93	0.949	0.858	1.353	0.988	0.63	0.866	0.644	0.929	0.767	0.723	0.69	1.657	0.734	0.608	1.23	0.74	0.827	0.936	1.099	1.657	0.776	0.658	0.741	0.879	0.732	1.011	1.171	1.623	0.775	0.654	0.861	0.84	0.918	0.761
Q9Y520_PRRC2C	13	32	32	2896	1.159	1.178	1.12	1.001	0.98	1.193	1.006	0.994	0.925	0.953	0.935	0.833	1.003	0.81	1.012	0.935	1.148	1.086	0.893	1.038	1.245	0.897	1.108	0.853	0.98	1.093	0.81	1.058	0.896	1.112	1.095	0.937	1.043	0.708	0.74	1.296	1.067	1.044	0.911
Q9H4A4_RNPEP	33	22	22	650	0.778	1.12	0.827	1.584	1.411	0.884	1.047	0.847	0.843	0.796	0.967	0.891	1.56	1.03	0.81	1.057	1.265	1.246	0.846	1.107	0.872	1.11	1.1	0.921	0.915	1.067	0.89	0.854	0.952	0.907	0.771	0.973	0.932	0.979	0.753	1.183	0.786	1.007	0.888
P62191_PSMC1	53	22	21	440	1.101	1.101	0.886	0.886	0.978	1.462	0.993	1.036	0.969	0.854	0.977	0.661	1.1	0.847	0.869	0.909	1.122	1.025	0.818	0.984	1.257	0.94	1.115	1	1.036	1.022	0.885	1.111	1.009	0.898	1.061	0.981	0.95	0.875	0.863	1.02	0.946	1.051	0.788
O60749_SNX2	36	18	16	519	1.073	0.938	1.059	1.059	0.978	0.97	1.074	0.939	0.869	1.067	1.208	0.96	0.969	0.883	1.133	1.091	0.826	1.166	1.072	0.891	1.046	0.982	0.814	0.813	0.856	0.891	1.114	0.894	1.162	1.166	0.953	0.98	1.007	1.159	0.974	0.843	0.863	0.848	1.087
O94973_AP2A2	27	25	16	939	1.069	1.055	1.1	0.988	0.938	1.209	1.039	1.112	0.996	1.079	1.225	1.007	0.929	1.032	0.989	1.019	1.032	1.127	1.01	0.977	0.96	0.981	1.068	0.968	0.99	1.046	1.274	1.001	1.172	1.066	1.009	1.014	0.98	1.193	1.113	0.912	0.896	0.892	1.085
P31946_YWHAB	65	16	8	246	1.036	0.906	1.026	0.916	1.009	0.939	0.961	0.971	0.945	0.89	1.004	1.03	0.931	1.024	0.911	1.002	1.067	1.097	0.923	0.999	0.945	0.993	0.916	0.809	1.004	1.078	0.906	1.011	0.915	1.024	1.095	0.972	1.159	0.92	0.935	0.932	1.206	1.191	0.96
P08195_SLC3A2	28	18	18	630	0.999	1.121	0.981	0.76	0.728	1.313	0.879	0.868	0.932	0.672	1.031	0.876	0.711	0.611	1.035	0.86	1.657	0.87	0.661	0.79	1.019	0.752	0.928	0.843	1.252	1.308	0.887	1.062	1.216	0.863	1.17	1.081	1.247	0.826	0.906	0.968	1.187	0.971	0.81
P52209_PGD	34	21	21	483	0.871	0.899	0.872	0.726	1.068	1.259	0.976	1.415	0.704	0.699	0.825	0.86	1.119	0.745	1.135	0.936	1.657	0.814	0.608	0.415	1.078	0.89	1.048	0.953	0.682	0.745	0.947	0.827	0.895	0.867	0.694	1.282	1.227	0.941	0.804	0.948	0.709	0.808	0.933
P62195_PSMC5	50	20	19	406	1.138	1.113	0.974	0.925	0.973	1.192	1.091	1.025	0.942	0.876	1.019	0.725	0.929	0.893	0.889	0.85	1.106	0.981	0.841	0.997	1.127	0.939	1.063	1.051	1.058	1.063	0.906	1.116	1.109	0.95	1.137	1.039	1.011	0.955	1	1.058	0.978	1.003	0.882
P43304_GPD2	35	23	23	727	1.05	1.372	0.763	1.583	1.273	1.012	1.086	1.076	1.108	0.751	0.989	0.619	0.972	1.138	0.857	1.066	0.884	1.176	0.731	1.171	0.794	0.964	1.077	1.206	0.914	0.815	1.058	0.982	0.948	0.751	0.912	1.007	0.929	1.067	0.796	0.797	1.128	0.97	0.808
O43290_SART1	33	23	23	800	1.192	1.044	1.105	0.863	1.035	1.117	1.08	0.981	0.973	0.841	1.006	0.86	0.957	0.902	0.916	0.996	1.113	1.014	0.849	1.033	1.187	0.921	1.018	0.856	1.159	1.022	0.931	1.102	0.994	1.103	1.293	0.946	1.089	0.78	0.87	1.219	1.07	0.94	0.872
P40121_CAPG	43	12	12	348	0.836	1.131	1.04	1.151	1.081	0.625	1.175	0.716	0.947	0.956	1.243	0.895	0.685	1.192	1.026	1.636	0.655	1.202	0.703	1.106	1.157	1.186	0.793	0.836	0.876	0.816	1.179	1.122	1.11	1.211	0.811	1.058	1.098	1.17	0.893	0.795	0.758	1.036	0.922
Q9UKV3_ACIN1	21	24	24	1341	1.152	1.222	1.182	0.956	0.78	1.105	1.033	0.808	0.944	0.995	0.862	0.756	1.076	0.763	1.032	0.965	1.075	0.952	0.993	0.921	1.022	1.011	1.146	0.909	1.508	0.944	0.85	1.177	0.975	1.312	1.188	0.921	1.075	0.869	0.795	1.244	0.871	0.989	0.929
Q9ULV0_MYO5B	16	30	27	1848	0.752	0.773	0.752	1.302	1.23	0.669	0.965	0.962	0.93	0.777	0.845	0.657	1.037	1.072	0.83	1.188	1.006	1.021	0.805	1.064	0.796	0.918	1.248	1.214	1.473	1.087	0.826	1.053	0.868	0.781	1.394	0.808	1.195	0.756	0.702	1.318	0.908	1.503	0.71
Q02252_ALDH6A1	33	16	16	535	1.195	1.179	0.893	1.576	0.98	1.245	1.351	0.885	0.792	1.176	1.049	0.711	1.044	1.298	1.244	0.899	1.05	0.838	0.99	0.995	0.686	0.904	1.124	0.982	1.143	0.89	1.265	0.823	1.336	0.965	0.916	0.846	0.713	1.579	0.988	0.846	0.877	0.886	1.061
P11177_PDHB	36	13	13	359	0.964	1.04	0.782	0.939	0.841	1.131	1.125	0.797	0.784	0.85	0.916	0.618	1.358	0.999	0.878	0.888	0.856	0.877	0.835	1.149	0.996	0.806	1.429	1.6	1.36	1.212	0.911	1.008	1.208	0.949	1.328	0.897	1.075	0.954	1.068	0.926	1.288	1.219	0.757
P14314_PRKCSH	30	19	18	528	1.183	1.091	1.106	1.067	0.771	1.061	0.975	0.859	0.962	0.768	0.93	0.586	1.158	0.86	0.812	0.862	0.853	0.942	0.751	0.79	0.9	0.869	1.128	0.963	1.308	0.873	0.831	1.23	1.028	1.031	1.221	0.942	1.007	0.889	1.033	0.959	1.027	1.128	0.771
Q4V328_GRIPAP1	33	24	24	841	1.337	1.113	0.878	1.138	1.096	1.657	1.022	1.042	0.87	1.077	1.147	0.881	1.058	0.983	0.993	1.116	1.118	0.956	1.045	1.231	0.972	1.042	0.955	0.931	0.743	0.847	1.011	0.966	0.952	0.92	0.762	0.929	0.836	1.102	1.072	0.816	0.826	1.078	0.991
Q92878_RAD50	22	30	30	1312	1.295	0.945	0.927	0.792	0.867	1.2	0.971	0.852	0.935	0.741	0.977	0.686	0.96	0.86	0.812	0.846	1.28	0.862	0.763	0.884	0.916	0.813	1.306	1.022	1.475	1.124	0.791	1.062	1.04	1.027	1.64	1.023	1.14	0.789	0.743	1.084	1.264	0.891	0.817
P48735_IDH2	41	21	19	452	1.258	0.844	0.83	0.598	0.948	1.025	1.14	0.776	0.761	0.625	1.127	0.644	0.872	0.699	0.823	0.666	1.065	0.68	0.588	0.685	0.861	0.811	1.338	1.657	1.404	1.591	0.721	0.905	1.264	0.99	1.221	1.341	1.198	0.823	0.919	0.688	1.109	1.657	0.711
P05455_SSB	47	26	26	408	1.007	0.97	0.983	0.708	0.839	1.129	0.937	0.82	0.952	0.736	0.888	0.659	0.939	0.849	0.89	0.846	1.347	0.807	0.851	0.851	0.929	0.839	1.155	0.939	1.363	1.212	0.755	1.244	0.938	1.048	1.503	0.926	1.307	0.899	0.839	1.43	1.298	1.014	0.879
P01833_PIGR	22	20	20	764	1.657	0.479	0.576	0.575	0.866	1.657	1.567	1.24	0.402	0.555	1.657	0.579	0.926	0.649	0.439	0.317	0.483	0.458	0.61	1.657	0.488	0.462	1.046	0.804	1.657	0.398	0.58	0.346	0.944	0.522	0.436	1.657	0.675	0.619	0.605	0.338	0.395	0.816	0.473
Q16822_PCK2	37	21	20	640	0.908	1.033	0.851	0.947	0.89	0.537	0.902	0.85	0.679	0.934	1.07	0.766	0.776	0.753	1.03	0.782	0.819	0.816	0.781	0.827	0.816	0.914	1.246	1.657	1.657	1.092	1.015	0.763	1.327	0.852	1.119	1.042	1.276	1.526	1.084	1.11	1.311	1.238	0.903
Q6P996_PDXDC1	27	16	16	788	1.11	1.174	0.767	1.296	1.657	1.434	1.578	1.228	0.778	0.638	0.688	0.592	1.657	0.759	0.61	0.841	0.77	0.738	0.58	1.657	1.135	0.817	0.957	0.922	1.014	0.986	0.645	0.866	0.829	0.681	0.899	1.28	0.713	0.582	0.773	0.766	0.818	1.087	0.602
Q9BQS8_FYCO1	20	26	26	1478	1.034	1.152	0.997	1.091	0.953	0.938	0.936	0.792	0.928	1.228	1.058	0.866	0.891	1.406	1.224	1.285	0.812	1.247	1.334	1.129	1.039	1.231	0.965	1.036	1.116	0.973	1.144	0.941	1.146	1.183	1.027	0.862	0.893	0.969	0.998	0.829	1.02	0.789	1.179
P40926_MDH2	45	14	14	338	0.769	1.094	0.789	0.811	1	0.806	1.032	0.78	0.818	0.719	0.857	0.619	1.454	0.909	0.811	0.827	1.132	0.759	0.624	1.04	0.828	0.739	1.222	1.146	1.265	0.904	0.729	1.01	0.899	0.771	1.358	0.934	1.308	0.87	0.931	1.209	1.657	1.657	0.695
O60264_SMARCA5	28	30	19	1052	1.266	1.105	0.943	0.781	0.902	1.217	0.999	0.873	0.977	0.79	1.017	0.747	0.835	0.814	0.91	0.886	1.158	0.943	0.817	0.87	1.117	0.829	1.29	1.097	1.175	1.12	0.91	1.156	1.004	0.998	1.296	0.895	0.984	0.856	0.922	1.21	1.114	1.031	0.865
P23141_CES1	43	22	21	567	0.625	0.993	1.017	0.601	0.694	0.453	0.666	0.534	0.732	1.462	1.005	0.691	0.667	0.692	1.657	1.118	1.657	0.678	1.247	0.456	0.725	1.055	0.617	0.587	0.44	0.815	1.657	0.692	1.355	1.081	0.622	0.885	0.685	1.657	1.261	0.489	0.584	0.513	1.657
P62081_RPS7	64	15	15	194	1.024	0.996	1.121	0.897	0.843	1.14	0.931	0.959	0.935	0.727	0.849	0.636	1.229	0.938	0.809	0.774	1.019	0.881	0.682	1.155	1.188	0.792	1.124	0.989	1.143	1.098	0.781	1.134	1.09	0.962	1.201	0.996	1.087	0.762	0.875	1.243	1.1	1.207	0.752
Q12882_DPYD	27	24	24	1025	1.592	1.075	1.017	0.884	1.158	0.709	0.93	1.224	1.035	0.965	1.236	0.897	0.875	1.586	0.787	0.842	0.802	1.336	0.87	0.762	1.081	1.217	0.626	0.835	0.668	0.772	1.162	0.973	1.249	0.992	0.88	0.979	0.897	1.096	1.04	0.892	0.748	0.958	1.059
P04350_TUBB4A	35	14	1	444	NA	1.657	NA	0.916	0.904	1.657	NA	1.005	0.778	1.156	0.85	NA	NA	0.782	NA	1.112	NA	1.039	0.849	1.002	NA	0.88	NA	0.683	0.95	0.998	0.775	0.936	1.163	NA	1.008	NA	NA	0.918	0.884	0.841	0.643	0.814	NA
Q15019_SEPTIN2	60	16	16	361	1.098	1.109	0.958	0.948	0.933	0.898	1.164	0.927	1.055	1.056	0.94	0.751	0.864	1.154	1.068	1.147	0.83	1.12	1.181	0.953	0.992	1.029	0.852	0.934	0.83	0.854	0.994	1.089	0.931	1.188	1.003	0.835	0.902	0.945	0.911	1.05	1.035	1.072	1.132
Q13724_MOGS	27	20	20	837	1.133	1.162	1.08	1.231	1.02	0.897	1.208	1.24	0.907	0.857	0.98	0.651	0.871	0.849	0.909	0.841	0.845	0.928	0.842	0.891	0.842	0.887	1.067	1.547	0.987	1.135	0.888	1.106	1.042	0.957	1.15	0.824	0.944	0.915	0.933	1.342	0.899	0.947	0.855
Q14112_NID2	16	22	21	1375	0.823	0.921	1.095	0.805	0.712	1.07	0.841	0.852	0.943	1.039	0.9	1.657	0.7	0.882	1.07	1.081	0.955	1.202	1.371	0.747	1.603	1.111	0.865	1.313	0.709	0.824	1.508	1.289	0.96	1.405	1.064	1.003	1.121	0.984	1.16	1.125	0.996	1.097	1.397
Q96HC4_PDLIM5	36	16	16	596	0.915	1.185	1.186	1.038	0.972	0.942	1.294	1.129	1.422	0.916	0.892	1.452	0.944	1.024	0.957	1.056	0.77	1.282	0.93	0.78	1.613	1.142	0.942	0.907	0.712	0.757	1.022	1.194	0.861	1.116	1.071	0.779	0.998	0.782	0.957	1.075	1.414	1.147	0.945
Q96N67_DOCK7	15	28	22	2140	1.079	1.074	0.919	1.061	1.075	1.13	0.991	1.047	1.059	0.862	0.887	0.887	1.11	0.935	0.928	1.066	0.913	1.191	0.826	1.153	1.081	0.906	1.165	1.352	1.048	1.131	0.884	1.085	0.918	1.001	0.981	0.869	1.127	0.771	0.775	1.012	1.204	1.049	0.886
Q15424_SAFB	20	20	11	915	1.114	1.038	1.127	0.887	0.9	1.09	0.977	0.812	0.867	0.827	0.967	0.701	1.055	0.844	0.896	0.85	1.155	0.906	0.803	1.012	0.921	0.868	1.012	0.828	1.485	1.097	0.75	1.187	0.974	1.078	1.367	0.951	1.021	0.726	0.871	1.657	1.14	1.179	0.849
P30740_SERPINB1	42	19	18	379	0.819	0.865	0.857	1.657	0.907	0.791	1.079	0.954	0.733	0.781	0.877	0.882	1.246	0.965	0.779	0.951	0.895	1.347	0.882	0.837	0.808	1.349	1.183	0.878	1.158	0.853	0.805	1.053	0.839	0.803	0.878	1.281	1.255	0.971	0.825	1.355	0.643	1.008	0.932
Q9H2G2_SLK	26	26	25	1235	0.842	0.958	0.974	1.208	0.91	0.831	0.886	0.77	1.052	1.039	1.003	0.868	1.1	1.114	1.128	1.183	1.101	1.058	1.153	1.274	0.933	1.396	0.897	0.843	1.044	1.039	1.009	0.901	0.92	1.022	0.82	0.972	1.035	1.031	0.865	0.972	1.102	0.934	1.104
P42345_MTOR	14	32	30	2549	0.98	1.093	1.009	1.075	1.064	1.023	1.073	0.957	0.974	1.063	1.064	0.819	0.86	0.959	1.022	1.038	1.119	1.042	0.977	1.035	0.942	0.978	1.044	0.994	1	1.042	0.952	1.005	1.073	0.998	0.929	0.952	1.038	0.939	0.841	1.17	0.927	1.02	0.984
O43143_DHX15	27	21	20	795	1.238	1.148	0.934	0.856	1.05	1.5	1.186	0.919	1.029	0.85	0.989	0.685	0.995	0.799	0.839	0.899	1.142	0.923	0.797	0.996	1.064	0.81	1.188	1.033	1.114	1.154	0.877	1.053	1.011	0.921	1.167	0.941	0.963	0.804	0.893	1.354	1.108	0.997	0.806
Q93084_ATP2A3	19	18	12	1043	1.181	0.952	1.336	1.657	1.117	1.105	1.211	0.915	0.998	0.859	0.931	0.812	0.869	1.221	0.868	0.876	0.642	1.027	0.805	1.1	0.885	1.134	0.985	1.051	0.68	0.919	0.895	0.877	1.009	1.157	0.826	0.976	0.884	0.746	0.933	0.995	0.877	0.837	0.912
P01857_IGHG1	46	16	6	330	1.657	0.958	1.314	0.44	0.559	0.746	0.989	1.262	1.167	0.752	1.657	1.657	0.56	0.681	0.695	0.543	0.827	1.074	0.926	0.446	0.82	0.838	0.763	0.834	0.631	0.928	1.223	0.747	1.592	1.574	0.727	1.183	1.251	0.992	1.657	0.94	0.776	0.843	1.02
P00338_LDHA	52	23	21	332	1.283	0.966	0.775	0.744	0.939	0.74	0.712	1.368	1.381	0.746	1.011	0.786	0.805	1.12	0.665	0.858	0.994	1.005	0.635	0.842	0.835	0.888	1.28	0.876	1.657	1.003	0.694	1.462	0.766	0.747	1.088	1.095	1.465	0.714	0.777	0.938	0.81	1.425	0.724
Q9UNZ2_NSFL1C	49	17	17	370	1.08	0.99	1.205	0.924	1.052	1.026	1.037	1.072	1.111	1.038	0.896	0.936	0.905	0.976	0.95	0.965	1.302	1.114	1.031	0.669	1.161	1.002	1.191	1.107	1.005	0.865	0.942	1.269	0.968	1.046	0.93	0.883	0.77	0.887	0.99	0.874	0.758	1.161	1.016
P43243_MATR3	25	23	23	847	1.315	1.048	1.134	0.876	0.945	1.109	1.173	0.933	0.961	0.949	1.065	0.709	0.909	0.77	1.016	0.879	1.271	0.901	0.86	1.169	1.099	0.786	1.209	1.045	1.196	1.159	0.791	0.905	0.904	1.076	1.089	0.91	0.983	0.748	0.71	1.199	1.056	0.947	0.927
P01011_SERPINA3	34	19	19	423	0.576	0.577	0.951	0.561	0.545	0.521	0.756	1.243	1.454	1.154	0.729	1.657	0.467	0.933	1.146	0.69	1.657	1.122	1.075	0.548	0.792	0.758	0.695	1.143	0.614	1.063	1.37	0.421	1.36	0.725	0.767	1.342	0.863	1.192	1.272	0.784	0.829	0.834	0.99
Q9H4G0_EPB41L1	28	24	22	881	0.784	0.757	0.748	1.345	1.414	0.822	0.939	0.805	1.033	0.973	0.903	0.788	1.106	1.657	0.89	1.046	0.765	0.984	0.837	1.491	0.815	1.359	0.811	1.066	1.147	1.07	0.901	0.994	0.872	0.828	0.922	0.816	1.129	0.823	0.834	0.846	1.377	1.015	0.833
O15031_PLXNB2	14	22	21	1838	0.969	0.927	0.928	1.42	1.104	1.012	1.002	1.081	0.994	0.92	1.061	1.011	0.98	1.195	0.945	1.16	1.043	1.101	0.957	1.024	1.244	1.068	0.779	0.88	1.059	0.895	0.932	1.022	0.93	0.994	0.888	0.839	0.878	0.857	0.921	0.999	1.072	0.981	1.013
P40763_STAT3	31	20	20	770	1.536	1.215	0.981	0.852	1.007	1.279	1.281	1.089	0.882	1.058	1.428	0.853	1.006	0.903	1.101	1.053	1.118	0.908	1.048	1.627	1.105	0.95	0.818	0.994	0.737	0.841	1.051	0.825	1.087	1.052	0.852	1.02	1.045	1.095	1.009	1.041	0.858	0.872	1.114
Q5JRX3_PITRM1	25	24	24	1037	0.983	0.922	0.898	0.96	0.696	0.998	1.149	0.98	0.771	0.693	0.796	0.665	0.967	0.978	0.925	0.811	1.128	0.85	0.666	1.242	1.538	0.939	1.248	1.657	1.496	0.778	0.767	1.115	0.936	0.875	0.961	0.963	1.217	0.938	0.754	1.033	1.158	0.865	0.716
Q99959_PKP2	27	20	20	881	0.914	0.475	0.742	1.121	0.905	0.839	0.65	0.963	0.752	0.709	0.484	0.777	0.867	1.163	0.71	0.704	0.941	0.917	0.701	1.179	0.831	0.794	1.657	1.327	1.657	1.244	0.575	0.98	0.81	0.72	1.6	1.081	1.043	0.488	0.851	1.579	1.326	1.477	1.265
O15144_ARPC2	49	20	20	300	0.797	1.03	0.956	1.209	0.953	0.862	0.882	0.854	0.945	0.778	0.955	0.918	0.912	1.15	0.854	1.129	0.824	1.057	0.806	1.098	0.983	1.054	0.904	1.04	0.795	0.831	0.93	1.093	1.005	1.147	1.001	1.081	1.055	0.978	0.909	1.031	0.934	1.062	0.859
Q08379_GOLGA2	25	20	20	1002	1.127	1.035	1.09	1.217	1.005	1.209	1.041	1.074	1.043	0.872	1.018	0.834	1.361	0.961	0.902	0.896	0.857	0.967	0.816	1.137	1.121	0.891	1.089	1.093	0.981	0.94	0.895	1.049	0.984	0.979	1.019	1.104	0.865	0.84	0.869	1.002	1.137	1.003	0.846
P15144_ANPEP	26	25	25	967	1.04	0.613	0.988	0.563	1.163	0.801	1.128	0.862	1.029	0.85	0.889	1.22	1.657	0.675	0.964	0.813	1.027	0.985	0.884	1.115	1.263	0.692	0.896	1.062	0.545	0.709	0.895	0.795	1.425	0.935	0.63	1.202	1.155	0.816	0.878	0.633	1.131	0.784	1.063
Q9BUQ8_DDX23	31	24	24	820	1.225	1.141	1.023	0.892	1.008	1.196	1.255	0.988	0.988	0.805	0.973	0.71	0.84	0.884	0.878	0.907	1.302	0.946	0.767	1.009	1.19	0.861	1.13	0.908	1.149	1.168	0.827	1.177	1.008	1.033	1.263	0.933	0.976	0.724	0.84	1.372	1.062	0.91	0.814
Q16181_SEPTIN7	41	21	20	437	1.092	1.062	0.953	0.913	0.906	0.982	1.145	0.97	1.007	1.14	0.958	0.889	0.882	1.117	1.076	1.251	0.799	1.145	1.228	0.882	1.08	1.003	0.828	0.895	0.803	0.894	1.036	1.01	0.959	1.296	1.03	0.837	0.932	0.922	0.921	0.988	1.043	0.996	1.137
P07195_LDHB	48	22	20	334	1.448	1.199	1.06	0.539	1.146	1.657	0.898	0.98	1.059	0.973	1.657	0.763	0.523	1.039	0.917	0.912	0.9	0.867	0.797	0.49	0.992	1.217	1.084	0.625	0.774	1.267	0.99	0.726	0.992	1.122	0.895	0.627	1.046	1.096	1.141	0.597	1.216	0.598	0.986
A3KMH1_VWA8	18	31	31	1905	0.982	0.9	1	0.851	1.085	1.11	0.937	0.959	1.039	0.909	0.914	0.803	0.965	0.928	0.836	0.799	0.965	0.849	0.78	1.369	0.858	0.781	1.199	1.349	1.337	1.169	0.917	0.978	1.114	0.839	1.096	1.185	0.855	0.977	0.984	0.995	1.657	1.657	0.877
Q96RP9_GFM1	30	22	22	751	0.987	1.051	0.861	0.863	0.962	1.425	0.867	0.979	0.866	0.743	0.83	0.722	1.072	0.748	0.803	0.852	1.04	0.759	0.731	1.144	1.215	0.701	1.657	1.657	1.387	1.208	0.821	1.081	0.812	0.821	1.16	1.059	1.093	0.82	0.93	1.012	1.385	0.902	0.778
P51610_HCFC1	12	19	18	2035	1.069	1.027	1.034	0.853	0.911	1.127	1.043	0.901	0.903	0.869	0.987	0.983	0.938	0.87	0.96	0.936	1.164	0.943	0.953	0.942	1.046	0.931	1.086	0.981	1.189	1.072	0.884	1.058	1.021	1.154	1.19	0.964	1.026	0.896	0.965	1.285	1.076	1.079	0.929
Q96TA1_NIBAN2	29	18	18	746	0.808	0.786	0.757	1.32	0.913	0.728	0.88	1.042	1.03	1.026	1.04	0.782	0.993	1.372	1.111	1.004	0.904	0.927	1.158	1.254	0.929	1.087	1.052	0.974	1.018	0.814	0.961	1.041	0.841	0.763	0.821	1.165	0.86	1.03	0.756	0.836	0.887	1.012	0.979
Q9NZU5_LMCD1	47	16	16	365	0.806	1.118	0.914	0.905	0.903	0.705	1.543	0.797	1.311	1.657	0.977	1.172	0.554	1.191	1.628	1.19	0.628	1.006	1.657	1.054	1.019	1.133	0.6	0.835	0.616	0.792	1.657	0.948	0.793	0.987	0.792	0.557	0.734	1.27	0.948	1.134	0.942	0.965	1.563
O60216_RAD21	33	18	18	631	1.143	0.97	1.034	0.767	0.816	1.224	0.984	0.787	0.877	0.968	1.025	0.839	0.971	1.074	1.008	1.025	1.147	0.987	0.991	0.837	1.008	0.904	1.115	0.882	1.196	1.175	0.993	1.109	1.062	1.131	1.11	0.985	1.018	0.878	1.093	1.17	1.057	1.077	1.027
O95831_AIFM1	30	15	15	613	1.12	0.95	0.845	1.027	0.946	1.067	1.196	0.88	0.663	0.828	0.921	0.64	1.584	1.046	0.865	0.851	1.104	0.887	0.737	1.657	0.75	0.825	1.2	1.2	1.233	0.808	0.835	0.895	0.971	0.866	1.138	1.039	1.056	0.99	0.875	0.852	1.388	1.657	0.778
Q06210_GFPT1	38	23	20	699	0.78	1.174	0.654	1.624	1.657	0.953	1.037	1.143	0.695	0.531	0.621	0.528	1.536	0.938	0.494	0.648	0.751	0.855	0.509	1.377	0.828	0.867	1.526	1.144	1.628	1.427	0.651	1.283	0.725	0.53	1.313	1.421	1.103	0.539	0.629	0.817	0.727	0.761	0.466
O15027_SEC16A	14	30	30	2357	1.288	1.017	1.1	1.488	0.948	1.189	0.983	0.994	0.849	0.909	1.065	0.806	1.519	0.919	0.973	0.971	0.973	0.957	0.88	1.096	1.142	1.02	1.193	1.075	0.98	0.952	0.832	0.989	0.985	1.021	1.041	0.915	0.883	0.925	0.888	1.193	0.942	1.093	0.859
P02649_APOE	50	19	19	317	0.698	0.978	1.206	0.507	0.459	0.646	0.774	0.514	0.617	1.503	1.189	1.657	0.625	0.615	1.016	0.707	0.644	0.786	0.933	0.461	1.004	0.717	0.948	1.306	0.689	0.734	1.028	0.637	1.036	1.149	0.638	1.279	0.935	0.858	0.829	0.51	0.595	0.628	1.037
Q96G03_PGM2	29	22	22	612	0.788	1.093	1.029	1.027	1.134	0.91	1.225	1.188	0.899	0.851	0.857	0.729	1.022	1.115	0.857	1.053	1.131	1.212	0.921	0.918	0.899	1.071	0.744	0.708	0.827	0.765	0.834	0.978	0.93	1.139	0.871	0.857	0.93	0.917	0.9	1.04	1.113	1.241	0.894
P55060_CSE1L	25	26	26	971	1.29	0.864	0.947	0.75	0.845	1.06	0.821	0.858	0.928	0.845	1.12	0.723	0.976	0.757	0.904	0.763	1.177	0.72	0.774	0.753	0.957	0.765	1.348	1.245	1.366	1.657	0.934	1.213	0.935	0.907	1.179	0.957	1.04	0.967	0.984	1.27	1.066	0.875	0.964
Q96QK1_VPS35	28	23	23	796	0.956	0.986	0.888	1.015	1.059	0.944	0.936	0.878	0.896	0.949	1.007	0.822	1.019	0.91	1.013	1.06	1.103	0.919	0.951	1.103	0.827	1.037	1.155	0.993	1.022	1.092	0.967	0.956	0.99	0.975	0.997	1.071	1.097	1.093	0.946	0.896	0.981	0.94	0.941
Q01970_PLCB3	21	23	23	1234	0.865	0.821	0.823	0.97	0.957	0.81	0.97	1.064	0.956	0.852	0.883	0.833	1.404	1.077	0.868	0.86	0.783	1.045	0.96	1.162	0.88	1.006	1.132	1.024	1.238	1.139	0.877	1.198	1.051	0.815	1.092	1.604	0.872	0.856	0.859	0.857	0.981	1.166	0.879
Q6P1N0_CC2D1A	25	20	19	951	1.055	1.02	0.893	1.057	1.095	0.903	0.94	0.954	0.829	0.906	0.894	0.698	1.182	1.045	0.918	1.056	0.935	1.042	0.868	0.758	0.939	0.997	1	1.076	1.418	1.121	0.87	1.104	1.057	0.897	1.118	1.087	1.092	0.802	0.883	0.901	1.105	1.005	0.881
Q8IVT2_MISP	43	23	23	679	0.73	0.63	0.76	1.556	1.002	0.703	0.982	0.984	1.014	0.751	0.757	0.605	1.172	1.126	0.882	1.277	0.762	0.937	0.855	0.939	0.983	1.341	1.097	0.777	1.657	0.944	0.685	1.343	0.683	0.674	1.271	1.163	0.934	1.052	0.701	1.44	1.157	1.443	0.726
O00203_AP3B1	29	27	21	1094	1.15	1.029	1.116	1.095	1.187	0.861	1.031	0.99	1.037	0.918	1.014	0.825	1.242	0.936	0.938	1.052	0.934	0.964	0.935	0.996	0.956	1.033	0.87	0.861	1.054	0.912	0.919	1.022	1.011	1.067	0.988	1.061	0.966	1.013	0.889	1.143	0.975	0.996	0.928
O14776_TCERG1	19	26	26	1098	1.179	1.152	1.016	0.813	0.97	1.134	1.038	0.885	1.01	0.75	0.954	0.72	1.011	0.909	0.823	0.918	1.124	0.971	0.734	0.835	1.027	0.851	1.084	1.035	1.357	1.206	0.854	1.162	1.059	1.026	1.397	1.022	1.004	0.758	0.919	1.303	1.016	1.117	0.835
Q14651_PLS1	31	17	14	629	0.677	1.242	0.594	1.428	1.311	0.759	0.856	1.387	0.862	0.551	0.655	0.606	1.649	1.304	0.611	1.021	0.679	0.798	0.575	1.068	0.702	1.12	1.339	1.122	1.657	0.976	0.692	1.386	0.722	0.554	0.955	1.564	0.868	0.642	0.694	0.791	1.09	1.292	0.561
Q9BXP5_SRRT	24	22	22	876	1.303	1.055	1.052	0.843	0.917	1.187	1.154	0.912	0.905	0.829	0.991	0.8	0.978	0.854	0.935	0.859	1.331	0.917	0.814	1.039	1.098	0.848	1.168	0.966	1.251	1.074	0.787	1.102	0.965	1.081	1.134	0.936	1.029	0.77	0.845	1.331	1.138	1.004	0.875
Q13510_ASAH1	42	17	17	395	0.898	0.787	0.775	0.636	1.009	0.875	0.829	0.94	0.622	1.164	1.657	0.639	1.029	0.724	1.657	1.657	1.076	0.846	1.001	0.725	0.737	1.083	0.548	0.685	0.638	0.78	1.657	1.007	1.438	1.008	0.712	0.969	0.816	1.657	1.202	0.592	0.772	1.04	1.233
Q12888_TP53BP1	21	28	28	1972	1.126	1.139	1.069	0.832	1.02	1.195	0.922	0.97	1.152	0.913	0.898	0.928	0.908	0.799	0.959	0.915	1.551	0.97	0.805	1.016	1.071	0.826	1.012	0.855	0.902	1.298	0.794	0.955	0.994	1.129	1.316	0.864	0.82	0.766	1.013	1.019	1.056	1.591	0.889
P27348_YWHAQ	41	14	9	245	1.157	1.03	0.847	0.633	0.832	0.925	0.973	0.933	0.887	0.871	1.251	0.762	0.916	0.898	1.003	1.035	1.018	0.984	1.02	0.991	0.794	0.898	0.972	0.889	0.735	1.131	0.843	1.07	0.907	1.033	1.132	0.848	1.247	0.931	0.806	1.09	1.037	1.19	0.992
O43390_HNRNPR	29	18	15	633	1.137	1.077	0.971	0.818	0.931	1.199	1.05	0.888	0.873	0.754	0.935	0.749	1.009	1.012	0.819	0.948	1.339	1.026	0.795	0.782	0.99	0.917	1.135	0.959	1.161	1.076	0.802	1.137	1.049	1.065	1.179	0.934	0.926	0.749	0.813	1.302	1.028	1.061	0.862
Q14151_SAFB2	25	25	16	953	1.133	1.075	0.997	0.901	1.026	1.128	0.981	0.853	0.867	0.88	1.002	0.74	1.11	0.81	0.94	0.972	1.211	0.923	0.895	1.029	0.986	0.911	1.024	0.868	1.248	0.988	0.828	1.11	1.065	1.152	1.196	0.982	1.009	0.819	0.852	1.375	1.097	1.129	0.86
P07910_HNRNPC	42	19	19	306	1.184	1.093	1.051	0.824	0.864	0.95	1.009	0.88	0.904	0.833	0.977	0.608	0.925	0.948	0.839	0.876	1.354	0.959	0.759	0.952	1.022	0.824	1.131	0.814	1.138	1.092	0.784	1.149	1.032	1.009	1.128	0.94	0.956	0.704	0.847	1.303	0.921	0.934	0.81
Q15477_SKIV2L	21	24	23	1246	1.148	0.979	1.055	1.097	1.303	0.714	1.142	1.193	1.085	0.922	1.134	0.781	1.067	1.056	0.886	0.965	0.993	0.94	0.925	1.192	0.934	0.908	1.028	1.008	0.888	1.041	0.974	1.001	1.009	0.843	0.922	1.074	0.865	1.057	1.007	0.866	0.978	1.008	0.885
P55265_ADAR	21	21	21	1226	1.444	1.361	0.945	0.857	0.982	1.098	1.037	0.883	1.025	0.871	1.043	0.668	1.059	0.706	0.847	0.803	1.358	0.933	0.766	1.046	1.081	0.731	1.276	0.981	0.991	0.998	0.79	1.022	0.92	0.896	1.061	1.06	1.011	0.827	0.848	1.494	0.911	0.859	0.756
O00515_LAD1	34	16	16	517	0.523	0.812	0.648	1.657	1.657	0.681	0.964	1.329	1.534	0.709	0.761	0.665	1.601	1.543	0.605	0.881	1.051	1.539	0.6	1.439	1.177	1.139	0.841	0.684	0.81	0.976	0.643	0.911	0.642	0.556	0.909	0.77	0.88	0.488	0.644	0.992	0.981	1.058	0.521
P67809_YBX1	53	15	12	324	1.063	0.996	1.062	0.824	0.893	1.334	0.929	1.02	1.006	0.874	1.047	0.931	1.083	0.777	0.909	0.997	1.144	1.075	0.823	0.926	1.348	0.862	1.204	0.822	1.137	1.176	0.888	1.161	1.033	0.993	1.164	1.073	1.141	0.683	0.845	0.981	1.121	0.987	0.846
P17858_PFKL	30	22	18	780	1.015	1.03	0.912	1.154	1.251	1.068	0.957	1.212	0.924	0.827	0.999	0.753	1.091	1.252	0.833	0.85	0.902	0.969	0.786	1.179	0.77	1.053	1.087	1.123	0.896	0.973	0.925	1.234	1.016	0.88	0.874	1.114	0.943	0.931	0.976	1.002	0.911	1.138	0.886
P19971_TYMP	36	15	15	482	0.843	1.009	1.291	0.646	1.072	0.729	1.025	1.14	1.434	0.759	1.5	1.013	0.528	0.59	0.67	1.037	1.489	1.618	0.621	0.511	1.657	0.729	0.78	0.811	0.92	0.65	1.038	0.952	1.31	1.059	0.882	0.894	0.924	0.873	1.06	0.669	0.654	0.933	0.719
Q9Y230_RUVBL2	38	20	20	463	1.037	1.025	1.201	0.76	1.008	1.58	0.847	0.909	1.154	0.806	0.797	0.7	1.1	0.799	0.833	0.991	0.933	0.887	0.767	1.099	1.122	0.775	1.343	1.021	1.14	1.177	0.76	1.064	1.065	1.231	1.11	1.078	0.958	0.707	0.78	1.276	1.169	0.88	0.81
P49589_CARS1	29	20	20	748	1.189	0.991	1.113	1.138	1.127	0.979	1	1.295	1.163	0.826	0.898	0.676	1.103	0.971	0.795	0.935	0.919	1.118	0.774	0.788	1.114	0.979	1.204	1.049	1.025	1.076	0.862	1.237	1.089	0.958	1.064	1.079	1.004	0.814	0.967	0.967	0.89	0.957	0.775
P35222_CTNNB1	25	19	17	781	0.858	0.781	0.738	1.282	0.884	0.914	1.1	0.903	0.856	0.875	0.881	0.869	1.06	1.191	0.931	0.883	1.243	0.871	1.014	0.681	0.787	1.02	1.09	1.119	1.332	1.302	0.835	1.378	0.787	0.738	1.046	0.869	1.167	0.823	0.797	1.036	1.299	0.932	0.937
Q9BUF5_TUBB6	41	17	8	446	0.881	1.546	1.058	0.802	0.847	0.939	0.986	1.071	1.31	1.178	0.976	0.871	0.809	0.812	1.194	1.065	1.059	1.288	1.03	0.697	1.136	0.949	0.964	0.893	0.776	1.104	1.214	0.999	1.06	0.949	1.066	0.929	1.04	1.123	1.12	0.861	0.879	0.911	1.213
P23381_WARS1	42	20	20	471	1.179	0.708	1.558	0.728	0.8	0.725	0.777	0.838	0.884	1.148	1.657	0.695	0.617	0.717	1.016	0.896	0.984	0.793	1.385	0.72	1.657	0.828	0.97	0.655	0.876	0.759	0.943	1.073	1.138	1.156	0.9	0.909	0.895	1.319	1.36	1.622	0.603	1.053	1.176
P42566_EPS15	29	23	23	896	1.012	1.08	1.113	0.998	1.038	1.08	1.048	0.999	0.933	1.129	1.104	0.951	1.008	0.957	0.987	1.049	0.899	1.196	1.054	1.119	0.997	1.057	0.918	0.915	0.932	0.996	1.092	1.138	1.154	1.184	0.99	0.98	0.906	1.006	1.051	0.946	1.035	0.964	1.042
Q96RW7_HMCN1	7	33	33	5635	0.764	1.455	1.144	0.915	1.062	0.756	1.371	0.934	0.878	1.15	1.014	1.657	0.766	0.943	0.993	1.161	0.959	1.03	0.895	0.795	0.908	1.052	0.674	0.815	0.639	0.832	1.41	0.958	1.051	1.06	1.216	0.84	0.765	1.052	0.953	0.823	1.386	1.633	1.463
P16885_PLCG2	27	31	30	1265	1.356	1.239	1.657	0.723	1.014	0.944	1.207	1.051	1.19	0.927	0.979	0.794	0.845	0.793	0.897	1.089	0.601	1.131	0.96	0.838	0.91	0.866	0.893	0.906	0.579	0.726	0.894	0.981	1.602	1.657	0.984	1.034	1.072	0.911	0.98	1.372	0.859	1.186	0.895
P35573_AGL	18	26	26	1532	1.657	1.234	0.965	1.016	1.157	1.138	1.017	1.126	0.939	1.018	1.053	0.847	0.981	1.096	0.966	1.085	1.093	0.99	0.883	1.382	0.865	0.982	0.992	0.937	0.795	0.959	1.085	0.971	0.987	0.972	0.789	1.034	0.872	1.025	1.121	0.758	0.997	0.855	0.978
P21399_ACO1	30	22	22	889	0.782	1.155	0.981	1.409	0.987	0.802	0.951	0.86	0.941	0.887	1.306	0.763	1.344	1.298	0.826	0.985	0.793	0.972	0.797	0.863	0.815	0.989	0.843	0.899	1.201	0.964	1.012	1.135	0.884	0.974	0.989	0.982	0.938	1.058	0.978	0.844	0.918	1.136	1.068
P49257_LMAN1	27	18	17	510	1.408	1.131	1.494	1.38	0.999	0.952	1.126	1.205	1.275	0.785	0.961	0.664	1.034	1.194	0.796	0.957	0.824	0.991	0.739	1.001	1.061	0.938	1.073	1.275	0.773	0.803	0.822	0.972	1.282	1.172	1	0.754	0.897	0.895	1.116	1.432	0.749	1.084	0.725
Q63ZY3_KANK2	31	26	22	851	0.828	1.011	1.11	0.976	0.864	0.95	1.077	0.758	0.913	1.657	1.031	0.898	0.712	1.112	1.657	1.409	0.794	1.195	1.657	0.977	0.917	1.194	0.675	0.758	0.59	0.88	1.534	0.915	0.874	1.551	0.778	0.655	0.645	1.214	0.984	0.849	1.091	0.811	1.657
O75955_FLOT1	42	15	15	427	1.057	1.079	0.924	1.145	1.17	1.166	1.107	1.169	0.954	0.917	0.944	0.82	0.922	1.253	0.975	0.994	1.331	0.994	0.982	0.97	0.842	0.953	1.175	1.212	0.938	0.895	1.004	0.713	1.065	0.824	0.828	1.204	1.279	0.993	1.147	0.702	0.801	0.672	1.044
O60610_DIAPH1	20	27	27	1272	1.079	0.962	0.917	1.294	1.199	0.75	0.958	1.096	1.006	0.922	1.217	0.749	1.145	0.983	0.93	1.059	0.731	0.992	0.913	0.918	0.936	0.913	1.018	0.999	1.114	1.047	0.874	0.866	0.988	0.971	0.915	1.121	0.994	0.943	1.127	0.754	0.892	0.914	0.986
Q15084_PDIA6	36	17	17	440	1.171	1.055	1.187	1.296	1.138	1.059	1.137	1.458	0.975	0.868	1.005	0.714	1.018	0.713	0.88	0.752	0.804	0.981	0.703	0.981	1.006	0.809	1.079	1.389	0.848	1.186	0.795	0.93	1.123	0.95	1.149	0.779	0.97	0.84	0.934	1.114	0.968	1.044	0.744
Q6ZRV2_FAM83H	23	22	22	1179	1.103	0.888	0.952	1.035	0.931	1.138	1.256	0.943	1.157	1.03	1.04	0.906	0.926	0.828	1.067	0.976	1.028	1.021	1.021	1.121	1.203	1.083	1.152	1.151	1.056	1.077	0.806	1.004	0.944	0.878	1.305	1.134	1.012	0.721	0.679	0.976	1.042	1.078	0.911
O75923_DYSF	17	29	27	2080	0.812	1.079	1.02	0.815	0.993	0.775	0.786	1.005	0.94	1.097	1.169	0.831	1.055	0.819	1.185	1.289	0.892	0.994	1.596	0.743	1.045	1.26	1.016	1	0.643	0.961	1.55	0.917	1.275	1.033	0.884	1.657	1.187	1.141	1.057	0.896	0.68	0.587	1.296
Q07866_KLC1	40	22	17	573	1.094	1.054	1.056	0.866	0.833	1.013	1.025	1.138	1.061	1.043	1.044	1.046	0.818	0.835	1.087	0.983	1.135	1.155	1.113	1.051	1.029	1.016	1.085	0.95	0.974	0.984	1.059	1.081	0.979	1.04	0.984	0.974	0.976	1.035	0.968	1.04	0.895	1.012	1.08
Q9UQ80_PA2G4	42	18	18	394	1.025	0.888	0.932	0.78	0.879	1.018	0.935	0.91	0.937	0.773	0.914	0.692	0.882	0.995	0.837	0.86	1.215	0.852	0.792	0.849	0.914	0.881	1.218	0.863	1.656	1.367	0.776	1.39	1.029	0.949	1.266	1.026	1.202	0.762	1.045	1.155	1.053	1.006	0.773
Q9BUJ2_HNRNPUL1	24	17	17	856	1.087	1.034	0.982	0.928	1.029	1.244	1.262	0.984	1.011	0.851	0.943	0.892	0.973	0.923	0.864	0.93	1.023	1.009	0.843	1.016	1.273	0.91	1.132	0.814	0.868	0.974	0.868	1.169	1.048	1.045	1.123	0.943	0.93	0.803	0.882	1.497	1.109	1.076	0.849
Q9NTI5_PDS5B	19	24	18	1447	1.051	0.944	0.968	0.817	0.936	1.108	0.904	0.877	0.835	1.052	1.265	0.706	0.965	0.966	0.942	0.932	1.058	0.944	1.019	0.807	0.913	0.889	0.864	1.109	1.08	1.346	1.127	1.24	1.185	1.059	1.051	0.994	1.085	1.084	1.225	1.261	1.171	1.17	1.005
P41250_GARS1	28	22	21	739	1.215	0.981	0.983	0.946	0.886	0.846	0.849	0.943	1.106	0.739	0.9	0.68	1.305	0.771	0.758	0.831	1.148	0.92	0.716	0.727	0.922	0.887	1.25	0.916	1.16	1.092	0.774	1.263	1.151	0.787	1.46	1.223	1.301	0.819	1.027	0.803	1.082	1.163	0.7
O95340_PAPSS2	31	18	18	614	0.844	1.657	0.805	0.79	1.052	0.99	1.094	0.861	0.873	0.999	1.188	0.641	1.272	0.869	1.087	0.979	0.651	0.809	1.32	1.471	0.935	0.934	1.174	0.906	1.657	1.089	1.256	0.951	1.124	0.839	0.809	1.382	0.889	1.214	0.947	0.661	0.703	0.661	1.235
P08240_SRPRA	29	19	19	638	1.1	0.917	1.086	0.827	0.936	0.851	0.998	1.165	1.088	0.819	0.988	0.687	1.481	0.874	0.814	0.806	0.985	0.92	0.763	0.902	0.998	0.888	1.091	1.023	1.095	1.345	0.775	1.266	1.081	0.948	1.226	1.04	1.019	0.841	0.954	1.293	0.971	1.044	0.783
Q16363_LAMA4	15	25	25	1823	0.77	0.858	0.999	0.807	0.756	0.982	0.798	0.769	0.87	1.146	0.938	1.657	0.666	0.78	1.302	1.125	0.846	1.086	1.657	0.783	1.096	1.12	0.858	1.081	0.745	0.953	1.312	1.071	0.934	1.339	1.105	0.895	1.165	1.165	1.134	1.083	0.988	1.014	1.574
P30153_PPP2R1A	33	18	15	589	1.138	1.023	1.015	1.125	1.116	0.941	1.011	0.958	0.915	0.921	0.97	0.723	1.062	0.972	1.016	0.997	0.992	1.011	0.984	1.122	0.953	1.01	1.005	0.989	1.067	1.037	0.973	0.978	0.958	0.993	0.898	1.034	0.912	1.02	0.886	0.869	0.906	0.88	1.016
Q01813_PFKP	24	20	16	784	0.918	0.899	0.725	0.895	0.982	0.566	0.709	1.657	1.495	0.627	0.92	0.62	0.807	1.159	0.62	1.165	1.131	1.323	0.604	1.142	1.434	0.97	0.955	1.657	1.198	0.779	0.745	1.106	0.968	0.718	0.866	1	0.936	0.641	0.837	0.764	0.692	0.829	0.586
P51991_HNRNPA3	37	19	18	378	1.065	1.137	1.005	0.857	0.978	1.514	1.102	0.901	0.974	0.848	0.865	0.644	0.95	1.027	0.896	0.979	1.121	1.117	0.827	0.991	1.416	0.874	0.955	0.915	1.023	1.223	0.874	1.13	1.058	1.063	1.493	0.74	0.965	0.769	0.924	1.238	0.949	0.97	0.816
P35237_SERPINB6	52	16	15	376	0.65	0.688	0.749	1.489	1.051	0.785	1.098	0.876	0.878	0.933	0.811	0.7	1.042	1.374	0.888	1.168	0.847	1.657	1.205	0.695	0.777	1.258	0.882	0.744	0.858	0.939	1.068	0.853	1.109	0.84	0.986	1.098	0.914	0.931	1.073	1.121	0.729	1.156	0.972
Q15459_SF3A1	26	22	22	793	1.215	1.122	1.136	0.845	0.999	1.134	1.089	0.929	0.981	0.869	0.974	0.753	1.037	0.906	0.976	0.989	1.093	0.933	0.823	1.022	1.144	0.944	1.121	0.93	1.177	1.078	0.91	1.206	0.995	1.102	1.2	0.946	1.021	0.842	1.021	1.238	1.041	0.97	0.93
A6NHR9_SMCHD1	15	26	26	2005	1.201	1.027	1.157	0.84	1.059	1.657	1.158	1.018	1.069	0.925	1.19	0.927	0.958	0.901	0.966	1.008	0.971	1.038	0.856	0.883	1.07	0.914	1.174	0.895	0.899	1.111	0.994	0.978	1.139	1.193	1.048	1.051	0.939	0.866	0.978	1.132	0.9	1.012	0.974
Q8TAQ2_SMARCC2	19	24	17	1214	1.026	1.082	1.042	0.823	0.938	1.203	1.078	0.944	0.886	1.04	0.977	0.733	0.918	0.949	0.967	0.918	1.181	1.043	0.961	0.922	1.016	0.88	1.15	0.904	0.981	1.181	0.993	1.043	1.109	1.083	1.177	0.907	0.961	1.041	1.102	1.05	0.985	0.935	1.038
P09651_HNRNPA1	40	18	14	372	1.079	1.041	0.909	0.757	0.754	0.995	1.012	0.803	0.798	0.867	0.981	0.574	0.919	0.718	0.835	0.815	1.586	0.906	0.735	0.843	1.06	0.727	1.241	0.857	1.544	1.192	0.749	1.086	1.032	1.015	1.241	0.995	1.057	0.656	0.719	1.394	0.908	1.07	0.795
Q5JTZ9_AARS2	24	19	19	985	1.09	1.049	0.948	1.033	1.419	1.584	1.106	0.888	0.869	0.841	1.155	0.738	1.182	1.091	0.849	0.795	1.138	0.898	0.778	1.164	0.964	0.787	1.213	1.088	0.957	1.184	0.829	0.907	1.027	0.94	1.054	1.039	0.839	0.83	0.831	1.481	1.139	0.824	0.913
P62820_RAB1A	74	15	6	205	1.091	0.97	0.91	1.076	1.133	0.863	0.917	1.039	0.901	0.88	1.08	0.893	1.01	0.938	0.886	1.022	0.839	0.898	0.852	1.255	0.803	0.995	0.969	1.204	0.868	0.892	0.891	0.945	0.964	0.866	0.909	1.077	1.022	1.04	0.892	0.812	0.84	0.884	0.832
P26641_EEF1G	37	20	20	437	1.088	0.95	1.172	0.843	0.831	0.87	0.96	1.04	1.039	0.688	0.971	0.726	1.114	0.708	0.755	0.813	1.055	0.782	0.604	1.026	1.1	0.816	1.454	1.251	1.064	0.787	0.746	1.186	0.832	0.973	1.219	1.079	1.157	0.765	0.762	1.099	1.061	1.02	0.707
P02461_COL3A1	17	21	15	1466	0.614	0.886	1.064	0.386	0.371	1.657	0.761	0.606	0.959	0.791	0.529	1.657	0.468	0.482	0.922	1.427	0.796	1.534	0.872	0.534	1.657	0.944	0.673	0.598	0.486	0.392	1.05	1.229	0.377	1.605	0.744	0.409	1.16	0.525	0.839	0.624	1.657	0.841	1.051
P20042_EIF2S2	55	23	23	333	1.352	0.972	1.104	0.887	0.884	1.215	0.856	0.995	1.005	0.785	1.015	0.755	0.976	0.77	0.941	0.838	1.259	0.85	0.761	0.946	1.036	0.916	1.238	0.903	1.409	1.028	0.815	1.289	0.902	1.012	1.092	1.02	1.069	0.794	0.889	1.194	0.942	1.055	0.868
O43852_CALU	59	16	16	315	1.303	1.46	1.06	0.912	0.992	1.273	0.947	1.294	1.415	0.786	1.05	0.69	0.959	0.758	0.796	0.907	1.064	1.202	0.77	0.677	0.871	0.917	0.971	0.866	0.896	0.747	0.718	1.139	1.113	0.973	1.045	0.843	1.053	0.742	0.911	0.908	1.057	1.228	0.72
Q14624_ITIH4	29	21	21	930	0.776	0.899	1.136	0.711	0.718	0.682	0.807	1.106	1.291	1.194	1.017	1.657	0.779	1.212	1.315	0.748	0.707	1.146	1.05	0.559	0.703	0.866	0.823	0.931	0.778	1.231	1.418	0.752	1.472	0.909	0.844	1.657	1.11	1.236	1.657	0.839	0.997	0.804	1.657
Q8WX93_PALLD	18	20	20	1383	1.059	1.433	1.046	0.816	0.754	0.816	1.657	1.169	1.657	0.975	0.683	1.465	0.685	0.841	0.972	1.119	0.799	1.343	0.994	0.81	1.308	0.868	0.964	0.968	0.695	0.628	0.751	1.243	0.703	1.104	1.208	0.569	0.929	0.669	0.801	1.339	1.112	1.381	0.815
P06702_S100A9	86	11	11	114	0.678	0.409	0.799	0.247	0.634	0.277	0.483	1.657	0.96	0.322	0.215	0.493	1.657	0.227	0.758	0.478	0.939	0.437	0.418	0.261	0.828	0.271	1.262	0.76	0.995	0.35	0.487	0.26	0.505	0.723	0.268	1.657	1.657	0.329	0.382	0.729	0.23	0.392	0.962
P11498_PC	25	22	22	1178	0.91	1.209	0.998	1.157	0.793	1.143	1.265	1.491	0.847	1.411	1.026	1.135	1.22	0.787	1.022	1.101	1.064	1.064	0.776	1.342	1.023	0.835	0.958	1.257	0.821	0.928	1.016	0.812	0.93	0.853	0.831	1.23	1.153	1.071	1.148	0.645	1.057	0.711	1.192
Q13509_TUBB3	35	14	2	450	0.839	1.657	1.19	0.893	0.95	1.017	0.918	1.134	1.38	0.887	0.978	1.279	0.912	0.928	1.01	0.911	1.333	1.27	0.831	0.764	0.884	0.843	1.07	1.008	0.938	1.066	1.225	1.039	1.038	0.908	1.215	1.122	1.215	1.152	1.313	0.81	1.038	0.95	1.1
P11413_G6PD	37	21	20	515	1.001	1.124	0.893	0.669	0.937	1.563	0.876	1.657	0.858	0.74	0.798	0.62	1.154	0.752	1.315	1.07	1.657	1.004	0.656	0.575	1.173	0.824	0.921	1.17	0.551	0.625	0.957	0.659	0.92	0.855	0.662	1.353	1.117	0.899	0.674	0.631	0.651	0.77	0.911
P46060_RANGAP1	33	17	17	587	1.135	1.058	0.945	0.868	1.043	1.092	1.079	1.017	1.147	0.781	1.07	0.721	1.046	0.94	0.813	0.902	1.152	1.026	0.749	0.831	1.255	0.897	1.119	0.995	1.095	1.168	0.869	1.121	1.007	0.95	1.189	0.93	1.02	0.799	0.947	1.053	1.049	1.009	0.798
P11171_EPB41	26	18	16	864	0.865	0.869	1.251	1.062	1.14	1.164	0.765	1.013	0.643	1.657	0.877	0.94	1.219	1.025	1.29	0.857	0.861	0.893	1.302	0.909	0.787	0.931	0.78	0.883	0.831	1.521	1.657	0.877	1.255	0.89	0.769	0.801	0.756	1.614	1.657	0.821	1.022	0.76	1.486
O00232_PSMD12	40	19	18	456	1.146	1.151	0.841	0.899	0.981	1.18	1.008	1.025	0.96	0.793	0.974	0.651	0.86	0.833	0.859	0.912	1.19	0.921	0.801	1.028	0.995	0.952	1.115	1.099	1.105	1.039	0.828	1.178	1.07	0.947	1.116	1.032	1.109	0.934	0.881	1.184	1.017	1.06	0.835
O15523_DDX3Y	31	22	3	660	0.372	0.427	0.474	0.473	0.524	1.657	1.468	0.507	1.317	1.03	0.481	0.657	1.149	0.409	1.326	1.657	0.806	1.657	1.319	0.471	1.152	1.366	1.446	0.815	0.563	0.526	1.034	1.629	0.588	0.534	0.532	0.457	0.823	1.175	1.396	1.378	0.951	1.259	0.584
P08572_COL4A2	6	8	8	1712	0.583	0.633	0.645	0.914	0.81	1.168	0.965	0.568	0.576	1.657	0.929	1.471	0.619	0.991	1.657	1.378	1.1	1.172	1.657	0.904	1.329	1.417	0.601	0.786	0.553	0.793	1.657	0.877	0.815	1.094	0.961	0.747	0.809	1.5	1.133	0.858	0.835	0.911	1.657
Q5SSJ5_HP1BP3	27	17	17	553	1.015	1.175	1.195	0.84	0.943	1.239	1.041	0.837	0.842	1.071	0.954	0.654	1.029	1.173	1.155	1.127	1.136	1.034	1.223	0.953	0.815	1.033	0.897	0.921	0.945	0.764	1.049	1.048	0.95	1.407	0.828	0.765	0.877	1.031	0.89	1.394	1	1.034	1.254
Q14247_CTTN	31	16	16	550	0.825	1.031	0.744	1.333	1.274	0.733	0.959	1.31	1.134	0.866	0.918	0.795	1.24	1.373	0.86	1.055	1.04	1.297	0.877	1.038	0.915	1.168	0.982	0.739	1.021	0.799	0.745	1.078	0.795	0.816	0.958	0.769	1.068	0.626	0.639	0.787	1.115	1.076	0.816
O14980_XPO1	25	25	25	1071	1.161	1.108	0.899	0.913	0.941	1.217	1.005	0.968	0.944	0.875	1.079	0.695	0.929	0.879	0.882	0.88	1.299	0.953	0.867	0.986	0.957	0.873	1.181	1.205	1.131	1.221	0.897	1.14	1.064	0.955	1.246	0.97	1.04	0.96	0.945	1.269	0.999	1.037	0.876
P10253_GAA	19	15	15	952	1.074	1.037	1.14	0.739	0.962	0.911	1.111	1.032	0.882	1.237	1.299	0.959	0.84	0.807	1.296	1.09	1.418	0.915	0.956	0.78	0.91	0.892	0.736	0.966	0.809	0.946	1.229	0.818	1.273	1.012	0.955	1.164	1.156	1.133	1.065	0.896	1.085	0.834	1.121
Q7Z2W4_ZC3HAV1	25	19	19	902	1.052	1.118	1.032	1.078	0.971	1.047	1.104	1.081	1.038	0.933	1.158	0.92	0.969	0.838	0.912	0.897	1.251	1.038	0.883	1.011	1.105	0.908	1.104	1	1.062	1.108	0.906	1.125	1.128	1.035	1.117	1.017	0.956	0.77	0.858	1.067	0.992	1.039	0.965
Q9NVI7_ATAD3A	31	18	8	634	0.969	0.928	0.798	0.868	1.025	1.187	1.225	0.971	0.841	0.654	0.902	0.684	1.341	0.72	0.766	0.754	1.149	0.808	0.624	1.066	0.8	0.71	1.609	1.508	1.431	0.972	0.654	1.085	0.912	0.81	0.99	0.956	1.657	0.626	0.755	1.2	1.467	1.12	0.706
P11678_EPX	24	17	14	715	0.827	1.473	1.456	0.737	0.693	0.586	0.556	0.687	0.715	1.16	0.885	0.567	0.762	0.662	1.657	0.823	0.665	1.657	0.652	0.6	0.543	1.325	0.539	0.79	0.692	0.851	1.489	0.75	1.093	1.262	0.844	0.94	1.054	0.832	1.153	1.275	1.657	1.14	1.038
P35998_PSMC2	44	19	19	433	1.127	1.194	1.129	0.969	0.965	1.447	1.029	1.011	1.008	0.865	1.015	0.724	0.913	0.91	0.911	0.898	1.071	0.972	0.814	0.982	1.17	0.934	1.104	1.117	1.061	1.057	1.027	1.121	1.027	0.967	1.092	0.957	0.952	0.913	0.944	1.038	0.951	0.986	0.907
Q14157_UBAP2L	25	17	17	1087	1.114	1.07	0.997	0.912	0.936	1.02	0.94	0.965	1.048	0.947	1.051	0.976	1.072	0.885	1.014	0.981	1.29	1.02	0.9	0.961	1.056	0.918	1.044	0.91	0.988	1.13	0.95	1.074	1.04	0.986	1.132	1.093	1.04	0.849	0.904	1.388	1.061	0.983	1.025
P05165_PCCA	37	21	21	728	1.027	0.81	0.942	1.04	0.936	0.93	1.657	0.776	0.778	0.877	0.937	0.785	1.175	1.156	1.163	0.831	0.942	0.802	0.794	1.642	0.782	0.906	0.968	1.657	1.237	0.902	0.898	0.903	1.004	0.959	1.067	1.015	0.887	0.999	0.931	1.317	1.657	0.812	0.871
Q9Y5B9_SUPT16H	22	23	23	1047	1.425	1.234	0.873	0.759	0.755	1.081	1.01	0.91	0.863	0.761	1.35	0.658	0.78	0.787	0.827	0.78	1.507	0.869	0.748	0.827	1.058	0.779	1.236	0.777	1.564	1.247	0.715	1.3	0.986	0.961	1.115	0.893	1.021	0.697	0.778	1.657	0.876	0.912	0.787
P0DP25_CALM3	58	14	12	149	0.842	0.962	1.017	1.094	1.031	1.074	1.086	0.918	1.001	1.062	1.026	0.771	1.2	1.484	0.933	1.193	0.946	1.305	1.144	0.908	1.167	1.146	0.843	0.713	1.03	1.043	1.155	1.022	1.127	1.102	0.891	0.931	0.83	0.915	0.932	0.675	0.634	0.867	0.836
Q14669_TRIP12	14	22	22	1992	0.989	1.122	0.991	0.945	0.927	1.505	1.07	0.988	1.005	0.95	0.9	0.945	0.932	0.772	1.014	1.171	1.228	1.092	0.904	0.939	1.301	0.954	1.126	0.925	1.005	1.142	1.021	0.997	1.021	1.089	1.251	0.914	1.002	0.817	0.854	1.155	1.303	1.019	0.936
P49419_ALDH7A1	32	17	17	539	1.198	1.015	0.926	0.993	1.063	1.151	1.188	0.946	0.785	0.892	1.148	0.891	1.318	1.11	0.964	0.975	0.873	0.843	0.926	0.967	0.945	0.817	1.106	1.117	1.45	1.168	1.033	0.779	1.115	0.955	1.116	0.886	1.042	1.015	0.89	0.794	1.087	0.938	1.178
P54578_USP14	34	21	21	494	0.918	0.822	0.975	0.732	1.279	1.657	1.104	1.062	0.937	0.881	1.01	0.765	1.133	0.928	0.92	1.014	1.004	0.964	0.844	0.749	0.966	1.003	1.259	0.845	0.885	1.01	0.883	0.939	1.025	0.968	0.977	0.971	0.949	0.936	1.041	0.893	0.805	1.002	0.894
Q5JSH3_WDR44	27	24	24	913	1.014	1.069	1.082	1.248	1.195	0.883	1.072	1.097	1.037	0.978	1.103	0.849	1.025	1.071	1.01	1.215	1.231	1.364	0.957	0.853	1.018	1.186	0.942	0.98	0.849	0.85	0.939	1.069	1.11	1.106	0.967	1.034	0.936	1.003	0.953	0.819	0.851	1.052	0.997
Q8WVM8_SCFD1	32	17	17	642	1.095	1.102	1.111	1.073	1.024	0.953	0.938	1.059	1.062	0.962	1.067	0.805	1.029	1.016	1.001	1.228	1.078	0.978	0.862	0.974	0.888	0.963	1.065	1.116	1.301	1.018	1.106	0.978	1.154	0.973	0.969	0.99	1.083	1.025	1.08	0.889	0.847	0.901	0.938
P30838_ALDH3A1	36	15	14	453	0.596	0.143	0.661	1.05	0.249	0.168	0.475	0.25	0.159	0.199	0.137	0.669	0.795	0.482	1.012	0.575	1.657	0.256	0.32	0.141	0.612	0.313	0.532	0.136	0.19	0.216	0.209	0.135	0.246	0.482	0.204	0.853	0.578	0.133	0.206	0.138	0.132	0.165	0.647
Q9Y6R7_FCGBP	7	19	19	5405	0.786	0.299	0.927	0.511	1.657	0.671	1.657	0.437	0.428	0.479	0.3	0.911	1.657	0.319	0.802	0.285	0.694	0.42	0.479	1.199	0.739	0.308	0.585	0.316	1.086	0.499	0.339	0.356	0.573	0.71	0.77	0.817	0.573	0.284	1.376	0.738	0.302	0.375	0.792
Q7KZ85_SUPT6H	18	25	25	1726	1.088	1.166	1.06	0.903	1.032	1.32	1.142	0.945	0.996	0.954	1.162	0.776	0.94	0.908	0.932	0.958	1.121	0.992	0.92	1.02	1.174	0.93	1.006	0.919	1.094	1.106	0.975	0.994	0.999	1.038	1.191	0.97	1.001	0.952	0.906	1.3	1.125	0.975	0.924
Q6DD88_ATL3	37	16	15	541	1.005	1.059	1.009	1.374	0.98	0.773	0.827	1.011	1.066	1.114	1.106	0.731	1.202	0.966	1.172	1.198	0.843	1.059	1.184	0.972	0.656	1.227	1.054	0.932	1.09	0.762	1.012	1.099	0.9	1.101	0.95	0.922	0.99	1.29	0.889	0.967	0.915	0.901	1.132
Q99623_PHB2	60	17	17	299	1.001	1.09	0.879	0.666	0.974	1.064	1.099	0.869	0.756	0.834	0.954	0.685	0.84	1.02	0.986	0.892	1.067	0.775	0.752	1.469	0.961	0.85	1.365	1.479	1.09	1.039	0.847	0.995	1.042	0.883	1.056	0.971	1.127	0.967	0.895	1.345	1.136	1.04	0.86
Q15020_SART3	25	23	23	963	1.089	1.053	1.055	0.881	0.831	1.073	1.049	0.951	0.881	0.894	0.872	0.748	0.793	0.893	0.979	0.889	1.353	0.953	0.859	1.04	0.951	0.87	1.053	0.993	1.069	1.27	0.823	1.022	1.028	1.121	1.229	0.843	1.134	0.835	0.903	1.44	1.234	1.132	0.943
Q9Y2A7_NCKAP1	22	27	26	1128	1.041	0.839	0.777	1.379	1.208	0.984	0.88	1.114	0.881	0.928	0.878	0.753	1.077	1.159	0.935	0.955	1.05	0.978	1.115	1.189	0.801	1.05	0.93	1.069	1.047	1.049	0.887	1.059	0.863	0.931	0.992	0.859	1.014	0.953	0.895	1.048	1	0.977	0.98
O95202_LETM1	30	19	19	739	0.94	0.954	0.842	0.922	0.976	1.16	1.028	0.933	0.875	0.844	0.895	0.832	1.444	0.933	0.934	0.95	1.017	0.892	0.797	1.307	0.929	0.942	1.043	1.005	1.142	0.931	0.836	0.99	1.104	0.9	1.064	1.18	1.066	1.132	1.027	1.28	1.478	1.458	0.865
Q99459_CDC5L	38	23	22	802	1.387	1.095	1.057	0.855	0.921	0.99	1.082	0.897	0.934	0.85	1.054	0.727	0.939	0.841	0.961	0.911	1.194	0.951	0.827	0.935	1.199	0.856	1.172	0.954	1.143	1.199	0.895	1.074	1.029	1.079	1.237	0.882	0.979	0.767	0.867	1.42	1.044	0.953	0.914
Q14566_MCM6	23	19	19	821	1.657	0.951	0.806	0.62	0.764	1.657	0.8	0.732	1.161	0.651	1.206	0.806	0.942	0.486	0.701	0.645	0.968	0.761	0.621	0.711	1.351	0.615	1.657	0.8	1.254	1.657	0.624	1.527	0.92	0.901	1.515	0.849	0.779	0.595	0.762	1.657	0.949	0.616	0.694
P12268_IMPDH2	30	15	14	514	0.919	0.922	0.941	0.642	0.695	0.834	0.804	0.791	0.953	0.663	0.81	0.612	0.893	1.657	0.707	0.719	1.192	0.812	0.61	1.263	0.859	0.894	1.246	1.026	1.581	1.657	0.714	1.121	0.979	0.874	1.244	1.151	1.318	0.677	0.841	1.336	0.969	0.956	0.727
P20810_CAST	37	22	22	708	0.802	0.852	1.121	1.155	0.978	0.709	0.921	0.993	1.058	1.152	1.098	0.839	1.034	1.106	1.148	1.064	0.691	1.183	1.216	1.042	0.929	1.076	0.957	0.8	1.13	0.896	0.983	0.951	0.888	1.115	0.839	1.033	1	0.943	0.963	0.794	1.042	1.27	1.239
P54819_AK2	50	14	14	239	1.007	0.998	0.929	1.081	0.944	0.927	0.977	0.893	0.795	0.912	1.123	0.702	1.478	1.116	0.97	0.954	0.839	0.889	0.776	1.657	0.853	0.905	0.984	1.122	1.138	0.831	0.929	1.038	1.032	0.902	1.02	0.98	1.131	1.048	1.023	1.079	1.542	1.34	0.801
Q8NBS9_TXNDC5	39	18	18	432	1.472	0.971	1.559	1.281	0.945	1.075	1.153	0.932	0.886	0.734	0.885	0.788	0.894	1.016	0.716	0.625	0.715	1.088	0.744	0.924	0.719	0.859	0.883	0.752	0.775	0.901	0.654	1.196	1.613	1.438	1.191	0.767	0.94	0.744	1.578	1.537	0.723	1.029	0.688
Q96HP0_DOCK6	15	26	21	2047	0.766	0.962	0.803	1.3	1.103	1.166	0.948	1.013	0.993	0.889	0.845	0.641	1.139	1.115	0.958	1.062	1.071	1.201	0.978	1.115	0.823	1.134	0.953	1.145	1.132	0.951	0.94	1.08	0.861	0.802	1.084	0.981	0.897	0.866	0.77	1.047	1.082	1.305	0.893
P46821_MAP1B	14	26	24	2468	0.851	1.657	1.315	0.789	0.817	1.509	1.014	0.79	0.989	0.975	1.026	1.116	0.823	0.892	1.221	1.276	1.321	1.367	0.845	0.805	1.441	1.027	0.935	0.759	0.636	0.797	1.142	1.052	1.079	1.504	1.043	0.897	0.867	0.897	1.021	0.76	1.073	0.795	1.172
Q8WTW3_COG1	22	19	19	980	1.012	1.041	1.065	1.286	1.356	1.163	1.022	1.144	1.071	0.877	0.881	0.912	1.194	0.884	0.992	0.868	1.037	0.916	0.777	1.381	0.975	0.901	1.033	1.037	1.098	1.136	0.852	1.041	1.118	0.901	1.021	1.124	1.053	0.897	0.927	0.954	1.095	1.129	0.919
Q8WXF1_PSPC1	33	14	14	523	0.949	0.873	1.069	0.969	0.899	1.059	1.083	0.868	0.774	0.84	0.817	0.779	1.088	0.862	0.805	0.822	1.044	0.881	0.793	1.168	1.134	0.808	0.968	1.016	1.237	1.255	0.785	1.289	1.033	1.066	1.376	0.969	1.141	0.665	0.83	1.539	1.31	0.919	0.768
Q14254_FLOT2	38	16	16	428	1.052	1.005	1.045	1.084	1.123	1.04	1.086	0.997	0.94	0.979	0.885	0.703	1.023	1.361	0.983	0.971	1.318	0.977	1.005	1.019	0.831	0.946	1.136	1.116	0.959	0.858	1.053	0.666	1.005	0.853	0.823	1.219	1.4	1.011	0.925	0.702	0.8	0.676	1.132
P51608_MECP2	38	17	17	486	1.147	1.229	1.322	0.921	0.961	0.919	1.075	0.895	0.966	1.224	0.994	0.92	0.939	1.328	1.168	1.203	0.86	1.312	1.452	0.934	0.852	1.1	0.855	0.814	0.692	0.769	1.217	0.916	1.191	1.365	0.938	0.874	1.077	0.992	1.057	0.875	0.914	1.111	1.35
Q5VV41_ARHGEF16	32	19	19	709	0.847	0.682	0.731	1.657	1.21	0.936	1.563	1.495	0.888	0.6	0.708	0.767	1.377	1.657	0.679	0.758	1.546	1.054	0.611	1.008	0.884	0.88	1	0.963	1.007	0.929	0.571	1.017	0.733	0.635	0.809	0.856	1.252	0.506	0.694	0.79	0.867	1.089	0.635
Q15437_SEC23B	24	17	15	767	1.209	1.002	1.132	1.657	1.405	1.086	1.037	1.086	0.957	0.838	0.851	0.722	1.657	0.85	0.876	0.838	0.97	0.786	0.756	1.255	0.838	0.822	1.255	1.001	0.789	0.981	0.753	0.833	1.144	0.944	0.937	1.019	0.763	0.811	0.911	1.055	0.937	0.931	0.795
A6NC98_CCDC88B	17	23	23	1476	1.02	1.038	1.114	0.685	0.975	0.752	0.95	1.38	0.957	0.824	0.937	0.65	0.936	0.685	0.712	0.914	0.769	1.037	0.695	0.927	1.1	0.883	0.914	1.657	0.911	0.788	0.844	0.861	1.107	1.237	0.971	1.317	1.111	0.874	0.827	0.788	0.796	1.657	0.918
P19823_ITIH2	22	22	22	946	0.703	0.809	1.119	0.52	0.608	0.644	0.786	0.846	1.558	1.005	0.952	1.657	0.65	0.851	0.867	0.583	0.682	1.072	0.888	0.468	0.903	0.948	1.414	0.961	0.636	0.838	1.365	0.636	1.13	0.901	0.801	1.657	1.238	1.028	1.403	0.631	0.936	0.74	1.093
Q9H3S7_PTPN23	17	22	22	1636	0.949	1.13	0.929	1.202	0.96	1.028	0.977	0.924	0.937	1.028	0.956	0.708	0.838	1.085	1.028	1.034	1.115	1.095	1.017	1.082	0.86	1.091	1.034	1.034	0.98	1.13	1.03	1.045	1.001	0.981	1.002	0.873	0.906	0.987	0.935	1.169	1.028	0.957	1.097
P31939_ATIC	38	18	18	592	1	0.936	0.895	0.948	0.998	1.066	0.92	0.919	0.931	0.771	0.702	0.849	1.153	0.965	0.864	0.871	1.184	0.944	0.697	1.451	0.997	0.879	1.048	1.041	1.054	1.395	0.804	1.078	0.873	0.85	1.393	0.869	1.164	0.783	0.909	1.074	1.268	1.05	0.753
O00160_MYO1F	22	21	17	1098	0.88	1.17	1.265	0.667	1.015	0.768	0.981	1.013	1	0.941	1.19	0.819	1.096	0.704	0.988	1.152	0.901	1.097	0.65	0.819	1.163	0.87	1.071	1.154	0.647	0.752	1.213	0.844	1.24	1.211	0.853	1.62	1.251	1.03	0.876	0.979	0.827	0.833	1.062
Q14847_LASP1	40	13	13	261	0.754	0.951	1.03	1.657	1.276	0.902	1.241	1.107	0.969	1.006	0.86	0.88	1.187	1.147	1.184	1.097	0.974	0.97	0.997	1.249	1.556	1.07	0.783	0.771	0.662	0.685	0.887	0.811	0.68	1.129	0.762	0.802	0.852	0.804	0.62	1.125	1.038	1.037	1.043
P51572_BCAP31	52	17	17	246	0.826	0.853	0.852	0.753	0.766	0.856	0.985	0.902	0.688	0.837	0.805	0.701	1.437	0.744	0.977	1.03	1.321	0.939	0.776	0.761	0.817	0.88	1.193	1.022	0.886	0.647	0.696	0.962	0.707	0.91	0.884	1.218	1.493	1.078	0.624	0.82	0.904	1.657	0.888
Q9UHB9_SRP68	33	22	22	627	1.293	1.184	1.199	1.004	0.991	1.085	1.085	1.121	1.145	0.812	0.947	0.739	0.837	0.875	0.904	0.945	0.97	0.897	0.772	1.17	1.065	0.96	0.994	1.172	0.98	0.92	0.831	1.148	1.091	1.051	1.073	0.907	1.033	0.845	0.887	1.283	0.95	1.094	0.82
Q9Y3I0_RTCB	39	16	16	505	1.035	0.993	0.969	1.029	1.056	1.071	1.139	1.148	0.976	0.839	1.02	0.626	1.036	0.992	0.85	0.895	1.212	0.98	0.837	1.079	0.998	0.88	1.051	0.95	1.119	0.972	0.864	1.1	1.013	1.005	1.118	0.97	0.911	0.779	0.841	1.197	0.923	0.937	0.833
P21397_MAOA	34	17	14	527	0.588	0.866	0.54	1.039	1.059	0.983	1.16	0.687	0.595	1.216	0.994	0.429	0.995	1.657	1.56	1.429	0.715	0.673	1.648	1.262	0.459	1.395	0.849	1.217	0.998	0.761	1.228	1.207	1.009	0.858	0.647	1.258	0.473	1.657	0.836	0.51	0.819	1.657	1.165
P21810_BGN	42	14	13	368	0.783	0.912	1.082	0.719	0.772	1.159	0.895	0.836	0.923	1.392	1.064	1.657	0.737	0.919	1.221	1.432	0.847	1.235	1.449	0.731	1.657	1.521	0.815	0.751	0.696	0.853	1.373	0.965	0.839	1.057	1.121	0.866	0.985	1.042	1.349	0.719	1.253	0.755	1.406
P02679_FGG	41	16	16	453	0.544	0.69	0.964	0.429	0.517	0.532	0.737	1.016	0.929	1.208	0.829	1.271	0.645	1.048	1.617	0.57	0.603	0.839	0.997	0.497	0.598	0.604	0.987	1.657	0.669	0.649	1.657	0.551	1.654	0.789	0.602	1.657	0.98	1.555	1.657	1.444	0.845	0.829	0.978
Q9H223_EHD4	34	17	13	541	0.68	0.85	0.822	0.976	1.156	0.769	0.762	0.931	0.971	1.265	1.267	0.731	0.833	0.947	1.397	1.246	0.795	1.056	1.657	0.668	0.948	1.181	0.722	0.759	0.849	0.927	1.532	0.99	1.17	1.09	0.956	0.889	0.771	1.481	1.13	0.687	0.723	0.882	1.379
O75976_CPD	18	21	21	1380	1.524	1.385	0.992	1.273	1.657	1.376	1.423	1.431	0.872	0.619	1.101	1.001	1.585	1.129	0.742	0.92	0.901	0.945	0.594	1.114	1.156	0.97	1.058	0.972	0.819	0.859	0.774	0.735	0.809	0.782	0.784	0.953	0.962	0.65	0.742	0.717	0.914	0.803	0.748
P32455_GBP1	32	20	15	592	1.055	0.816	1.511	0.808	1.122	0.732	0.846	0.936	1.256	1.043	1.657	0.913	0.724	0.923	0.857	0.789	0.832	0.853	0.919	0.819	1.657	0.83	1.016	0.77	0.979	0.685	0.857	1.166	0.946	0.951	0.812	0.886	1.064	1.282	0.989	1.657	0.689	1.334	0.998
O43795_MYO1B	18	22	20	1136	0.799	1.018	0.706	0.836	0.931	1.002	0.95	0.988	0.867	1.453	1.193	0.78	1.065	0.873	1.279	1.242	0.817	0.92	1.657	1.104	0.609	1.241	0.912	0.985	0.976	1.194	1.579	1.073	1.111	0.936	1.112	0.908	0.762	1.435	1.102	0.951	0.927	0.877	1.326
P23528_CFL1	59	13	6	166	1.202	0.832	0.914	0.934	1.088	0.737	0.92	1.142	0.908	0.725	1.024	0.826	1.141	0.984	0.84	1.093	0.911	0.949	0.862	0.901	0.841	1.296	1.058	1.001	1.007	0.822	0.807	1.444	0.9	0.986	0.969	1.275	1.183	1.018	0.899	0.785	0.895	1.163	0.911
P51149_RAB7A	73	16	16	207	0.9	1.176	0.851	0.931	1.019	1.201	0.918	1.13	0.977	0.971	1.012	0.632	1.005	0.894	0.952	1.111	1.01	0.996	0.862	0.903	1.015	1.021	1.072	1.128	1.013	1.142	1.084	1.092	1.135	0.924	1.032	1.19	1.185	1.12	1.052	0.866	0.969	0.956	0.915
P52948_NUP98	17	28	28	1817	1.19	1.074	0.992	0.85	0.935	1.221	1.148	0.938	0.928	0.846	0.979	0.743	0.932	0.792	0.861	0.888	1.322	0.911	0.771	0.825	1.004	0.807	1.252	1.157	1.264	1.224	0.848	1.096	0.974	0.984	1.203	0.976	1.026	0.783	0.783	1.32	1.134	1.047	0.841
P61011_SRP54	43	19	19	504	1.309	1.148	1.155	1.021	0.993	1.077	0.983	1.175	1.072	0.89	1.006	0.735	0.958	0.925	0.897	0.961	1.025	0.969	0.808	1.002	0.98	0.976	0.936	1.147	1.001	0.896	0.896	1.159	1.164	1.015	1.087	0.943	1.06	0.966	1.068	1.062	0.857	1.067	0.971
O00429_DNM1L	38	23	23	736	1.031	0.924	1.082	0.974	1.048	1.171	1.029	1.131	0.863	1.008	0.947	0.698	0.922	0.855	1.08	1.003	1.028	1.018	0.916	1.131	1.029	0.861	1.023	0.917	1.394	1.026	0.909	0.847	0.991	0.933	1.041	0.972	1.155	0.89	0.87	1.01	1.153	1.022	1.024
Q8IUD2_ERC1	23	25	25	1116	1.128	1.104	1.046	0.853	0.949	1.179	1.08	1.028	0.899	1.053	1.07	0.914	0.834	0.989	1.072	0.976	0.949	1.159	1.145	1.044	1.07	0.943	1.072	0.963	0.798	1.053	1.092	1.126	1.03	1.154	1.029	0.849	0.9	1.05	0.905	1.145	1.001	0.926	1.1
Q6P1M3_LLGL2	23	20	20	1020	0.728	0.591	0.718	1.657	1.146	0.821	1.144	1.003	0.796	0.98	0.789	0.976	0.892	1.597	1.071	1.016	1.382	0.953	1.291	1.038	1.261	1.127	1.096	1.178	1.027	1.261	0.977	0.811	0.843	0.663	0.814	0.844	0.703	0.954	0.825	0.956	0.795	0.722	0.907
Q9Y613_FHOD1	21	19	19	1164	0.775	0.985	1.096	0.907	1.011	1.148	0.962	0.825	0.88	1.657	1.166	0.954	0.818	0.802	1.073	1.281	0.932	1.164	1.423	0.776	0.965	1.125	0.833	0.786	0.878	1.153	1.534	0.896	1.25	1.132	0.878	0.951	0.789	1.352	1.056	0.784	0.974	0.782	1.657
O94979_SEC31A	15	20	19	1220	1.065	1.128	1.195	1.487	1.113	0.89	1.048	1.15	1.059	0.854	0.914	0.741	1.234	0.929	1.049	0.931	0.973	0.975	0.742	0.955	1.101	0.982	0.976	1.06	0.848	0.927	0.862	1.065	1.079	0.988	0.96	0.937	0.862	0.896	0.968	1.149	0.892	0.861	0.881
P13611_VCAN	7	21	21	3396	0.727	1.281	1.009	0.575	0.61	1.012	1.297	0.787	1.657	0.863	0.585	1.657	0.537	0.713	0.806	0.874	1.183	1.657	0.769	0.457	1.657	0.992	0.961	0.837	0.523	0.449	0.666	1	0.626	1.16	1.195	0.539	0.952	0.553	0.874	0.926	1.657	1.044	0.702
P11215_ITGAM	21	21	21	1152	0.841	0.879	0.997	0.623	0.906	0.67	0.8	1.141	1.27	0.705	0.81	1.027	1.159	0.649	0.931	0.901	0.798	0.955	0.659	0.811	1.128	0.729	1.447	1.657	0.739	0.69	1.05	0.702	0.935	0.97	0.686	1.657	1.657	0.775	0.824	0.855	0.655	0.676	1.106
P02730_SLC4A1	25	18	18	911	0.625	0.844	1.338	0.659	0.826	0.814	0.523	0.754	0.637	1.657	0.972	1.022	0.902	0.88	1.384	0.655	0.445	0.699	1.566	0.583	0.556	0.838	0.635	0.857	0.555	1.657	1.657	0.588	1.657	0.654	0.637	0.851	0.462	1.657	1.657	0.719	0.666	0.589	1.657
O43242_PSMD3	46	25	25	534	1.095	1.068	0.936	0.84	0.928	1.06	1.012	0.932	0.866	0.866	0.977	0.745	0.924	0.832	0.886	0.875	1.127	0.891	0.771	1.04	1.012	0.909	1.164	1.17	1.048	1.009	0.914	1.069	0.996	0.94	1.054	1.017	1.04	0.964	0.926	1.205	1.003	1.082	0.902
Q12802_AKAP13	14	27	27	2813	0.956	0.981	1.051	1.004	1.352	0.945	0.928	1.118	1.138	1.171	1.185	0.884	1.008	1.022	1.11	1.108	0.939	1.215	1.009	0.954	1.213	1.474	0.873	0.846	0.765	0.878	1.094	0.847	1.181	1.076	0.897	0.926	0.816	1.197	0.884	0.823	0.877	0.881	1.02
P17987_TCP1	36	16	16	556	1.001	1.081	0.842	0.95	0.862	1.179	0.968	1.04	0.936	0.767	1.164	0.579	0.88	0.915	0.756	0.852	1.071	0.946	0.737	1.102	0.929	0.86	1.049	1.121	1.024	1.371	0.841	1.233	1.139	0.893	1.124	1.078	1.079	0.831	0.959	0.94	1.041	1.045	0.743
P29590_PML	20	20	20	882	0.863	1.008	1.195	1.069	1.657	0.81	0.997	1.542	1.616	0.884	0.985	0.73	0.998	1.062	0.879	0.94	0.978	1.086	0.923	1.186	1.383	0.962	0.874	0.805	0.64	0.766	0.762	0.846	0.883	0.987	0.855	0.742	0.652	0.81	0.758	1.097	0.777	1.196	0.888
Q13217_DNAJC3	35	20	20	504	0.989	1.012	0.986	0.951	1.386	1.058	1.225	1.257	0.862	0.745	0.86	0.659	1.274	0.795	0.783	0.817	0.806	0.948	0.629	1.258	1.153	1.153	0.78	1.605	0.723	0.902	0.797	0.965	0.911	0.838	0.971	1.072	1.074	0.831	0.719	1.025	0.979	1.54	0.661
Q9H0D6_XRN2	23	21	21	950	1.1	1.012	1.02	0.839	0.994	1.202	1.139	1.003	1.035	0.863	0.911	0.76	0.972	0.874	0.906	0.999	1.296	0.974	0.854	0.956	1.109	0.894	1.221	1.093	1.154	0.996	0.89	1.175	1.042	1.008	1.256	0.978	0.954	0.832	0.93	1.16	0.88	1.039	0.834
P23229_ITGA6	19	18	18	1130	0.723	0.705	0.763	1.438	0.849	0.707	0.84	0.942	1.217	0.758	0.853	1.108	1.242	1.195	0.722	1.016	0.696	1.204	0.946	1.581	0.938	0.982	0.854	1.657	1.361	1.197	0.913	1.172	0.983	0.735	1.306	0.956	0.933	0.783	1.021	1.323	0.945	1.201	0.749
Q9NR30_DDX21	33	23	20	783	0.755	0.832	0.832	0.815	0.902	0.822	0.821	0.876	0.996	0.761	0.827	0.745	0.958	0.714	0.774	0.808	1.486	0.872	0.754	1.002	0.998	0.734	1.657	0.879	1.364	1.657	0.756	0.953	1.046	0.854	1.626	1.125	1.243	0.713	1.023	1.128	1.296	1.063	0.75
P18124_RPL7	49	18	18	248	1.122	1.023	1.099	0.862	0.875	1.152	1.038	0.929	0.951	0.793	0.933	0.64	1.071	0.892	0.837	0.819	1.117	0.88	0.745	1.096	1.12	0.82	1.065	0.98	1.039	1.092	0.774	1.077	1.023	0.987	1.124	0.94	0.943	0.763	0.913	1.135	1.052	1.083	0.8
Q5VTR2_RNF20	23	22	20	975	1.246	0.978	1.059	0.903	0.975	1.264	1.059	1.016	0.859	0.889	0.976	0.836	0.895	0.823	0.914	0.911	1.265	0.98	0.828	1.203	1.372	0.814	1.13	1.181	1.157	1.27	0.855	1.105	1.009	1.064	1.166	0.875	0.988	0.771	0.832	1.529	1.054	0.918	0.864
O00567_NOP56	40	21	21	594	1.128	1.011	1.012	0.821	0.916	0.971	1.067	0.986	1.003	0.779	0.812	0.729	0.935	0.999	0.814	0.841	1.162	0.937	0.727	0.881	0.976	0.856	1.034	1.019	1.299	1.052	0.752	1.238	1.056	1.043	1.389	0.929	1.054	0.712	0.977	1.543	1.025	1.21	0.792
P61981_YWHAG	59	15	9	247	1.057	1.067	1.032	0.79	0.878	0.957	0.933	1.037	0.974	0.935	1.068	1.077	1.015	0.856	0.943	0.912	1.225	1.004	0.906	0.879	1.173	0.817	1.074	0.841	0.873	0.901	0.86	0.844	0.905	0.975	0.968	1.049	1.364	0.86	0.818	0.849	0.944	1.287	0.97
Q8IUX7_AEBP1	22	22	21	1158	0.645	0.992	0.982	0.684	0.644	0.904	1.01	0.875	1.657	1.109	0.849	1.657	0.583	0.725	1.002	1.125	0.853	1.147	1.093	0.749	1.341	1.004	0.957	0.945	0.916	0.7	1	1.064	0.716	0.992	1.416	0.726	1.162	0.729	0.909	0.958	1.134	1.618	0.987
Q6UVK1_CSPG4	11	20	20	2322	0.716	0.812	1.047	1.048	1.049	0.997	0.898	0.831	0.875	1.313	1.218	1.062	0.774	0.866	1.561	1.256	1.02	1.201	1.657	0.8	1.063	1.232	0.903	0.822	0.772	1.104	1.535	0.853	0.965	1.048	1.04	0.804	0.779	1.605	0.976	0.781	1.082	0.718	1.63
P46379_BAG6	20	16	16	1132	1.243	1.158	0.983	0.993	1.037	1.426	1.082	1.005	0.861	1.078	1.02	0.848	0.95	0.85	0.97	0.932	0.997	0.998	0.893	0.966	1.136	0.889	1.223	1.081	1.053	1.168	1.112	1.003	1.036	0.93	1.084	0.99	0.947	1.014	1.235	0.936	0.979	1.022	1.032
P80303_NUCB2	41	18	18	420	1.268	0.93	1.418	1.657	1.258	1.093	1.149	1.333	0.981	0.751	0.973	0.703	1.317	0.946	0.8	0.92	0.837	1.058	0.744	1.063	0.977	0.994	0.886	0.703	0.843	0.874	0.708	0.814	1.135	1.413	0.954	0.82	0.877	0.755	0.861	0.858	0.77	0.792	0.756
O43776_NARS1	36	21	21	548	0.864	0.883	0.992	0.958	0.839	0.976	0.92	0.983	0.866	0.858	0.991	0.684	1.139	1.052	0.855	1.163	1.518	1.052	0.779	0.898	1.062	0.853	1.237	0.793	0.966	1.145	0.894	1.01	1.221	0.925	1.122	0.941	1.081	0.902	0.939	1.253	0.889	1.148	0.873
P05198_EIF2S1	51	17	17	315	1.263	1.042	1.035	0.902	0.85	1.312	0.94	0.992	1.028	0.846	0.962	0.818	0.885	0.753	0.9	0.872	1.191	0.94	0.791	0.996	1.24	0.866	1.314	0.982	1.351	1.01	0.832	1.217	0.948	0.962	1.104	0.96	0.973	0.786	0.843	1.091	0.899	1.031	0.795
Q9UHX1_PUF60	33	17	17	559	1.103	1.057	0.921	0.808	0.969	1.263	0.976	0.948	1.031	0.802	1.041	0.693	0.986	0.862	0.851	0.922	1.244	0.969	0.783	0.903	1.1	0.878	1.144	0.947	1.065	1.169	0.853	1.179	1.063	0.996	1.246	1.044	1.047	0.809	0.925	1.276	1.145	1.027	0.83
Q6NUK1_SLC25A24	41	20	20	477	0.97	1.012	0.77	1.161	1.244	0.907	0.992	0.913	0.831	0.867	0.933	0.628	1.36	1.288	0.95	1.015	0.647	0.989	0.872	1.657	0.687	0.891	1.101	1.366	0.863	0.946	0.927	0.951	0.993	0.779	0.856	1.059	0.971	1.234	0.917	0.983	1.234	1.325	0.841
O95359_TACC2	11	22	21	2948	0.735	0.808	0.831	1.657	1.201	0.951	0.838	0.796	0.658	1.168	0.93	1.014	1.43	0.979	1.217	1.07	1.258	0.984	1.102	0.728	0.906	1.107	1.055	0.771	1.526	1.343	0.801	0.855	0.924	1.021	0.909	0.893	0.968	0.864	0.844	0.703	1.407	1.16	0.949
Q5T1M5_FKBP15	24	22	22	1219	0.963	1.03	1.146	0.909	0.878	0.827	0.909	0.921	0.935	1.065	1.26	0.909	0.974	0.922	1.179	1.171	0.924	1.052	1.049	0.895	1.121	1.044	0.901	0.91	0.835	0.976	1.239	1.059	1.202	1.177	0.979	1.133	1.033	1.22	1.15	0.974	0.913	1.02	1.169
O14936_CASK	23	20	20	926	1.074	0.803	0.818	1.262	1.287	0.822	1.208	1.084	0.89	0.7	0.796	0.719	1.167	1.411	0.807	1.047	0.95	0.884	0.771	1.15	0.822	1.09	1.108	1.069	1.594	0.969	0.827	1.152	0.906	0.835	1	0.955	0.866	0.736	0.873	0.739	1.289	1.372	0.757
P46063_RECQL	27	15	15	649	1.127	1.264	0.988	0.715	0.915	1.657	1.051	1.076	0.969	0.847	1.12	0.795	0.824	0.888	0.893	1.104	1.235	1.149	0.943	0.803	1.008	0.958	0.944	0.809	0.759	0.899	0.921	1.033	1.205	1.251	1.193	0.919	0.98	0.971	1.025	1.107	0.891	0.94	0.94
P33992_MCM5	27	17	17	734	1.657	0.946	0.873	0.78	1.036	1.657	0.91	0.806	1.189	0.631	1.27	0.725	1.074	0.797	0.757	0.656	1.166	0.704	0.593	0.764	1.262	0.737	1.633	0.796	1.348	1.657	0.679	1.558	0.987	0.874	1.438	0.903	0.796	0.595	0.772	1.607	0.918	0.662	0.741
Q9NQW7_XPNPEP1	34	19	19	623	0.799	0.954	0.886	1.154	1.223	0.721	0.933	0.981	0.96	0.678	0.898	0.758	1.241	1.095	0.801	0.999	1.108	1.166	0.747	0.988	0.887	1.225	1.091	0.863	0.88	1.25	0.898	1.056	0.97	0.836	0.726	1.111	1.039	0.913	1.037	0.65	1.057	1.133	0.908
Q13618_CUL3	29	22	22	768	1.136	1.164	1.043	1.173	0.906	1.132	1.152	0.993	0.93	0.977	1.029	0.768	0.8	0.96	1.015	0.896	1.11	0.963	0.944	1.044	0.892	0.961	1.152	0.853	0.926	1.1	0.908	1.036	1.004	1.038	1.087	0.944	1.038	0.912	0.89	1.149	1.067	0.819	0.993
P01031_C5	17	25	25	1676	1.068	0.856	1.086	0.604	0.675	0.759	0.799	0.806	1.064	1.224	1.065	1.657	0.724	0.928	1.054	0.732	0.819	0.897	0.942	0.661	0.84	0.866	1.151	1.657	0.762	1.076	1.355	0.801	1.159	0.988	0.78	1.657	1.187	1.223	1.433	0.975	0.885	0.735	1.141
Q562R1_ACTBL2	23	11	1	376	0.85	NA	0.968	NA	NA	NA	0.973	NA	NA	NA	NA	1.127	0.82	NA	0.705	NA	1.074	NA	NA	NA	0.855	NA	1.657	NA	NA	NA	NA	NA	NA	0.824	NA	1.657	1.553	NA	NA	NA	NA	NA	0.94
P30876_POLR2B	20	22	22	1174	1.221	1.096	1.041	0.947	1.087	1.197	1.204	0.943	0.978	0.915	1.03	0.846	0.888	0.949	0.949	0.925	1.157	0.981	0.856	0.988	1.117	0.928	1.168	1.009	1.072	1.019	0.933	1.085	0.962	1.085	1.105	0.928	0.967	0.81	0.88	1.179	0.981	0.974	0.901
Q9UJS0_SLC25A13	36	20	16	675	0.831	1.265	0.829	1.1	1.107	1.592	1.321	0.99	0.856	1.049	0.961	1.053	1.21	0.977	1.089	0.93	1.147	0.816	0.672	0.956	0.769	0.938	1.144	1.559	1.017	1.025	0.855	0.891	0.97	0.731	1.143	0.901	1.059	0.862	0.99	0.786	1.426	1.402	1.122
Q15642_TRIP10	43	19	19	601	0.935	1.019	0.886	1.363	1.064	0.913	0.882	1.099	1.093	0.904	0.811	0.863	0.865	1.125	0.913	1.179	0.676	1.391	1.123	1.013	0.979	1.429	0.696	0.731	1.657	0.839	0.91	1.249	0.87	1.024	1.174	0.87	0.896	0.87	0.832	1.03	1.058	1.078	0.911
Q93034_CUL5	27	23	23	780	1.194	1.111	0.951	1.025	1.029	0.942	1.091	1.023	0.935	0.991	1.001	0.795	1.032	1.003	1.014	0.969	1.243	1.002	1.011	1.087	0.787	1.004	1.146	1.072	1.059	0.93	0.97	1.007	1.055	1.036	1.095	0.991	1.037	1.009	0.885	0.901	1.016	0.949	1.047
P80723_BASP1	67	12	12	227	0.741	0.851	1.581	0.57	0.665	1.169	0.677	1.19	1.3	1.077	1.303	1.476	0.942	0.557	1.211	1.175	0.782	1.357	0.974	0.572	1.174	0.984	0.835	0.703	0.528	0.56	0.819	1.289	1.259	1.657	0.829	1.209	1.657	0.706	0.967	1.192	0.952	1.453	1.451
O00116_AGPS	30	15	15	658	0.813	1.078	0.853	0.955	0.933	0.694	0.942	0.964	0.95	0.759	0.977	0.765	1.222	0.693	0.892	1.144	1.205	0.907	0.678	0.959	0.963	0.923	1.038	0.959	0.92	1.05	1.165	1.288	0.984	0.825	1.064	1.126	1.147	1.286	1.107	1.182	0.973	1.066	0.937
Q9Y2Q3_GSTK1	52	12	12	226	0.842	0.737	0.807	0.806	1.485	0.598	1.056	1.04	0.848	0.664	0.915	0.652	1.478	1.067	0.667	1.03	0.898	0.836	0.622	0.852	0.679	0.846	1.425	1.242	1.231	0.778	0.806	1.15	1.067	0.751	1.476	1.157	1.058	0.802	0.875	0.815	1.455	1.657	0.64
P14550_AKR1A1	48	16	15	325	1.258	1.098	1.278	1.379	1.185	1.027	0.964	0.992	0.842	0.907	1.062	0.812	1.195	0.841	0.958	1.118	0.737	0.983	0.811	1.657	0.816	1.029	0.916	0.928	0.853	0.869	1.019	0.889	1.176	1.129	0.824	0.869	0.785	1.071	1.146	0.833	0.865	1.098	0.951
A0AVT1_UBA6	24	23	23	1052	1.089	1.026	0.978	0.956	1.151	0.867	0.931	1.161	1.198	0.779	0.886	0.702	0.979	0.988	0.772	1.002	0.799	1.114	0.859	1.034	1.085	1.017	0.89	1.148	0.811	0.921	0.888	1.057	1.041	0.963	0.955	0.998	1.033	0.863	0.915	0.938	0.91	1.307	0.807
O14976_GAK	21	22	22	1311	1.013	0.997	0.99	1.157	1.219	1.147	1.011	0.999	0.901	0.887	0.955	0.855	1.145	0.915	0.923	0.996	1.657	0.98	0.815	1.002	0.988	0.882	0.973	0.898	0.963	0.975	0.902	0.961	0.984	0.872	0.922	0.964	0.888	0.857	0.861	0.94	1.06	1.023	0.856
P27694_RPA1	33	18	18	616	1.638	1.167	1.043	0.81	0.887	1.445	1.351	0.78	0.829	0.873	1.203	0.708	0.853	0.903	0.929	0.893	1.264	0.912	0.83	0.879	1.088	0.889	1.297	0.917	0.916	0.971	0.869	0.987	1.032	1.184	1.063	0.877	0.838	0.835	0.849	1.474	1.132	0.765	0.893
P25311_AZGP1	44	14	14	298	1.657	0.916	1.122	0.692	0.868	0.984	0.785	1.025	0.858	1.136	1.457	1.657	0.748	1.414	0.998	0.776	0.939	1.37	1.217	0.672	0.594	1.183	0.633	0.668	0.817	0.888	1.138	0.62	1.145	0.958	0.756	1.185	0.888	1.135	1.329	0.47	0.933	0.831	1.234
Q6ZMI0_PPP1R21	31	21	21	780	0.95	1.245	1.049	1.039	1.1	0.938	0.985	0.98	0.913	1.015	1.102	0.839	1.031	1.152	1.081	1.058	0.998	1.084	0.989	1.05	1.035	1.065	0.848	0.97	0.852	0.909	1.097	1.022	1.022	1.166	0.898	0.899	0.945	1.107	0.932	0.995	0.852	0.832	1.069
O00468_AGRN	11	21	21	2068	0.813	0.886	0.808	0.927	0.963	0.938	0.908	1.373	0.918	1.212	1.025	0.843	0.791	0.89	1.213	1.061	1.06	0.925	1.511	0.819	1.013	1.191	0.948	1.166	0.829	0.989	1.33	1.144	0.987	0.98	0.912	0.967	1.25	1.004	0.947	0.944	0.828	0.95	1.173
Q15436_SEC23A	23	14	12	765	1.119	1.272	1.165	1.084	0.901	1.049	1.034	1.249	1.184	0.946	1.03	0.829	0.852	0.87	0.929	0.985	1.048	1.114	0.823	0.77	1.124	0.975	1.044	1.143	1.122	0.965	0.993	1.136	0.999	0.982	0.966	0.931	0.973	0.922	0.953	1.035	0.921	0.947	0.956
P29144_TPP2	21	23	23	1249	1.144	0.927	0.893	0.917	1.077	0.966	1.052	0.973	0.781	0.9	1.01	0.714	1.097	0.921	0.893	0.914	0.939	0.88	0.815	0.818	0.813	1.119	0.903	1.074	0.768	1.304	1.007	1.333	1.117	0.981	1.054	1.055	1.125	1.079	1.158	1.029	1.263	1.384	0.875
P62333_PSMC6	40	14	14	389	1.217	1.159	0.937	0.925	0.934	1.264	1.159	1.043	1.046	0.836	1.035	0.588	0.944	0.867	0.836	0.908	1.24	1.007	0.774	0.927	1.216	0.917	1.216	1.121	1.131	1.084	0.913	1.168	1.136	0.931	1.164	0.993	0.993	0.872	1.042	0.991	0.868	0.98	0.781
Q9UH65_SWAP70	32	18	18	585	1.163	1.215	1.354	0.864	0.985	1.252	1.161	0.765	0.784	1.169	1.326	1.104	1.016	0.765	1.246	1.177	0.707	1.04	1.204	1.094	1.152	1.155	0.925	0.836	0.769	0.812	1.063	0.861	1.131	1.406	0.874	0.959	0.968	1.108	0.768	0.943	0.953	0.765	1.243
P05556_ITGB1	18	14	14	798	0.591	0.834	0.727	0.889	0.872	0.804	0.895	0.999	1.453	1.127	0.837	1.076	0.649	1.153	1.153	1.13	0.749	1.359	1.657	1.248	1.327	1.162	0.792	1.022	0.826	0.925	1.126	1.006	0.845	0.97	1.079	0.704	0.86	1.094	0.946	0.997	0.83	1.346	1.251
P50995_ANXA11	26	14	14	505	0.729	0.932	0.865	1.106	1.289	0.911	0.856	0.929	0.961	0.811	0.891	0.848	1.069	1.095	0.946	1.249	0.826	1.258	0.862	1.007	1.293	1.038	1.657	0.83	0.983	0.921	0.874	0.834	0.891	0.941	0.912	1.086	0.964	0.812	0.751	0.755	0.74	0.806	0.872
Q15417_CNN3	40	11	8	329	0.838	1.181	1.043	0.755	0.8	0.886	1.226	0.936	1.657	1.296	0.962	1.657	0.691	0.862	1.13	1.098	0.9	1.193	1.301	0.694	1.056	0.998	0.925	0.832	0.884	1.021	1.059	1.143	1.007	1.097	1.037	0.767	0.941	0.936	0.841	1.388	1.204	1.217	1.127
Q14BN4_SLMAP	26	22	22	828	0.946	0.963	1.086	1.104	0.907	1.104	0.948	0.948	1.01	0.997	0.924	1.011	1.121	1.044	1.178	1.195	0.884	1.177	0.941	1.22	1.242	1.098	1.107	0.943	0.996	1.052	0.96	1.021	1.003	1.553	1.025	0.875	0.886	0.816	0.87	0.994	0.959	0.928	0.906
P00915_CA1	50	12	12	261	0.63	0.822	1.054	0.601	0.768	0.777	0.389	0.729	0.533	1.657	0.904	1.267	1.014	0.961	1.657	0.59	0.357	0.571	1.657	0.497	0.473	0.849	0.554	0.721	0.494	1.657	1.657	0.526	1.657	0.657	0.633	0.734	0.476	1.657	1.657	0.613	0.563	0.585	1.657
O15371_EIF3D	29	16	16	548	1.004	1.062	1.071	1.184	0.967	0.991	0.957	0.979	1.065	0.846	1.008	0.753	0.878	0.922	0.96	0.897	1.201	0.938	0.803	1.004	0.942	0.99	1.126	0.9	1.252	1.101	0.86	1.047	0.986	1.025	0.954	0.969	0.946	0.91	0.874	1.297	1.322	0.958	0.878
Q8TE67_EPS8L3	39	18	18	593	0.703	0.462	0.655	1.366	1.24	0.688	0.981	1.142	0.642	0.606	0.508	0.772	1.369	1.117	0.623	0.752	1.227	0.831	0.618	0.892	0.713	0.646	1.142	1.064	1.657	1.179	0.563	1.277	0.693	0.551	0.842	1.413	1.657	0.554	0.586	0.941	1.425	1.235	0.585
Q16853_AOC3	16	11	11	763	0.82	1.088	1.003	1.071	0.825	0.811	0.896	0.701	0.76	1.657	1.131	0.586	0.538	1.19	1.657	1.602	0.499	0.83	1.657	0.827	0.878	1.276	0.443	0.66	0.555	0.994	1.657	0.814	1.049	1.359	0.677	0.611	0.587	1.595	1.181	0.694	0.765	0.781	1.657
O75367_MACROH2A1	37	15	13	372	1.165	0.899	0.978	0.766	0.929	0.801	0.986	0.942	0.863	0.937	0.994	0.604	1.053	1.137	0.945	1.006	1.206	0.966	0.881	0.876	0.872	0.854	0.92	0.913	1.161	1.002	0.943	0.931	1.006	1.01	1.09	0.982	1.067	0.884	0.844	1.428	0.997	1.577	0.937
Q12905_ILF2	49	16	16	390	1.09	1.095	0.918	0.839	0.92	1.151	0.977	0.929	0.868	0.859	0.989	0.696	0.993	0.856	0.815	0.885	1.332	0.985	0.812	0.881	0.967	0.859	0.957	0.821	1.16	1.173	0.882	1.147	1.141	1.023	1.405	0.929	0.944	0.894	1.062	1.379	0.94	1.01	0.826
P30084_ECHS1	42	12	12	290	0.832	0.871	0.925	0.866	0.903	0.832	0.936	0.748	0.771	0.812	0.885	0.673	1.437	1.238	0.857	1.07	1.131	0.919	0.733	0.948	0.845	0.955	1.18	1.139	1.181	0.972	0.884	1.055	1.047	0.868	0.863	0.902	0.905	0.963	1.067	0.854	1.521	1.435	0.796
P04844_RPN2	30	15	15	631	1.153	1.035	1.081	1.07	0.853	0.952	0.999	1.053	0.992	0.733	0.823	0.712	0.96	0.869	0.804	0.832	0.963	0.863	0.659	1.059	0.783	0.936	1.081	1.456	1.106	0.939	0.64	1.224	1.068	0.972	1.016	1.005	0.95	0.884	0.937	1.448	0.988	1.23	0.852
P61160_ACTR2	30	15	15	394	0.89	1.116	1.101	1.367	1.03	0.957	0.996	0.951	1.002	0.858	0.963	0.867	0.986	1.016	0.94	1.06	0.857	1.167	0.794	1.158	1.164	1.018	0.955	1.047	0.845	0.91	0.941	1.029	1.004	1.127	1.002	1.107	1.091	0.918	0.81	0.992	0.999	0.987	0.892
Q1KMD3_HNRNPUL2	24	19	19	747	1.024	0.984	1.026	0.899	0.966	0.907	1.05	0.969	0.922	0.895	1.026	0.706	0.898	0.922	0.953	0.904	1.132	0.972	0.91	0.918	0.904	0.966	1.028	0.968	1.331	0.887	0.89	1.114	0.954	0.991	1.208	0.888	1.015	0.823	0.848	1.078	0.954	0.974	1.093
Q6YN16_HSDL2	38	19	19	418	0.933	0.727	0.795	0.862	0.75	1.191	0.81	0.757	0.638	1.024	1.12	0.886	1.532	0.937	1.032	0.853	0.703	0.702	0.918	1.557	0.891	0.997	1.113	1.191	1.078	0.96	0.794	1.189	0.907	0.913	1.258	0.97	1.128	1.549	0.863	1.034	1.657	1.657	0.992
Q96PK6_RBM14	27	21	21	669	1.135	1.091	1.077	0.895	0.936	1.168	1.12	0.915	0.909	0.936	1.002	0.746	0.954	0.831	0.946	0.932	1.246	0.921	0.799	1.112	1.088	0.869	1.209	1.087	1.275	1.157	0.848	1.081	0.933	1.058	1.127	0.943	1.026	0.764	0.736	1.281	1.135	1.057	0.877
Q9Y2L1_DIS3	25	20	20	958	1.086	0.971	0.901	0.859	0.971	1.186	0.968	0.876	0.826	0.798	0.875	0.726	0.843	0.826	0.793	0.841	1.313	0.93	0.771	1.034	1.066	0.832	0.977	1.057	1.045	1.201	0.975	1.159	1.002	0.912	1.286	1.152	1.157	0.912	1.116	1.304	1.461	1.433	0.772
P56192_MARS1	22	17	17	900	1.086	0.951	0.902	1.164	0.862	1.099	0.896	0.863	0.912	0.856	0.912	0.725	0.939	0.852	0.839	0.939	1.383	0.978	0.903	0.922	0.752	0.94	1.287	0.988	1.299	1.223	0.818	1.199	1.032	0.942	1.223	1.039	0.95	0.818	0.943	1.105	1.055	1.032	0.764
Q92797_SYMPK	20	20	20	1274	1.187	1.225	1.049	0.901	0.941	1.09	1.105	0.989	1.018	0.942	1.042	0.838	0.866	0.883	0.93	0.902	1.067	0.986	0.895	1.006	1.203	0.869	1.001	0.969	1.128	1.195	0.965	1.099	1.092	1.058	1.265	0.927	0.93	0.903	0.96	1.542	1.122	0.993	0.904
P37837_TALDO1	46	20	19	337	0.933	0.781	0.943	0.594	0.983	0.659	1.087	1.167	0.849	0.719	0.929	0.741	1.092	0.977	0.899	0.971	1.657	0.775	0.775	0.629	1.039	0.89	1.085	0.997	1.039	0.962	0.783	1.066	0.879	0.823	0.958	1	1.037	0.86	0.752	0.764	0.948	0.917	0.804
Q12864_CDH17	25	16	16	832	0.58	0.523	0.547	0.621	0.484	0.928	0.61	0.66	0.535	0.687	0.657	0.601	0.964	0.509	0.454	0.497	0.451	0.649	0.62	1.449	0.454	0.682	1.657	1.657	1.657	1.264	0.632	1.657	0.935	0.518	1.363	1.519	1.533	0.634	1.604	0.862	1.657	1.657	0.488
P07737_PFN1	69	12	10	140	1.034	1.084	1.103	1.098	0.993	0.8	1.186	0.939	0.995	0.89	1.081	0.929	1.085	1.091	0.968	0.992	0.965	1.008	0.868	0.753	1.224	1.121	1.156	0.903	0.921	0.954	1	1.129	1.11	1.221	0.998	1.209	1.049	1.02	1.067	1.129	0.968	0.866	0.98
Q9BTC0_DIDO1	14	24	24	2240	1.227	0.919	1.041	1.404	1.013	1.212	1.152	0.902	0.872	0.977	0.915	0.952	1.193	0.915	0.954	0.86	1.032	1.055	0.906	1.069	1.267	0.894	1.098	0.818	1.091	1.142	0.842	0.951	0.901	1.015	1.201	0.998	0.987	0.712	0.83	1.085	0.925	0.916	0.946
O15195_VILL	21	18	18	856	0.599	0.656	0.681	1.657	1.217	0.683	0.961	0.784	0.966	0.66	0.68	0.793	0.563	1.657	0.549	1.591	0.615	1.421	0.68	0.889	0.909	1.657	0.7	0.76	0.734	1.036	0.73	0.9	0.702	0.631	0.769	0.782	0.519	0.604	0.818	0.693	0.803	0.644	0.568
P42858_HTT	10	24	24	3142	1.023	1.208	1.061	1.019	1.141	1.268	0.994	1.046	0.984	1.151	1.107	0.781	0.987	0.862	1.052	1.051	1.048	1.098	0.945	1.115	0.95	0.958	0.964	0.922	0.881	1.172	1.173	0.962	1.129	0.958	0.896	1.08	1.058	1.211	1.164	0.866	1.046	0.975	1.056
P39023_RPL3	35	16	16	403	1.244	1.013	1.487	0.88	0.799	0.984	1.002	0.897	0.923	0.887	0.921	0.738	1.084	0.853	1.034	0.844	1.061	0.743	0.705	1.315	0.947	0.855	1.244	1.072	1.099	0.948	0.786	1.084	0.811	1.074	0.98	1.063	1.069	0.82	0.816	1.251	1.198	1.02	0.971
Q9NUU7_DDX19A	43	19	3	478	1	1.142	1.227	0.96	1.059	1.059	0.99	0.984	0.953	0.894	1.009	0.908	1.004	0.874	1.006	1.013	1.147	0.988	0.882	0.822	1.051	0.991	0.968	0.805	1.075	1.116	0.978	1.064	0.911	1.138	1.106	0.989	1.003	0.888	0.861	1.061	1.017	1.077	0.973
P35442_THBS2	20	18	14	1172	0.718	1.164	0.866	0.456	0.473	0.584	1.261	0.941	1.657	0.435	0.395	1.657	0.552	0.422	0.561	0.461	0.749	0.785	0.412	0.401	1.037	0.508	1.095	1.223	1.08	0.493	0.456	1.002	0.55	0.844	1.657	0.517	1.657	0.383	0.583	1.353	1.147	1.611	0.562
Q9H2M9_RAB3GAP2	17	20	20	1393	1.188	1.347	0.951	1.276	1.239	0.972	1.04	1.041	0.919	0.789	1.051	0.637	1.218	0.9	0.824	0.991	1.028	0.991	0.763	1.252	0.906	0.954	0.949	0.921	0.876	1.112	0.927	1.051	0.994	0.895	1.065	1.058	0.94	0.848	0.855	1.078	0.837	1.069	0.815
Q9Y263_PLAA	24	18	18	795	0.946	0.954	0.944	0.92	0.886	0.915	0.819	0.93	0.914	0.867	1.098	0.828	1.04	0.833	0.879	1.113	0.917	0.911	0.861	0.874	1.066	0.832	1.468	1.2	1.282	1.164	1.022	1.168	1.034	0.943	1.065	1.055	1.152	0.947	0.947	0.971	0.979	1.192	0.899
Q14643_ITPR1	11	27	23	2758	0.995	1.1	1.187	0.88	0.97	0.981	1.113	0.832	0.915	1.294	1.098	0.866	0.813	1.284	1.342	1.2	1.195	1.168	1.164	1.125	1.061	1.077	0.76	0.775	0.618	0.828	1.177	0.894	1.248	1.446	0.916	0.877	0.797	1.201	0.972	0.823	0.94	0.935	1.144
Q9NY15_STAB1	8	15	15	2570	0.976	1.172	1.448	0.857	1.003	1.053	1.06	0.957	0.895	1.278	1.098	1.657	0.888	0.905	1.079	1.051	0.934	1.393	1.078	0.839	1.115	0.97	0.859	0.919	0.775	0.963	1.225	0.969	1.219	1.208	1.006	0.996	0.884	0.931	1.036	0.835	1.062	0.855	1.137
P38606_ATP6V1A	33	19	19	617	0.996	1.002	1.012	0.968	1.067	1.122	0.904	1.015	0.872	1.008	1.176	0.692	0.933	0.786	1.104	1.282	0.932	0.97	0.816	1.044	0.936	0.975	0.915	1.03	0.755	1.008	1.123	1.036	1.176	1.061	0.832	1.198	0.929	1.254	0.818	0.826	0.845	0.928	0.979
Q9Y5K6_CD2AP	34	23	23	639	0.737	0.935	0.715	1.657	1.422	0.81	1.032	1.053	1.158	0.675	0.894	0.522	1.254	1.412	0.701	0.825	1.164	0.995	0.764	0.753	1.125	1.19	0.837	0.783	1.531	1.013	0.714	1.135	0.754	0.717	1.071	0.753	0.813	0.663	0.761	1.347	0.844	0.956	0.666
P16403_H1-2	45	17	3	213	1.307	1.034	1.416	0.623	0.754	1.062	0.947	0.647	0.826	1.021	1.033	0.677	0.889	1.181	0.838	1.145	0.679	0.968	1.104	0.722	1.017	0.894	0.827	0.723	0.69	0.776	1.094	1.02	1.048	1.561	1.109	0.798	0.801	0.847	1.022	1.285	0.799	0.866	0.937
P20591_MX1	34	21	19	662	1.045	1.157	0.793	1.657	1.415	0.599	0.751	0.866	1.657	0.835	1.657	0.522	0.682	0.669	0.594	0.78	0.807	0.922	0.583	0.531	1.622	0.752	0.879	1.245	0.912	0.791	1.262	0.692	0.791	0.669	0.606	1.192	0.754	1.326	0.818	0.64	0.663	0.559	0.907
P26196_DDX6	35	13	13	483	1.138	1.056	0.919	0.932	0.903	1.25	1.069	0.948	1.187	0.799	0.969	0.713	1.017	0.914	0.841	0.941	1.073	1.036	0.853	0.938	0.974	0.921	1.08	0.899	1.317	1.109	0.805	1.074	1.126	0.973	1.26	1.059	1.095	0.739	0.88	1.111	1	0.992	0.813
P46013_MKI67	12	27	27	3256	1.056	0.804	0.75	0.687	0.587	1.085	0.616	0.6	0.698	0.517	1.496	0.543	0.971	0.426	0.547	0.529	1.324	0.667	0.506	0.652	1.598	0.516	1.657	0.62	1.657	1.657	0.482	1.657	0.996	0.968	1.622	0.93	0.9	0.487	1.069	1.196	0.923	0.686	0.549
Q96AQ6_PBXIP1	26	16	16	731	0.84	1.432	0.758	1.657	1.276	1.578	0.927	0.991	0.846	0.902	0.958	0.616	0.954	0.84	1.02	1.12	1.016	1.535	0.791	0.89	1.146	1.005	0.748	1.463	0.552	0.766	0.962	0.74	0.956	0.969	0.792	0.76	0.863	1.054	0.721	1.048	1.044	0.821	0.817
P62263_RPS14	40	8	8	151	1.197	1.057	1.131	0.953	0.93	1.256	1.126	0.972	0.99	0.781	0.88	0.68	1.118	0.919	0.831	0.855	1.079	0.983	0.713	1.197	1.194	0.841	1.207	1.028	1.113	1.106	0.74	1.194	1.057	0.99	1.209	0.915	1.006	0.744	0.873	1.223	1.127	1.121	0.721
P08575_PTPRC	15	23	23	1306	1.025	1.169	1.497	0.735	0.967	0.903	1.012	0.908	0.948	0.996	1.207	1.095	0.847	0.765	0.961	1.027	0.742	1.221	0.862	0.785	1.042	0.91	0.988	1.011	0.683	0.842	1.086	0.916	1.434	1.657	0.924	1.339	1.113	1.037	1.099	1.011	0.881	0.829	1.032
O14974_PPP1R12A	23	22	21	1030	0.871	1.112	1.031	1.037	0.893	0.912	1.144	0.92	1.168	1.082	0.898	0.836	0.884	1.053	1.113	1.132	1.361	1.044	1.149	0.856	1.07	1.109	0.978	0.834	0.838	0.884	0.944	0.995	0.854	1.224	0.919	0.786	0.942	0.871	0.765	1.182	0.994	1.125	1.042
Q13409_DYNC1I2	20	14	14	638	0.972	1.082	1.085	1.077	0.969	1.08	1.005	0.951	1.014	1.032	0.949	0.898	1.018	0.99	1.206	1.038	1.023	1.092	1.162	0.92	1.111	1.136	1.05	0.935	0.959	0.849	0.967	1.112	0.892	1.09	0.963	0.873	0.898	1.04	0.848	0.945	0.912	0.913	1.059
Q9UMR2_DDX19B	39	17	1	479	0.874	1.03	0.914	1.09	1.088	0.866	0.977	1.307	1.047	0.759	1.101	0.981	1.014	1.105	1.007	0.957	0.947	1.164	0.977	0.725	1.008	0.97	0.949	0.825	0.983	1.14	1.13	1.108	1.205	0.821	1.068	1.044	0.987	1.009	1.067	0.98	0.918	1.036	1.089
P26639_TARS1	30	22	22	723	1.012	1.086	0.984	0.974	0.909	0.861	0.921	0.984	0.934	0.793	0.984	0.76	0.959	0.837	0.865	0.886	1.308	0.88	0.749	1.076	1.023	0.993	1.066	1.006	1.403	1.203	0.809	1.207	0.991	0.878	0.943	1.148	1.063	0.854	0.939	1.314	1.012	0.95	0.815
Q03154_ACY1	45	14	14	408	0.826	0.673	0.77	0.764	1.083	0.609	0.797	0.907	0.717	0.754	0.627	0.853	1.002	0.976	0.685	0.902	1.175	1.457	0.629	1.445	0.696	1.657	1.479	0.887	1.621	1.657	0.767	1.262	0.725	0.656	1.009	0.865	1.176	0.699	0.832	0.864	1.16	1.26	0.767
Q86W92_PPFIBP1	25	21	19	1011	0.793	1.124	0.974	1.079	0.901	1.03	0.981	0.97	1.652	1.224	0.934	0.91	0.821	0.937	1.231	1.179	1.142	1.283	1.422	0.903	1.053	1.079	0.835	0.813	0.848	1.023	1.201	1.043	0.902	1.044	1.015	0.779	0.828	1.03	0.959	0.988	1.091	0.892	1.437
Q27J81_INF2	19	21	21	1249	0.662	0.953	0.818	1.657	0.964	0.87	0.866	1.25	1.086	0.943	1.089	0.91	0.842	1.065	0.958	0.966	1.016	1.18	0.932	0.925	1.081	1.186	1.447	0.834	0.982	0.894	1.058	1.098	0.82	0.775	0.805	0.942	0.753	1.04	0.982	0.878	0.731	0.949	0.982
O14497_ARID1A	9	14	14	2285	1.125	1.058	1.198	0.961	0.985	1.395	1.104	1.069	0.946	0.935	1.025	0.923	0.932	0.821	1.048	0.933	1.037	1.055	0.856	0.982	1.106	0.903	1.233	0.964	0.899	1.176	0.844	1.067	1.006	1.075	1.043	0.92	0.922	0.839	0.831	1.225	1.066	0.87	0.967
Q06323_PSME1	46	15	15	249	1.049	1.036	0.972	0.791	1.052	0.828	0.957	1.037	1.024	0.814	1.237	0.669	0.834	1.097	0.763	0.942	1.011	1.042	0.89	0.707	1.21	0.888	0.88	1.013	1.232	0.896	0.896	0.908	1.199	1.103	0.862	0.891	0.922	0.914	1.109	0.915	0.788	1.215	0.809
P16152_CBR1	54	11	9	277	1.06	0.89	0.946	1.196	1.482	0.914	0.99	0.993	0.864	0.913	0.934	0.91	1.081	1.502	1.107	1.058	1.485	0.997	0.907	1.064	0.919	0.911	0.84	0.852	0.745	0.801	0.966	0.835	1.13	0.907	0.911	1.036	0.78	0.847	0.943	0.692	0.896	1.443	0.905
Q92973_TNPO1	22	17	13	898	1.049	1.085	0.878	0.997	1.032	1.158	0.976	0.92	1.041	0.904	1.168	0.684	0.983	0.929	0.908	0.993	1.371	0.953	0.822	0.961	0.979	0.903	1.069	0.942	1.118	1.223	0.997	1.031	1.03	0.985	1.054	1.02	0.939	0.961	1.047	1.041	1.004	0.892	0.934
O14841_OPLAH	16	17	17	1288	0.903	0.868	0.807	1.092	1.241	0.772	0.817	1.16	1.048	0.832	0.889	0.658	1.615	0.824	0.795	0.923	1.082	1.033	0.678	1.289	0.984	0.804	1.208	1.594	1.177	1.124	0.81	1.022	1.073	0.726	0.879	1.189	0.978	0.742	0.875	0.828	1.187	1.222	0.703
Q14185_DOCK1	15	27	25	1865	0.888	1.106	1.022	1.002	0.943	0.856	1.171	0.921	1.061	1.034	0.861	0.843	0.887	1.065	1.041	1.116	1.266	1.142	1.079	0.947	0.939	1.114	0.868	0.811	1.032	0.962	1.025	1.26	0.862	1.005	0.846	0.821	0.876	0.931	0.908	1.117	1.08	1.265	1.069
P11387_TOP1	24	20	20	765	1.307	0.779	0.881	0.758	0.861	1.099	0.9	0.886	0.921	0.748	1.102	0.635	0.849	0.743	0.766	0.703	1.123	0.812	0.743	0.85	1.038	0.781	1.179	0.915	1.379	1.396	0.734	1.279	0.933	0.915	1.364	0.951	1.174	0.759	0.918	1.439	1.413	0.971	0.743
P61204_ARF3	71	14	8	181	1.009	1.121	0.983	1.327	1.181	1.031	0.98	1.053	0.905	0.868	0.94	0.941	1.093	0.889	0.984	0.94	1.012	0.814	0.887	1.335	0.85	0.996	1.076	1.369	1.076	0.933	0.881	0.949	0.816	0.887	0.843	1.075	0.95	0.959	0.804	0.961	1.047	1.051	0.887
Q9NZN3_EHD3	39	19	8	535	0.78	0.852	0.933	0.831	0.87	0.802	0.86	0.787	0.798	1.657	1.23	1.036	0.698	0.801	1.657	1.231	0.776	1.06	1.657	0.719	0.967	1.074	0.716	0.661	0.671	1.127	1.143	0.774	1.167	1.053	0.785	0.758	0.79	1.657	1.657	0.689	0.812	0.714	1.657
Q9Y6Y8_SEC23IP	20	21	20	1000	1.121	1.115	1.106	1.657	1.186	0.94	1.073	1.104	1.066	0.864	0.888	0.737	1.033	1.253	0.917	1.051	1.128	0.986	0.794	0.991	0.915	1.111	1.03	0.94	0.911	0.91	0.793	0.884	1.023	0.968	0.916	0.869	0.887	0.834	0.82	1.075	0.912	0.86	0.756
P51911_CNN1	57	14	12	297	0.859	0.921	1.126	0.736	0.652	1.242	1.316	0.716	1.607	1.228	0.857	1.657	0.793	1.042	1.424	1.605	0.585	1.186	0.998	0.946	1.657	0.961	0.888	0.839	0.573	0.665	0.847	0.848	0.711	1.628	0.754	0.589	0.855	0.807	0.644	1.25	0.93	0.797	0.882
Q9NY33_DPP3	33	22	22	737	0.944	1.116	0.843	1.062	1.293	0.86	1.212	1.266	0.983	0.673	0.928	0.575	1.108	0.951	0.701	1.169	1.334	1.015	0.589	0.517	0.774	1.022	0.896	0.872	1.05	0.869	0.761	0.983	0.897	0.753	0.978	1.031	1.166	0.748	0.741	0.619	0.855	1.468	0.677
Q13596_SNX1	36	19	17	522	1.093	1.068	0.868	0.939	1.086	0.888	0.974	1.046	0.997	1.126	1.166	0.697	0.939	1.045	1.043	1.058	1.206	1.082	1.063	0.948	0.941	1.089	0.832	0.864	0.783	1.038	1.13	1.049	1.286	1.048	0.993	1.005	0.86	1.076	1.1	0.879	0.849	0.912	0.992
Q9UEY8_ADD3	23	16	16	706	0.789	0.883	0.936	1.333	1.015	0.912	1.064	0.994	0.799	0.996	0.836	0.722	1.089	1.402	0.97	1.057	1.175	1.157	1.217	1.244	0.91	0.922	1.006	0.748	0.854	1.007	0.966	0.911	0.964	1.114	0.904	0.893	0.882	0.804	1.012	0.786	1.241	0.874	1.34
Q14258_TRIM25	24	18	18	630	1.12	1.055	0.933	1.175	1.251	1.152	1.028	1.054	1.026	0.803	0.984	0.702	1.079	1.082	0.957	1.058	0.916	1.06	0.797	0.981	1.243	1.104	0.872	0.905	0.93	0.941	0.868	1.021	0.962	0.982	1.02	0.984	0.955	0.993	0.875	1.158	1.082	1.016	0.927
O43432_EIF4G3	15	23	18	1585	1.182	1.112	1.214	0.881	0.867	1.19	1.086	1.02	0.965	0.944	0.931	0.992	0.973	0.75	1.002	1.034	1.607	1.065	0.849	0.828	1.055	0.939	1.195	1.109	0.975	0.935	0.879	1.135	0.906	1.068	1.017	0.946	1.02	0.756	0.731	1.02	1.249	0.986	1.049
P01008_SERPINC1	31	17	17	464	0.652	0.697	1.211	0.714	1.108	0.559	0.677	0.798	1.255	1.041	1.055	1.657	0.519	1.657	0.949	1	0.711	1.117	1.243	0.515	0.693	1.034	0.792	0.838	0.657	0.909	1.416	0.554	0.91	0.97	0.739	1.09	0.782	1.015	1.028	0.55	1.191	0.797	1.227
Q13884_SNTB1	34	16	14	538	1.028	0.856	0.946	0.816	0.762	0.8	0.871	0.699	0.838	1.376	1.256	0.661	0.72	0.857	1.451	1.156	1.366	0.949	1.618	1.067	0.893	1.185	0.844	0.954	1.234	1.007	1.292	0.912	1.038	1.137	1.104	0.743	1.141	1.421	0.964	0.831	1.096	0.759	1.14
O43252_PAPSS1	29	18	18	624	0.946	1.075	0.94	0.815	0.941	1.657	1.14	1.078	0.987	0.868	0.899	0.7	1.053	0.894	0.831	1.201	1.221	1.025	0.851	1.097	0.967	1.066	1.154	1.176	1.21	0.845	0.887	1.013	0.864	0.879	0.947	0.88	1.038	0.838	0.779	1.175	0.986	0.836	0.837
P10412_H1-4	43	16	2	219	0.879	0.386	0.766	0.262	0.581	0.773	0.571	0.345	0.73	0.807	0.879	0.237	0.328	1.013	0.587	1.245	0.383	0.798	1.278	0.405	0.29	0.503	0.582	0.494	0.316	0.568	0.986	0.389	0.576	1.222	0.554	0.495	0.695	0.79	0.45	0.699	0.536	0.793	0.432
Q08945_SSRP1	31	24	23	709	1.479	1.138	0.893	0.699	0.732	1.312	0.975	0.855	0.887	0.72	1.276	0.653	0.787	0.843	0.802	0.822	1.42	0.881	0.747	0.769	1.05	0.754	1.273	0.91	1.412	1.166	0.856	1.233	1.095	0.905	1.166	0.899	1.002	0.739	0.901	1.367	0.78	0.885	0.788
O75351_VPS4B	37	13	9	444	0.874	0.906	0.926	1.214	1.031	0.91	0.917	0.995	1.003	0.934	0.913	0.726	1.138	1.246	0.888	1.168	1.022	1.061	0.893	0.826	0.969	1.047	1.157	0.826	0.987	1.017	0.914	1.006	1.046	1.049	1.028	0.976	1.089	0.921	0.864	1.058	0.925	1.106	0.931
Q9HDC9_APMAP	42	17	16	416	0.928	1.008	0.87	0.762	0.886	1.194	0.875	1.057	0.936	0.736	0.885	0.876	1.021	0.749	0.898	0.958	0.997	0.974	0.72	0.745	0.941	0.732	1.17	1.657	0.955	0.804	0.974	1.144	0.987	0.926	1.165	1.335	1.579	1.019	0.86	1.078	0.992	1.182	0.868
Q92974_ARHGEF2	23	22	22	986	1.124	1.225	1.151	0.925	0.987	1.005	0.968	0.904	0.967	1.104	1.207	0.842	0.973	0.682	1.203	1.027	1.108	1.113	1.097	0.818	1.021	1.028	1.059	1.148	0.668	1.046	1.101	1.006	1.139	1.16	0.989	1.133	0.902	1.083	0.975	1.133	0.852	0.825	1.051
O95433_AHSA1	50	15	15	338	1.178	1.193	1.136	0.775	0.843	1.074	1.007	0.986	1.012	0.854	0.922	0.9	0.807	0.805	0.922	0.96	1.329	0.897	0.774	0.918	1.091	0.891	1.482	1.026	1.444	1.142	0.841	1.183	1.053	1.034	1.014	1.074	0.997	0.862	0.938	1.043	1.082	1.019	0.889
P11388_TOP2A	17	23	13	1531	1.568	1.099	0.773	0.694	0.678	1.657	0.877	0.759	0.789	0.691	1.657	0.937	0.824	0.489	0.736	0.637	1.1	0.803	0.637	0.936	1.28	0.659	1.225	1.16	1.041	1.657	0.886	1.128	0.871	0.868	1.385	0.861	1.083	0.842	0.891	1.657	1.024	0.722	0.716
Q15435_PPP1R7	49	14	14	360	1.2	1.138	1.066	1.148	1.175	0.859	0.99	1.088	1.028	0.946	1.01	0.809	1.039	1.124	0.946	1.049	0.939	1.102	0.872	0.857	1.048	1.027	0.872	0.968	0.863	1.101	1.042	0.996	1.039	0.978	0.947	0.958	0.953	0.976	1.036	0.907	0.993	0.998	0.925
Q13045_FLII	19	20	20	1269	0.859	1.021	1.028	1.221	1.067	0.883	0.984	1.078	1.096	1.056	1.043	0.788	0.947	1.063	1.044	1.085	0.882	1.121	1.001	1.032	1.202	1.116	0.922	0.914	0.863	1.091	1.094	0.978	1.133	1.043	0.96	1.069	0.946	1.049	0.915	0.9	0.955	0.867	0.967
Q96T51_RUFY1	29	19	18	708	1.138	1.078	0.939	1.148	1.094	0.876	0.959	0.942	1.022	1.042	1.033	0.774	1.121	1.001	1.042	1.048	1.062	1.069	0.943	1.398	0.861	1.043	0.944	0.843	1.07	1.02	0.986	0.993	1.036	1.07	0.945	1.043	0.96	0.971	0.928	0.944	1.001	0.975	1.081
P49915_GMPS	35	22	22	693	1.342	0.949	1.02	0.881	0.955	1.392	0.956	1.026	0.994	0.732	1.002	0.758	1.09	0.778	0.838	0.849	1.062	0.793	0.712	0.874	1.597	0.774	1.273	0.814	1.433	1.599	0.777	1.197	0.86	0.936	1.404	1.08	1.017	0.686	0.767	1.136	1.024	0.85	0.823
Q9UNF0_PACSIN2	33	14	14	486	0.998	0.842	0.848	1.194	1.236	0.885	0.977	1.339	0.978	1.158	1.199	0.676	1.004	1.325	1.076	0.976	1.015	1.055	1.061	1.413	0.905	1.131	0.595	0.7	0.816	0.875	0.907	0.929	0.949	0.867	0.783	0.85	1.023	1.161	1.003	0.752	0.861	0.79	0.904
O60664_PLIN3	37	14	14	434	0.746	0.949	1.21	1.233	1.009	0.881	0.97	0.96	1.145	0.803	0.895	1.039	1.208	0.963	0.946	1.158	0.998	1.568	0.825	0.808	0.984	1.108	0.879	0.778	1.424	0.826	0.886	0.945	1.002	1.063	0.922	1.026	1.012	0.776	0.876	0.763	1.039	1.291	1.002
Q9HC38_GLOD4	41	13	13	313	1.185	0.903	1.096	1.291	0.925	0.641	1.323	0.726	0.724	0.812	0.822	0.767	0.939	1.657	0.916	0.88	1.294	0.982	0.908	0.713	0.858	1.4	1.059	0.689	1.074	0.82	0.808	0.942	0.853	0.965	0.801	0.892	0.869	0.93	0.831	1.27	1.221	1.017	0.932
Q9UBE0_SAE1	49	14	14	346	1.456	1.026	1.121	0.801	1.014	0.907	1.128	0.931	1.176	1.001	0.941	0.79	0.864	0.868	0.942	0.924	1.058	0.915	0.887	1.022	1.304	0.916	0.964	0.826	1.188	1.034	0.871	1.103	0.921	1.09	1.165	0.934	0.999	0.877	0.941	1.297	1.027	0.981	0.966
P22102_GART	18	17	17	1010	1.11	0.846	0.89	0.878	1.025	1.117	0.842	1.005	1.129	0.746	1.001	0.813	1.126	0.907	0.817	0.819	1.066	0.857	0.686	1.11	0.897	0.903	1.375	1.119	1.145	1.169	0.769	1.326	1.044	0.921	1.118	1.344	1.055	0.755	0.931	1.196	1.222	1.071	0.793
Q8IWJ2_GCC2	15	25	23	1684	0.798	1.109	0.833	1.555	1.381	1.094	0.959	1.04	1.012	0.892	0.989	0.739	1.308	1.133	0.935	0.973	0.873	0.874	0.761	1.57	1.057	0.973	0.985	0.945	1.101	1.092	0.923	0.964	0.913	0.862	0.888	0.978	0.854	0.897	0.95	1.113	0.993	1.372	1.375
Q99973_TEP1	10	25	25	2627	0.928	1.333	0.962	1.37	1.455	0.988	1.028	1.425	1.016	0.907	1.008	0.982	1.099	1.062	0.862	0.962	0.793	1.118	0.852	1.633	0.881	0.839	1.047	0.99	0.964	0.861	0.849	1.044	0.925	0.868	0.821	1.002	0.911	0.889	0.739	0.865	0.833	0.992	0.773
Q9UKY7_CDV3	73	13	13	258	0.795	1.271	1.098	0.983	1.023	0.991	0.882	1.052	1.148	0.884	0.924	0.762	0.997	0.897	0.902	1.024	1.038	1.018	0.925	0.731	1.115	1.018	1.006	0.837	1.214	1.05	0.881	1.243	1.106	1.194	1.037	0.989	0.972	0.753	0.837	1.082	1.001	1.087	0.857
P38919_EIF4A3	40	17	14	411	1.248	1.111	0.985	0.834	0.908	1.368	1.148	0.883	0.946	0.735	0.992	0.673	0.899	0.832	0.812	0.85	1.496	0.887	0.72	0.988	1.176	0.81	1.116	1.069	1.156	1.141	0.777	1.109	1.02	0.967	1.345	0.996	0.989	0.729	0.755	1.525	0.973	0.959	0.785
P14735_IDE	23	21	21	1019	0.893	0.991	0.974	0.931	0.988	0.93	0.966	0.942	0.975	0.811	0.977	0.926	1.094	0.839	0.899	1.037	1.466	0.989	0.82	1.157	1.017	0.955	0.964	0.792	1.198	1.071	0.778	0.967	1.029	0.954	1.163	1.041	1.141	0.816	0.917	0.83	1.06	1.265	0.766
Q8N1G4_LRRC47	29	15	15	583	1.106	1.067	0.929	0.956	1.063	1.395	1.416	0.855	0.871	0.793	0.84	0.621	1.179	0.969	0.921	0.921	1.142	0.954	0.861	0.964	0.986	0.938	1.056	1.087	1.169	1.009	0.861	1.232	0.918	1.003	0.986	0.798	1.177	0.772	0.844	1.157	1.083	1	0.855
P49736_MCM2	21	17	17	904	1.657	0.99	0.914	0.789	0.792	1.639	0.867	0.833	1.167	0.827	1.18	0.907	0.959	0.522	0.796	0.639	1.003	0.839	0.745	0.809	1.282	0.628	1.579	0.837	1.168	1.657	0.676	1.572	1.004	0.886	1.404	0.902	0.814	0.628	0.852	1.405	0.898	0.767	0.825
Q15181_PPA1	55	16	14	289	0.978	0.673	0.794	0.933	1.174	0.709	0.821	0.901	0.802	0.818	0.932	0.725	1.039	0.906	0.771	0.835	1.07	1.083	0.766	0.893	0.72	0.888	1.35	0.777	1.23	1.163	0.674	0.831	1.087	0.733	0.974	1.004	0.977	0.871	1.126	0.762	1.296	1.176	0.685
P18669_PGAM1	41	11	6	254	1.04	0.874	0.977	0.769	0.853	0.911	0.851	1.112	1.433	0.798	0.979	0.735	1.101	1.191	0.796	1.084	1.27	1.407	0.861	0.797	1.073	1.028	0.888	0.687	0.82	0.932	0.866	0.941	1.166	0.909	0.951	0.963	1.187	0.7	1.344	0.593	0.666	1.138	0.916
Q14690_PDCD11	14	22	22	1871	1.009	1.073	1.059	0.813	0.937	1.025	1.054	0.951	1.023	0.837	1.013	0.925	0.968	0.858	0.911	0.878	1.262	0.946	0.749	0.892	0.974	0.807	1.09	1.016	1.314	1.285	0.903	1.167	1.074	0.921	1.359	1.057	1.137	0.817	1.021	1.435	1.481	1.029	0.887
P00491_PNP	65	17	17	289	0.797	0.934	0.896	1.471	1.121	0.711	0.835	1.367	0.979	0.869	0.949	0.62	0.869	1.159	0.752	0.878	1.227	1.227	0.714	0.746	0.823	1.004	0.907	0.977	1.2	1.132	0.941	1.174	0.992	0.685	0.885	0.985	1.154	0.948	1.119	0.772	0.76	1.152	0.761
Q9HC35_EML4	16	19	19	981	1.02	1.351	0.817	0.904	1.099	0.964	1.152	0.928	0.854	0.789	1.185	0.641	1.233	1.107	0.878	0.978	0.782	0.869	0.67	1.263	0.89	0.947	0.994	1.199	1.098	1.007	0.874	0.993	0.907	0.914	1.206	0.964	1.004	0.91	0.825	1.256	0.971	0.914	0.803
Q9UDT6_CLIP2	21	23	19	1046	0.842	0.907	0.965	1.117	1.254	1.098	1.044	1.119	1.063	0.968	0.898	0.824	1.179	0.996	0.948	0.994	0.861	1.16	0.976	1.083	0.856	1.077	0.879	0.891	1.201	0.905	0.932	1.176	0.978	0.977	1.04	0.966	1.282	0.82	0.933	0.866	1.107	1.331	0.985
P04439_HLA-A	39	13	8	365	0.683	0.735	1.014	0.819	0.985	0.681	0.732	1.257	0.839	0.92	1.657	0.904	1.067	0.814	0.696	0.866	1.341	0.822	1.112	0.926	1.179	0.654	1.188	1.657	0.7	0.687	0.951	1.144	0.924	1.203	0.964	0.844	0.959	1.01	0.806	1.34	0.712	1.216	1.022
Q9NSK0_KLC4	33	19	15	619	0.705	0.66	0.673	1.641	1.657	0.829	1.167	1.197	0.67	0.897	0.725	0.755	1.515	1.344	0.749	0.92	1.159	1.005	0.884	1.559	0.745	1.11	0.692	1.013	0.889	1.14	0.771	1.16	0.882	0.694	1.011	0.864	0.813	0.672	0.712	1.072	0.972	1.003	0.688
P42330_AKR1C3	46	14	4	323	0.642	0.419	0.899	1.657	0.845	1.183	0.989	1.657	0.465	0.662	0.459	0.745	0.962	1.657	0.827	0.633	1.657	0.712	0.618	0.919	1.657	1.014	0.657	0.983	0.485	0.65	0.626	0.518	0.752	0.696	0.625	0.858	0.709	0.535	0.61	0.529	0.586	0.792	0.683
P50453_SERPINB9	45	16	15	376	0.954	1.268	1.229	0.619	1.014	0.719	1.122	0.809	1.074	0.95	1.213	0.927	0.657	0.814	0.896	1.243	1.038	1.291	1.195	0.742	0.978	1.389	0.844	0.743	0.939	0.752	1.142	0.952	1.383	1.561	0.896	0.913	0.994	1.082	1.106	0.953	0.869	1.04	1.198
P35232_PHB	56	15	15	272	1.021	1.059	0.992	0.679	1.023	1.011	1.173	0.864	0.82	0.798	0.921	0.712	0.815	1.012	0.953	0.862	1.109	0.695	0.729	1.625	1.013	0.824	1.35	1.503	1.154	1.091	0.847	0.987	1.033	0.833	1.006	1.066	1.168	0.997	0.904	1.376	1.179	1.02	0.846
P47756_CAPZB	32	10	10	277	0.975	1.027	1.079	1.061	1.084	1.031	1.041	1.041	0.969	0.93	1.061	0.979	1.007	0.927	0.965	1.113	0.902	1.165	0.898	0.776	1.11	1.032	1.05	0.947	0.881	0.784	1.001	1.093	1.005	1.201	0.913	1.045	1.105	0.971	0.878	0.982	1.016	0.993	0.997
P13861_PRKAR2A	43	14	13	404	1.023	0.945	0.96	1.14	0.904	0.823	1.064	0.855	0.823	0.979	1.014	0.745	0.918	1.101	1.015	0.975	1	0.938	1.122	0.871	0.748	1.07	1.023	1.108	1.071	1.244	1.052	1.046	1.067	1.028	1.234	0.927	1.018	1.097	1.056	0.946	1.101	1.258	0.952
P31146_CORO1A	26	16	13	461	1.107	1.249	1.626	0.594	0.915	0.781	0.961	0.798	0.849	0.825	1.008	0.867	0.905	0.7	0.791	1.02	0.625	1.001	0.783	0.837	1.003	0.897	0.93	1.155	0.534	0.645	0.919	0.824	1.203	1.657	0.783	1.276	1.07	0.856	0.875	0.961	0.786	0.775	0.932
O75083_WDR1	31	20	20	606	0.939	1.175	0.872	1.03	1.169	1.405	0.986	0.905	1.127	0.88	0.939	0.912	1.133	1.011	0.915	1.048	0.811	1.031	0.893	0.966	1.077	1.123	0.94	0.902	0.808	0.879	0.899	1.04	0.943	1.049	0.867	1.079	1.029	0.984	0.825	0.901	1.032	1.056	0.889
P16402_H1-3	42	15	3	221	1.657	0.324	1.572	0.303	0.443	1.44	0.786	0.329	0.722	0.752	0.534	0.502	0.379	0.459	0.485	1.113	0.251	0.772	0.635	0.567	1.077	0.26	0.861	0.523	0.301	0.355	0.72	0.231	0.545	1.657	0.7	0.521	0.661	0.406	0.274	0.674	0.473	0.587	0.74
Q9NZN5_ARHGEF12	17	23	23	1544	1.072	1.075	0.898	1.058	1.193	0.943	1.123	1.124	1.001	1.034	1.052	0.867	1.167	1.208	1.041	1.033	1.037	1.134	1.076	0.979	0.916	1.058	0.933	0.892	1.318	1.041	1.031	1.02	1.056	0.925	1.036	0.934	0.889	0.932	0.832	0.853	0.951	0.975	1.047
P22695_UQCRC2	32	13	13	453	0.974	0.93	0.907	0.885	1.005	1.071	1.014	0.92	0.877	0.838	1.022	0.854	1.111	1.039	0.825	0.861	0.914	0.873	0.787	1.271	0.948	0.82	1.288	1.582	1.184	0.98	0.91	0.959	0.998	0.885	1.22	1.159	1.155	0.947	1.123	1.078	1.489	1.016	0.801
Q96C19_EFHD2	37	13	11	240	0.655	0.868	1.027	1.636	1.397	0.86	1.04	1.23	0.812	0.703	0.77	0.658	1.432	1.294	0.751	1.158	0.619	1.191	0.684	1.116	1.01	1.17	0.773	1.055	1.095	0.777	0.797	1.398	0.765	0.907	0.748	0.947	0.887	0.755	0.735	0.771	0.923	1.348	0.767
O00151_PDLIM1	46	13	13	329	0.942	0.964	1.087	0.757	0.964	0.791	1.124	0.836	1.025	1.241	1.049	0.821	1.161	1.107	1.181	1.276	0.659	1.147	1.265	1.089	1.207	1.091	0.865	0.825	0.887	1.121	1.024	1.079	1.045	1.154	0.941	0.928	0.848	0.875	0.886	0.974	1.049	1.161	0.962
O15061_SYNM	15	20	20	1565	0.69	0.802	1.113	0.914	0.935	1.295	0.783	0.834	0.751	1.551	1.086	0.707	0.785	0.794	1.657	1.657	0.765	1.116	1.657	1.061	1.144	1.657	0.781	0.762	0.715	1.001	1.281	0.756	1.062	1.657	0.852	0.693	0.69	1.249	0.981	0.73	0.929	0.663	1.528
Q01105_SET	32	9	9	290	1.04	0.87	0.892	0.704	0.746	0.838	0.864	0.832	0.854	0.78	1.125	0.746	1.038	0.93	0.759	0.813	1.218	0.9	0.783	0.848	1.022	0.852	1.115	0.808	1.414	1.162	0.762	1.305	1.218	1.069	1.34	1.044	1.045	0.803	1.082	1.536	1.014	1.365	0.782
P07339_CTSD	34	13	13	412	1.05	0.949	0.921	0.572	0.871	0.702	0.969	1.105	0.826	0.969	1.471	0.806	0.844	0.734	1.585	1.212	0.843	0.797	0.709	0.69	0.932	0.91	0.712	0.768	0.879	0.671	1.657	1.146	1.402	0.997	0.743	1.153	1.039	1.657	1.121	0.611	0.73	0.962	1.119
Q9BZQ8_NIBAN1	23	19	19	928	1.527	1.408	1.293	0.835	0.914	0.995	0.989	0.767	0.783	1.332	1.351	1.151	0.829	0.82	1.25	1.378	0.826	1.232	1.149	0.927	1.048	1.057	0.894	0.826	0.586	0.757	1.264	0.917	1.06	1.491	0.859	1.113	0.998	1.364	0.919	0.89	0.874	0.818	1.256
P13637_ATP1A3	15	15	1	1013	0.812	0.662	0.575	0.957	1.154	1.03	1.017	1.409	0.595	0.764	0.894	0.438	1.176	1.101	0.638	0.661	1.012	1.022	0.642	1.408	0.803	0.675	1.354	1.657	1.25	1.045	0.623	1.058	1.124	0.62	0.866	1.042	0.874	0.6	1.001	1.087	0.933	0.981	0.67
O95347_SMC2	16	19	19	1197	1.527	0.9	0.807	0.642	0.638	1.657	0.73	0.667	0.858	0.559	1.657	0.787	0.879	0.452	0.665	0.602	0.891	0.744	0.536	0.747	1.125	0.578	1.616	0.992	1.581	1.657	0.656	1.657	1.112	0.893	1.657	1.005	1.001	0.604	0.864	1.336	0.844	0.725	0.659
Q96AC1_FERMT2	33	19	19	680	0.893	0.99	0.872	0.886	0.818	0.857	1.102	0.887	1.052	1.516	1.003	1.227	0.685	0.974	1.44	1.179	0.752	1.097	1.657	0.841	1.033	1.145	0.695	0.784	0.611	0.848	1.452	1.005	0.855	1.218	0.879	0.724	0.771	1.533	1.103	1.078	0.953	1.043	1.657
P36578_RPL4	30	16	16	427	1.189	1.081	1.254	0.906	0.856	1.088	1.112	0.939	1	0.846	0.901	0.604	1.158	0.939	0.912	0.786	1.115	0.847	0.686	1.227	1.108	0.828	1.158	0.971	1.042	1.094	0.774	1.157	0.995	1.008	1.158	0.975	1.002	0.74	0.974	1.208	1.05	1.08	0.867
P40925_MDH1	33	16	16	334	0.911	0.843	1.002	0.973	1.299	0.644	0.992	0.867	0.763	0.969	1.233	0.812	1.25	1.091	1.103	1.21	0.866	1.022	0.956	0.995	0.831	1.209	0.731	0.769	0.816	0.953	0.877	0.957	0.987	1.121	0.788	0.824	0.895	1.226	1.129	1.061	0.952	1.032	1.042
P42166_TMPO	24	13	6	694	1.082	0.97	1.115	0.933	0.816	1.354	1.043	0.865	0.811	0.897	1.224	0.86	0.844	1.073	0.899	0.877	1.16	1.035	0.963	0.947	1.162	0.857	1.017	0.758	1.288	1.22	0.865	1.043	1.045	1.187	1.298	0.872	0.992	0.669	0.88	1.188	0.956	1.1	0.919
P10909_CLU	25	14	14	449	0.638	0.88	1.344	0.67	0.701	0.457	0.796	0.663	0.993	1.494	0.718	1.657	0.584	1.523	1.035	0.904	0.627	1.019	1.132	0.693	0.781	0.84	0.885	1.344	0.54	0.631	1.061	0.698	0.774	1.2	0.61	0.968	0.819	0.825	0.841	0.836	0.92	0.996	1.287
P54727_RAD23B	31	11	9	409	0.873	0.916	0.996	1.008	0.907	0.889	0.895	0.734	0.828	0.921	1.037	0.764	1.075	1.037	1.035	0.94	1.047	0.858	1.005	0.897	0.96	1.008	1.17	0.936	1.293	1.016	0.906	1.266	0.808	1.083	0.984	0.923	1.036	0.96	0.95	1.009	1.065	1.235	1.037
Q9NYL9_TMOD3	45	15	13	352	0.777	0.853	0.77	1.162	1.016	0.811	0.799	0.955	1.034	1.102	0.976	0.637	1.027	1.152	0.98	1.128	1.004	1.098	1.323	0.911	0.945	1.099	0.869	0.833	0.765	0.972	1.102	0.987	0.961	0.967	0.916	1.023	0.793	1.1	1.015	0.938	0.938	0.975	1.029
Q9BXM0_PRX	21	18	18	1461	0.637	0.75	0.615	0.937	0.938	0.8	0.594	0.793	0.754	1.657	1.177	0.745	0.574	0.773	1.657	1.12	0.598	0.864	1.657	0.776	0.664	0.955	0.558	0.787	0.714	1.453	1.409	0.698	0.957	0.646	0.692	0.579	0.595	1.657	1.657	0.61	0.82	0.685	1.657
P48637_GSS	31	14	14	474	1.196	0.934	0.92	0.876	1.252	0.783	0.978	0.91	0.774	0.688	1.006	0.761	1.283	1.034	0.895	0.902	0.969	1.114	0.659	0.679	0.823	0.969	0.897	1.053	0.926	1.395	0.845	1.154	0.941	0.83	1.023	0.88	1.171	0.831	1.017	0.81	1.361	1.361	0.748
P48147_PREP	30	18	18	710	0.942	0.982	0.828	0.971	0.899	0.721	1.134	0.93	0.892	0.825	0.873	0.692	0.864	1.064	0.793	0.922	0.984	0.847	0.856	1.381	0.978	0.95	1.23	1.276	1.657	1.061	0.758	1.22	0.884	0.811	1.268	1.087	1.112	0.898	0.952	1.398	1.233	0.888	0.826
Q460N5_PARP14	13	23	23	1801	1.309	0.941	1.15	1.065	1.094	0.965	0.977	1.208	1.137	0.881	1.2	0.8	0.998	0.718	1.007	1.005	0.862	0.984	0.922	0.85	1.522	0.968	1.146	1.031	1.067	0.989	0.972	1	1.078	1.006	0.85	1.079	1.026	1.046	0.913	1.119	0.751	0.84	1.018
Q9UJZ1_STOML2	37	11	11	356	1.088	0.747	0.919	0.884	0.729	0.956	0.899	0.818	0.706	0.859	0.88	0.947	1.257	0.881	1.006	1.039	0.926	0.815	0.86	1.214	1.037	0.759	1.336	1.473	1.657	1.049	0.837	1.039	0.976	1.033	1.25	1.167	1.609	0.889	0.942	1.151	1.136	1.295	0.905
P09110_ACAA1	24	9	9	424	0.732	0.91	0.848	1.132	0.857	0.613	1.069	0.909	0.768	1.34	0.97	0.713	1.012	0.907	1.066	1.089	0.968	0.957	0.847	1.031	1.171	1.264	1.222	1.175	0.814	1.147	1.241	1.266	1.218	0.775	0.975	1.129	0.981	1.375	1.129	0.755	1.017	0.975	0.993
P82094_TMF1	20	19	19	1093	1.064	1.076	1.179	1.208	1.199	0.966	1.065	0.976	0.986	0.909	1.008	0.933	1.254	0.958	0.956	0.954	0.942	0.971	0.843	1.499	1.064	0.928	1.092	0.85	0.953	1.118	0.942	1.04	1.147	1.006	0.946	1.155	0.964	0.923	0.888	1.039	0.946	1.104	0.891
P52566_ARHGDIB	57	12	12	201	1.171	1.531	1.657	0.536	1.173	0.651	1.048	0.999	0.836	0.992	1.268	0.857	0.935	0.761	1.039	1.115	0.677	1.053	1.091	0.846	0.901	1.205	0.822	0.816	0.591	0.573	0.857	0.95	1.159	1.537	0.794	1.331	1.299	1.123	0.898	0.763	0.919	0.746	1.215
O75400_PRPF40A	21	20	19	957	1.175	1.128	0.994	0.842	0.942	1.332	1.007	0.973	1.073	0.91	0.907	0.715	0.98	0.921	0.858	0.894	1.122	1.017	0.855	0.923	1.208	0.845	1.118	0.99	1.173	1.114	0.858	1.205	1.049	0.961	1.294	0.956	1.007	0.777	0.951	1.222	1.046	1.02	0.827
Q13561_DCTN2	46	14	13	401	0.865	0.998	1.05	1.097	1.044	0.865	1.063	0.95	0.955	1.104	1.01	0.683	0.997	1.12	1.023	1.173	0.884	1.106	1.198	1.025	0.903	1.094	0.942	0.89	0.873	1.049	1.122	1.051	1.144	1.021	0.959	0.902	0.865	1.09	1.049	0.987	0.927	1.019	1.086
P15170_GSPT1	27	14	5	499	1.21	1.156	0.885	0.9	1.088	1.013	1.053	1.004	0.9	0.808	0.826	0.603	0.984	0.761	0.819	0.821	1.089	0.808	0.767	1.092	0.918	0.879	1.064	1.025	1.422	1.229	0.732	1.189	0.905	0.864	1.116	1.087	1.011	0.842	0.759	1.191	0.956	1.123	0.742
P78417_GSTO1	44	18	18	241	0.728	0.807	0.855	1.036	1.023	0.557	0.751	0.838	1.074	0.861	0.928	0.885	1.084	1.375	1.091	1.545	0.965	1.064	1.132	0.682	0.872	1.447	0.858	0.69	0.869	0.895	1.177	1.065	1.006	1.019	0.879	0.826	1.382	1.397	1.657	0.717	0.894	1.272	1.107
Q92621_NUP205	13	26	26	2012	1.104	1.064	0.944	0.886	0.973	1.175	1.09	0.914	0.873	0.834	0.989	0.785	0.923	0.791	0.888	0.898	1.345	0.843	0.842	0.865	0.837	0.859	1.311	1.346	1.339	1.231	0.868	1.189	1.039	1.005	1.245	1.01	0.927	0.842	0.824	1.417	1.25	1.067	0.858
O75146_HIP1R	20	20	18	1068	0.96	1.03	0.944	1.657	0.908	1.195	1.44	1.169	0.767	0.79	1.048	0.761	1.141	1.438	0.858	1.108	0.938	0.861	0.792	1.508	0.951	1.16	0.944	1.083	1.045	1.072	0.801	0.798	0.871	0.83	0.703	0.899	0.963	0.725	0.805	0.94	0.888	1.025	0.751
P23786_CPT2	29	17	16	658	1.305	0.809	0.746	1.03	1.164	1.063	1.255	0.835	0.582	0.854	0.942	0.877	1.382	0.889	0.98	0.932	0.699	0.804	0.65	1.657	0.65	0.834	1.657	1.647	1.14	0.833	0.891	0.806	0.989	0.724	0.888	1.048	1.035	1.345	0.78	1.001	1.579	1.169	0.888
P31947_SFN	51	13	10	248	0.753	0.706	0.687	1.204	1.373	0.995	0.758	1.161	1.112	0.678	0.894	0.63	1.567	1.217	0.727	1.109	0.714	1.485	0.656	0.826	0.928	1.589	1.139	0.84	1.607	0.865	0.646	1.372	0.806	0.579	0.857	0.938	0.81	0.607	0.683	0.653	0.857	1.657	0.516
P27695_APEX1	38	14	14	318	1.291	0.972	1.301	0.684	0.624	1.086	1.019	0.875	0.725	0.984	0.881	0.786	0.778	0.823	1.059	0.845	1.657	0.951	0.86	0.977	0.984	0.746	1.045	0.773	1.275	1.002	0.716	0.988	0.979	1.108	1.095	0.834	0.94	0.63	0.602	1.217	0.896	0.974	0.966
P29692_EEF1D	58	16	16	281	1.376	1.071	1.132	0.899	0.932	1.074	1.021	1.147	1.253	0.774	1.02	0.613	1.136	0.763	0.847	0.868	1.18	0.932	0.695	1.009	1.15	0.843	0.917	0.979	0.839	0.98	0.873	1.172	0.974	0.966	1.249	1.03	1.182	0.807	0.841	0.965	1.038	1.005	0.717
Q93052_LPP	26	12	12	612	0.855	0.988	0.89	1.054	1.055	1.013	1.116	1.035	1.193	1.147	0.916	1.001	0.929	1.115	1.191	1.315	0.722	1.214	1.286	1.117	1.249	1.091	0.886	1.012	0.668	0.801	1.009	1.053	0.767	1.285	0.821	0.679	0.802	0.985	0.727	1.194	1.065	1.254	1.068
Q13838_DDX39B	35	17	6	428	1.119	1.067	0.863	0.834	0.985	1.134	1.031	0.887	0.914	0.774	1.003	0.587	0.886	0.919	0.772	0.908	1.156	0.873	0.741	1.001	0.876	0.814	1.084	0.956	1.201	1.317	0.844	1.084	0.985	0.931	1.141	0.933	0.843	0.824	0.903	1.37	0.951	1.011	0.83
Q15155_NOMO1	19	19	2	1222	0.973	1.014	1.112	1.018	0.977	1.194	1.079	1.057	1.066	0.925	0.925	1.192	1.057	1.082	0.918	0.992	0.931	1.02	0.934	0.927	1.13	0.994	1.027	1.095	1.28	1.028	0.989	1.074	1.083	0.987	1.141	1.065	0.964	1.028	1.081	1.133	1.049	1.085	0.921
P60660_MYL6	63	13	12	151	0.78	0.963	1.032	1.008	0.942	1.002	1.112	0.966	1.279	1.125	0.914	0.995	1.012	1.178	1.098	1.287	0.85	1.318	1.111	0.911	1.431	1.103	0.863	0.855	0.91	0.806	1.018	1.098	0.971	1.258	0.968	0.918	0.931	0.849	0.854	0.874	0.879	1.053	0.887
P01859_IGHG2	30	12	7	326	1.151	1.111	1.376	0.448	0.6	0.949	0.802	1.04	0.588	1.129	1.657	1.657	0.6	1.096	0.649	0.48	0.989	0.977	0.913	0.441	0.853	0.762	0.561	0.86	0.589	0.546	1.657	0.857	1.635	0.94	1.293	1.657	1.254	1.119	1.657	0.666	1.179	0.796	1.499
P22059_OSBP	24	17	17	807	1.161	0.985	1.055	1.161	1.186	0.945	1.168	1.054	1.007	0.871	0.967	0.722	1.133	1.017	0.861	0.878	0.964	0.949	0.774	1.172	1.006	0.982	1.171	0.934	1.216	0.953	0.876	1.109	0.95	0.994	1.084	0.995	1.067	0.842	0.809	0.908	1.089	0.972	0.87
Q8IY21_DDX60	13	21	20	1712	0.997	0.872	0.936	1.657	1.343	0.758	0.972	0.95	1.42	0.956	1.28	0.8	0.986	1.192	0.838	1.003	0.81	1.065	0.966	0.851	0.997	0.996	1.321	1.002	1.129	0.907	0.976	1.046	0.983	0.945	0.806	1.022	0.95	0.907	0.95	0.948	0.838	1.035	0.928
Q9HC84_MUC5B	4	17	16	5762	1.657	0.552	0.843	0.303	0.892	0.349	1.208	0.659	0.737	0.314	1.657	0.705	0.894	0.764	0.564	0.426	1.657	0.296	0.307	1.603	1.015	1.155	0.542	0.48	0.251	0.406	0.572	0.461	0.402	0.827	0.307	0.586	0.575	0.591	0.597	0.32	0.611	0.331	0.572
Q08380_LGALS3BP	27	15	15	585	1.213	0.96	0.962	0.817	1.167	0.98	1.22	1.656	0.858	0.692	1.4	0.875	1.053	0.961	0.819	0.66	1.657	0.705	0.637	0.734	1.191	1.037	0.808	0.784	1.333	0.841	0.745	0.698	0.9	0.641	0.651	0.987	1.463	0.819	0.734	0.683	0.684	0.793	0.78
Q9P2R7_SUCLA2	32	18	18	463	0.819	0.84	0.78	0.858	0.892	1.089	0.844	0.817	0.651	0.844	0.741	0.675	1.059	0.992	0.933	0.897	0.771	0.832	0.817	1.574	0.894	0.949	0.797	1.657	1.392	0.944	0.839	1.29	0.921	0.967	1.223	1.057	1.657	1.014	0.907	1.453	1.465	1.657	0.819
Q9UH99_SUN2	24	14	14	717	1.029	1.064	1.059	0.885	0.874	0.758	1.064	0.883	0.9	1.148	0.985	0.719	0.84	0.941	1.173	1.183	1.246	1.292	1.256	0.989	0.993	1.007	1.092	0.912	0.768	0.905	1.018	0.966	1.034	1.317	0.852	1.002	0.884	0.922	0.891	1.127	0.931	0.88	1.1
Q16881_TXNRD1	19	13	13	649	0.979	1.061	1.016	1.213	0.95	0.812	0.899	1.488	0.838	0.758	0.981	0.794	0.862	0.906	1.319	1.054	1.657	0.985	0.831	0.843	0.879	1.103	0.798	0.816	0.756	0.844	0.817	0.856	1.054	0.92	0.804	1.002	1.06	1.022	0.749	0.839	0.994	1.06	0.895
P23396_RPS3	69	16	16	243	1.088	1.088	1.122	0.89	0.871	1.155	1.065	0.926	0.975	0.739	0.874	0.753	0.988	0.867	0.824	0.809	1.006	0.832	0.667	1.209	1.031	0.8	1.241	1.172	1.114	1.1	0.765	1.151	0.96	0.974	1.148	0.999	0.99	0.732	0.828	1.225	1.081	1.079	0.772
Q15691_MAPRE1	53	15	12	268	1.075	1.11	1.082	0.895	0.976	1.308	0.876	0.941	0.919	0.913	0.945	0.706	1.003	0.839	0.906	0.942	0.963	0.936	0.916	0.727	1.114	0.912	0.958	0.969	1.053	1.187	0.874	1.145	0.925	1.068	1.236	0.894	1.026	0.943	0.857	1.092	1.139	1.051	0.903
P30837_ALDH1B1	35	17	15	517	0.759	0.694	0.814	0.843	0.539	0.719	1.096	0.734	0.848	0.745	0.701	0.733	0.903	0.851	0.743	0.594	0.622	0.769	0.721	1.02	0.551	0.643	1.214	1.657	1.474	1.318	0.87	0.767	0.926	0.866	1.657	0.756	1.381	1.025	1.397	1.541	1.465	1.432	0.624
P13674_P4HA1	34	18	18	534	0.755	1.362	0.816	0.571	0.712	0.87	0.673	1.392	1.657	0.671	0.761	0.708	0.659	0.578	0.711	0.689	1.609	1.004	0.563	0.69	0.94	0.831	1.413	1.328	0.854	0.912	0.605	1.54	0.874	0.705	0.965	1.022	1.517	0.809	0.644	1.148	0.73	1.657	0.686
O00267_SUPT5H	19	19	19	1087	1.184	1.082	1.056	0.988	1.029	1.231	1.228	0.892	1.035	0.82	0.908	0.818	0.909	0.867	0.918	0.892	1.201	0.951	0.856	1.019	1.347	0.91	1.013	0.869	1.474	1.021	0.753	1.044	0.907	1.071	1.464	0.912	0.922	0.746	0.711	1.556	1.1	0.983	0.873
P10321_HLA-C	34	10	4	366	0.672	0.77	0.952	0.978	1.423	1.188	0.844	1.037	0.975	0.958	1.284	1.328	0.599	0.843	0.83	1.056	1.044	1.199	1.012	0.961	1.657	1.001	0.784	1.245	0.904	0.896	0.882	1.084	1.182	0.786	0.8	0.533	1.632	1.2	1.026	1.405	0.847	0.984	0.98
Q9UJU6_DBNL	38	14	14	430	1.076	1.159	1.065	1.171	1.054	0.891	1.052	1.025	0.945	0.955	0.973	0.816	0.931	1.137	0.994	1.11	0.791	1.088	0.944	0.897	0.945	1.06	0.962	0.878	0.816	0.832	0.929	1.035	0.865	1.073	0.867	0.95	0.974	0.813	0.733	0.881	0.965	0.981	0.966
Q92734_TFG	34	11	11	400	1.043	0.72	0.979	1.196	1.306	1.175	0.903	1.572	1.046	0.868	0.775	0.74	1.413	0.92	0.917	0.912	1.064	0.879	0.968	1.08	1.424	1.048	1.022	0.913	1.254	0.947	0.792	1.142	0.844	0.875	0.99	0.916	0.894	0.758	0.791	0.921	0.853	1.031	0.858
O00461_GOLIM4	35	17	17	696	0.737	0.69	0.786	0.708	0.729	0.984	0.972	1.182	0.78	0.777	0.867	0.716	1.429	0.796	0.843	0.815	0.672	0.822	0.791	1.173	1.113	0.894	1.657	1.657	1.39	1.406	0.728	1.111	0.852	0.805	1.429	0.969	0.897	0.772	0.766	0.852	1.186	1.428	0.829
Q15365_PCBP1	38	11	5	356	1.085	1.084	1.102	1.089	1.023	1.209	0.964	0.942	0.884	1.007	1.085	0.787	0.981	0.884	1.07	0.923	1.107	0.876	0.924	1.102	0.998	0.991	1.096	1.12	1.288	1.105	0.912	1.069	0.777	1.067	0.97	0.929	0.963	0.885	0.818	1.25	0.992	0.847	0.975
Q8IXQ6_PARP9	20	18	18	854	1.21	0.879	1.074	1.059	1.016	0.914	0.899	1.285	1.17	0.86	1.157	0.974	1.01	0.904	0.87	0.92	0.909	0.96	0.834	0.894	1.34	0.948	1.104	1.28	1.565	0.842	0.905	0.919	0.992	0.926	0.882	1.045	0.932	1.018	1.02	1.081	0.783	0.971	0.915
Q16666_IFI16	32	20	16	785	1.576	1.639	1.044	0.766	1.152	0.751	0.903	1.005	1.136	0.795	1.211	0.711	0.67	0.888	0.768	1.003	1.018	1.255	0.85	1.067	1.016	1.079	0.827	0.818	0.719	0.6	0.83	0.997	1.126	1.447	0.83	1.125	1.024	0.827	0.904	1.637	0.651	0.775	0.821
O94906_PRPF6	23	20	20	941	1.227	0.976	0.91	0.832	0.948	1.376	1.492	0.894	0.924	0.788	0.917	0.668	0.854	0.854	0.882	0.864	1.257	0.906	0.788	0.922	1.1	0.815	0.981	0.869	1.068	1.216	0.716	1.121	0.983	0.944	1.375	0.894	0.931	0.692	0.778	1.516	1.17	0.831	0.811
Q9Y4E1_WASHC2C	21	21	4	1320	1.023	0.99	1.122	0.959	0.907	1.046	1.057	0.921	1.053	1.041	1.068	0.772	0.852	0.929	1.135	1.081	1.129	1.153	1.014	0.888	1.07	1.091	0.943	0.758	1.097	1.006	1.041	1.043	1.155	1.064	1.156	1.006	1.096	0.911	0.931	0.874	0.906	0.924	1.058
Q13310_PABPC4	28	17	11	644	1.412	1.123	1.218	0.871	0.913	1.275	1.064	0.986	1.089	0.812	1.001	0.754	1.022	0.948	0.852	0.859	1.057	0.909	0.807	0.974	1.042	0.894	1.057	0.942	1.124	1.169	0.911	1.157	1.195	1.033	1.137	0.903	0.922	0.897	1.169	1.447	1.058	1.061	0.799
Q96A65_EXOC4	22	19	19	974	1.047	1.102	1.06	1.197	1.093	1.199	1.123	1.018	0.93	1.151	0.991	0.887	1.091	1.053	1.12	1.091	1.058	1.045	1.035	1.082	0.907	1.067	1.086	1.046	1.027	1.054	1.033	1.023	0.993	1.015	0.965	1.024	1.035	1.041	0.88	1.027	1.036	0.93	1.06
P09622_DLD	27	14	14	509	0.852	0.873	0.81	0.906	0.843	0.965	1.28	0.749	0.669	0.802	0.943	0.51	1.172	1.003	0.976	0.854	1.14	0.683	0.768	1.459	0.711	0.824	1.346	1.406	1.444	0.725	0.791	0.957	0.8	0.919	1.167	0.914	1.537	1.042	0.7	1.057	1.415	1.334	0.798
O95810_CAVIN2	25	11	11	425	0.708	0.649	0.6	1.04	0.924	0.732	0.699	0.671	0.615	1.657	1.184	0.585	0.684	1.041	1.657	1.361	0.485	0.774	1.657	0.723	0.474	1.307	0.455	0.628	0.59	1.145	1.657	0.635	1.087	1.004	0.63	0.795	0.588	1.657	1.545	0.626	0.751	0.627	1.657
Q8WUM0_NUP133	21	19	19	1156	1.099	1.054	0.944	0.916	0.997	1.177	1.011	0.999	0.895	0.87	1.017	0.718	0.925	0.911	0.852	1.013	1.257	0.963	0.888	0.823	0.9	0.891	1.145	1.113	1.147	1.092	0.896	1.127	1.063	1.019	1.153	1.04	1.006	0.881	0.787	1.16	1.166	0.976	0.872
P49591_SARS1	32	15	15	514	1.207	1.093	1.029	0.983	1.087	0.866	0.977	0.998	0.968	0.876	1.043	0.633	1.002	0.963	0.923	0.947	0.77	0.979	0.839	1.021	0.783	0.918	0.96	1.009	1.045	1.149	0.941	1.152	1.149	1.008	0.994	0.941	0.948	0.948	1.084	0.874	1.192	1.011	0.881
Q96HE7_ERO1A	34	17	14	468	0.803	1.243	0.67	1.225	0.827	0.945	0.826	1.657	1.657	0.494	0.706	0.475	0.733	0.742	0.504	0.707	1.327	0.935	0.481	0.588	0.71	0.727	1.098	1.657	1.657	0.675	0.574	1.251	0.852	0.519	0.787	1.2	1.265	0.586	0.605	0.789	0.565	1.657	0.515
O60825_PFKFB2	36	17	16	505	1.019	0.977	0.907	1.091	1.451	1.109	0.966	0.787	0.701	0.982	0.81	0.664	1.259	0.699	0.905	1.082	0.847	0.815	0.722	1.336	1.629	0.922	0.821	1.343	1.169	1.2	0.877	1.159	0.907	0.736	0.843	1.37	0.863	0.878	0.793	1.348	0.808	1.143	0.766
O94760_DDAH1	44	14	13	285	1.207	0.746	0.733	1.308	1.514	1.016	1.488	0.877	0.717	0.848	1.128	0.606	1.385	1.657	0.821	0.992	0.64	1.007	0.917	1.421	0.596	0.987	0.891	0.854	1.092	0.747	0.93	1.143	0.786	0.691	0.809	0.831	0.738	0.813	0.918	0.83	1.088	1.268	0.75
P12081_HARS1	34	18	14	509	1.417	1.168	1.097	0.984	1.149	1.038	1.111	1.08	1.128	0.848	1.037	0.661	1.077	0.946	0.838	0.954	0.948	0.963	0.773	1.141	0.935	0.827	0.945	0.891	1.213	1.123	0.896	0.856	1.054	1.011	1.055	1.026	0.954	0.867	0.992	0.86	0.999	0.985	0.81
P18031_PTPN1	38	14	14	435	0.987	0.963	1.093	0.861	0.965	0.873	0.874	0.991	1.174	0.976	1.277	0.862	0.79	0.801	0.963	1.103	0.832	0.983	0.946	0.805	1.047	1.057	0.958	1.012	0.983	1.091	1.087	1.132	1.382	1.113	1.192	1.151	1.053	1.206	0.956	1.053	1.01	1.045	0.876
Q9UPQ0_LIMCH1	18	20	20	1083	0.798	1.109	0.876	1.038	0.96	0.794	0.904	0.735	0.742	1.657	1.12	0.787	0.848	0.78	1.657	1.369	0.699	0.988	1.657	0.668	0.813	1.213	0.612	0.665	0.591	1.153	1.657	0.756	1.142	1.044	0.677	0.829	0.719	1.657	1.147	0.576	0.91	0.602	1.657
Q9UKV8_AGO2	23	18	14	859	0.972	1.078	0.928	0.919	0.916	1.196	1.073	0.954	1.186	0.975	0.845	0.868	0.812	1.063	0.908	1.015	1.098	1.068	0.981	1.085	1.187	0.973	1.034	1.125	0.955	0.995	1.04	1.119	0.968	0.979	1.19	1.015	1.19	1.011	0.979	1.31	1.21	1.29	0.952
Q16513_PKN2	24	20	19	984	1.304	1.04	0.984	0.97	0.979	1.246	1.277	1.265	1.042	0.968	1.046	0.83	0.957	1.039	1.008	1.049	0.984	1.059	1.004	1.1	0.949	0.935	1.036	1.001	1.099	1.039	1.028	1.088	1.12	0.961	0.941	0.966	0.979	0.936	0.872	1.038	0.947	0.838	1.033
P50502_ST13	34	12	6	369	1.144	1.094	0.941	0.852	1.035	1.065	0.834	1.002	0.936	0.906	1.069	0.689	0.905	1.114	0.903	0.999	0.776	0.94	0.951	1.046	1.16	0.983	0.979	0.839	0.9	1.102	0.913	1.297	0.997	0.924	0.875	0.866	1.145	0.968	1.076	0.81	1.168	1.26	0.981
Q9Y285_FARSA	33	14	14	508	1.141	1.038	0.961	1.068	1.032	1.016	1.003	0.904	0.937	0.794	0.878	0.677	1.165	1.013	0.866	0.862	0.975	0.847	0.747	1.359	0.883	0.888	1.082	1.061	1.248	1.141	0.817	1.221	0.871	0.94	1.314	1.135	1.145	0.762	0.846	1.238	1.192	0.962	0.743
O75150_RNF40	22	21	19	1001	1.193	0.987	1.09	0.899	0.957	1.019	0.996	0.936	0.937	0.822	1.024	0.829	0.88	0.833	0.969	0.905	1.275	0.899	0.859	1.098	1.22	0.903	1.079	1.157	1.094	1.161	0.925	1.113	0.93	1.03	1.092	0.951	1.123	0.843	0.85	1.375	1.112	0.936	0.91
P51884_LUM	36	15	15	338	0.652	1.029	1.193	0.626	0.633	1.502	0.916	0.75	0.912	1.264	0.975	1.657	0.645	0.961	1.258	1.527	0.731	1.423	1.485	0.6	1.657	1.399	0.718	0.691	0.649	0.661	1.206	0.935	0.748	1.587	0.927	0.693	1.066	0.896	1.47	0.598	1.361	0.692	1.369
Q16795_NDUFA9	39	12	12	377	1.009	0.99	0.888	0.886	1.272	1.071	0.699	0.964	0.837	0.887	0.948	0.626	1.062	1.409	0.805	0.951	0.943	0.959	0.816	1.512	0.755	0.984	1.172	1.055	1.348	1.091	0.93	1.014	1.248	0.92	1.351	1.151	1.16	1.049	0.978	1.233	0.691	1.129	0.853
A0FGR8_ESYT2	23	18	18	921	1.178	1.17	0.948	0.974	0.97	0.722	1	0.944	1.08	0.971	0.929	0.776	0.919	0.874	1.056	1.015	0.901	1.01	1.128	0.907	0.83	1.077	1.186	1.28	1.128	0.891	0.936	1.306	0.921	1.04	1.078	0.954	0.926	0.94	0.791	0.883	1.29	1.217	1.001
Q07960_ARHGAP1	45	17	17	439	1.138	1.129	0.953	1.234	1.18	1.064	0.972	0.974	1.127	0.844	1.108	1.265	1.155	1.116	0.884	1.102	0.816	1.237	0.78	1.102	1.065	1.275	0.971	0.878	0.796	0.903	0.89	1.052	0.893	0.999	0.891	0.997	0.904	0.908	0.78	0.809	0.799	0.974	0.909
P38159_RBMX	37	20	6	391	1.217	1.16	1.041	0.897	0.88	1.429	1.148	0.873	0.926	0.842	0.977	0.602	1.149	0.929	0.876	0.87	1.354	1.026	0.792	0.893	1.381	0.815	1.213	0.921	1.004	1.093	0.835	1.043	1.088	0.993	1.317	0.861	1.005	0.678	0.817	1.098	0.877	1.041	0.834
P35637_FUS	14	10	8	526	1.094	1.218	0.825	0.751	0.87	1.513	0.945	0.746	0.891	0.759	0.863	0.788	0.917	0.788	0.867	0.868	1.657	1.03	0.809	0.69	1.091	0.838	1.079	0.848	1.335	1.308	0.774	1.21	0.923	0.938	1.473	0.903	0.973	0.648	0.771	1.543	1.014	1.048	0.862
Q13948_CUX1	27	18	5	678	1.139	1.039	0.993	1.155	1.133	0.896	1.083	1.105	1.033	0.903	1.069	0.796	1.004	0.845	0.949	0.931	1.143	0.976	0.822	1.191	0.878	0.9	0.996	0.999	1.044	1.119	0.887	1.062	1.042	0.896	1.045	1.032	1.001	0.844	0.809	0.982	1.108	1.017	0.887
Q92835_INPP5D	21	22	21	1189	0.922	1.288	1.239	0.988	0.892	0.9	1.043	0.991	0.85	0.793	0.951	0.757	1.155	0.681	0.774	0.89	1.052	0.985	0.8	0.79	0.965	0.976	0.974	1.15	0.924	1.033	0.896	1.213	1.196	1.355	1.159	1.182	1.266	0.861	0.838	0.995	1.07	1.173	0.857
Q9Y6D6_ARFGEF1	14	24	16	1849	1.068	1.113	0.924	1.058	1.054	1.057	0.94	1.169	1.024	0.859	1.003	0.731	0.952	0.849	0.861	0.881	1.225	0.906	0.749	1.192	1.103	0.921	1.105	1.1	1.293	1.1	0.848	1.123	0.986	0.841	0.964	1.141	1.429	0.888	0.827	0.856	1.474	0.99	0.779
P62937_PPIA	49	15	14	165	1.238	1.026	0.814	0.795	0.867	1.117	0.962	0.804	0.934	0.851	0.902	0.601	1.311	1.169	0.814	0.992	0.954	0.946	0.817	0.785	1.099	0.894	1.13	0.829	1.093	0.843	0.788	1.21	0.946	0.852	1.27	0.929	1.18	0.718	0.913	0.894	1.02	1.088	0.72
P00325_ADH1B	28	13	5	375	0.452	0.69	0.851	0.925	0.726	0.758	0.693	0.461	0.421	1.657	1.27	0.489	0.744	1.142	1.657	1.657	0.339	0.639	1.657	0.865	0.576	1.463	0.311	0.488	0.478	0.997	1.657	0.566	1.182	1.657	0.507	0.603	0.431	1.657	1.592	0.41	0.611	0.355	1.657
Q96B97_SH3KBP1	33	19	19	665	0.907	1.088	1.214	1.108	1.325	0.798	1.008	1.051	0.94	0.957	0.977	0.816	0.994	0.911	0.935	1.181	0.727	1.311	0.918	0.979	1.081	1.104	0.868	0.787	0.903	0.77	0.988	0.888	1.219	1.569	1.165	0.951	0.921	0.783	0.904	0.956	0.833	1.149	0.974
P52907_CAPZA1	48	10	8	286	0.994	0.74	1.302	1.124	0.922	0.913	1.003	1.247	0.833	1.069	1.019	0.778	0.953	0.709	0.893	0.769	0.818	1.245	0.851	0.859	0.955	0.703	1.161	0.719	0.795	0.967	0.746	0.794	1.032	1.101	0.818	1.051	1.161	0.711	0.694	0.956	0.797	1.02	0.85
Q15637_SF1	25	13	13	639	1.074	1.02	0.977	0.923	0.905	1.289	1.071	0.919	0.909	0.982	0.985	0.894	1.033	0.948	1.031	0.933	1.222	1.075	0.989	0.911	1.2	0.931	1.16	0.864	1.18	1.125	1.011	1.115	1.014	1.157	1.174	0.902	1.068	1.164	1.424	1.281	1.002	1.055	0.963
Q12789_GTF3C1	13	22	22	2109	1.29	1.273	0.941	0.843	0.867	1.43	1.061	0.849	0.926	0.835	0.957	0.812	0.875	0.782	0.927	0.903	1.367	0.917	0.816	1.064	1.08	0.801	1.306	1.166	1.223	1.3	0.8	1.165	0.918	0.968	1.261	0.864	0.985	0.75	0.76	1.505	0.969	0.989	0.859
Q9UNF1_MAGED2	27	14	11	606	1.56	1.383	1.16	0.687	1.068	1.657	1.107	0.842	0.91	0.809	1.01	0.731	0.887	0.775	0.997	0.87	1.375	0.982	0.786	0.988	0.84	0.921	1.116	1.19	0.827	0.955	0.889	1.044	0.881	0.937	1.103	0.845	0.817	0.89	1.085	0.761	1.136	0.775	1.038
Q86V48_LUZP1	23	22	22	1076	0.951	1.05	1.108	1.024	1.102	1.061	1.107	1.046	1.054	0.985	0.984	1.202	0.91	0.953	1.051	0.97	0.925	1.152	0.963	0.959	1.056	0.98	1.111	1.08	1.031	1.084	0.877	1.203	0.921	1.026	1.029	1.051	0.974	0.848	0.838	1.144	1.063	1.264	1.082
Q86XP3_DDX42	23	17	17	938	1.117	1.082	1.02	0.875	1.053	1.061	1.292	0.975	0.973	0.78	0.981	0.599	0.905	0.889	0.919	0.918	1.437	0.924	0.718	1.08	1.292	0.833	1.053	0.898	0.99	1.132	0.841	1.001	0.939	0.987	1.213	0.865	1.028	0.775	0.799	1.381	1.025	0.994	0.838
P51532_SMARCA4	11	17	7	1647	1.221	1.2	0.927	0.819	1.001	1.007	1.105	0.984	0.998	0.929	0.963	0.935	0.892	0.768	0.898	0.832	1.629	1.047	0.816	0.792	1.256	0.811	1.095	0.838	0.981	1.231	0.801	1.141	1.104	0.987	1.265	0.936	0.915	0.716	0.898	1.312	0.99	0.853	0.844
P38117_ETFB	51	15	15	255	0.745	0.88	0.788	0.941	1.657	0.8	1.062	1.086	1.071	0.797	0.793	0.505	1.517	1.381	0.803	0.946	0.678	0.959	0.646	1.485	0.553	0.948	1.312	1.226	1.15	1.021	0.836	0.997	1.009	0.743	1.011	1.041	0.89	0.942	0.913	0.817	1.02	1.527	0.664
Q05639_EEF1A2	29	15	4	463	0.623	1.657	0.678	NA	0.646	NA	0.531	NA	1.657	NA	0.647	0.313	0.651	0.617	0.534	0.717	1.657	NA	NA	NA	0.473	0.773	0.484	0.59	NA	NA	0.774	0.656	NA	0.385	NA	0.744	0.531	0.734	0.763	NA	0.639	NA	0.561
O14745_SLC9A3R1	45	14	14	358	0.675	0.852	1.158	0.947	1.334	1.022	1.657	1.544	0.916	0.824	0.828	1.021	0.967	0.995	0.966	0.99	1.225	0.987	0.804	0.921	1.657	1.311	0.798	0.585	0.964	0.696	0.751	0.773	1.001	1.134	0.803	0.851	0.754	0.721	0.629	0.744	0.875	0.822	0.767
Q32MZ4_LRRFIP1	23	18	17	808	0.868	0.908	1.081	1.214	1.025	0.912	0.891	1.165	1.105	1.175	1.013	0.778	1.02	1.029	1.122	1.077	0.866	1.102	1.103	1.042	1.229	1.16	0.91	0.788	0.768	0.968	1.02	0.974	0.903	1.127	0.907	0.981	1.059	0.972	0.851	0.981	0.976	0.874	0.997
O15231_ZNF185	27	14	14	689	0.905	1.141	0.685	0.571	1.012	1.657	0.889	1.321	1.657	1.404	0.833	0.902	0.829	0.818	1.657	1.623	0.717	1.047	1.534	1.201	1.041	1.617	1.061	0.872	0.828	0.732	1.426	1.187	0.847	0.795	0.692	0.659	0.978	1.08	0.721	0.466	1.191	0.746	1.164
Q9UJ70_NAGK	39	12	12	344	1.099	1.298	1.238	0.835	1.09	1.152	1.175	0.965	0.95	0.906	1.425	0.852	0.905	0.862	1.03	1.137	0.768	1.034	0.789	0.88	1.131	0.944	0.893	0.895	0.658	0.805	1.117	0.976	1.332	1.304	0.951	1.099	0.961	1.187	1.034	0.904	0.825	0.705	1.107
O43149_ZZEF1	9	23	23	2961	1.123	1.027	1.158	1.185	1.034	0.897	1.193	1.007	0.937	0.897	1.134	0.863	0.917	1.015	1.031	1.019	0.97	1.002	0.915	0.964	1.06	1.059	1.098	0.902	0.904	0.975	1.125	1.02	1.175	1.156	0.946	1.127	0.87	1.062	0.988	0.947	1.078	0.9	0.987
P49756_RBM25	19	18	18	843	1.238	1.124	0.971	0.806	0.922	1.224	0.983	1.001	0.955	0.83	0.947	0.677	0.925	0.841	0.855	0.92	1.254	0.962	0.798	0.981	1.288	0.898	1.271	0.816	1.23	1.071	0.812	1.259	0.97	1.075	1.175	0.928	0.955	0.784	0.859	1.412	0.912	0.996	0.826
P11532_DMD	8	25	25	3685	0.898	1.089	1.013	1.094	1.051	1.156	1.087	0.748	0.918	1.534	1.096	0.924	0.73	1.268	1.493	1.618	0.831	1.227	1.503	1.158	1.255	1.247	0.695	0.934	0.775	0.981	1.119	0.846	1.05	1.542	0.852	0.708	0.751	1.084	0.9	0.705	1.077	0.735	1.117
P07686_HEXB	30	19	18	556	0.938	0.94	0.724	0.695	1.657	0.846	1.079	0.768	0.642	0.772	1.512	0.856	0.902	0.693	0.921	1.159	0.605	0.758	0.607	1.069	0.7	0.868	0.823	0.6	1.596	0.818	1.22	1.009	0.91	0.796	0.731	1.153	1.657	1.322	0.741	0.52	1.132	1.657	0.781
P60228_EIF3E	36	15	15	445	0.956	1.057	0.939	0.896	0.922	1.227	0.95	0.862	0.987	0.764	0.953	0.959	0.88	0.942	0.843	0.994	1.135	0.929	0.791	0.83	1.102	0.986	1.174	0.97	1.149	1.02	0.828	1.093	0.917	1.048	1.039	0.985	1.018	0.88	0.855	1.122	1.275	0.916	0.768
P19012_KRT15	34	21	0	456	1.657	1.657	1.657	0.997	0.757	1.657	0.864	0.906	0.887	0.677	0.871	1.11	0.563	0.518	0.729	1.657	0.58	0.844	0.645	1.657	0.719	0.685	1.022	0.54	0.759	0.645	0.697	0.667	1.184	1.657	0.705	0.631	0.694	0.591	0.473	0.636	0.527	0.65	0.777
Q96GQ7_DDX27	27	22	22	796	0.968	0.968	0.836	0.768	0.967	1.057	0.998	0.891	0.847	0.816	0.907	0.584	0.935	0.84	0.737	0.803	1.494	0.76	0.679	1.244	1.047	0.766	1.091	1.096	1.263	1.47	0.812	1.246	0.992	0.84	1.65	0.98	1.205	0.731	0.995	1.657	1.577	1.01	0.65
O60832_DKC1	30	15	15	514	1.011	0.889	0.848	0.71	0.85	0.993	1.016	0.825	0.819	0.686	0.712	0.539	1.131	0.873	0.838	0.758	1.609	0.804	0.643	0.971	0.804	0.773	1.258	1.06	1.607	0.919	0.62	1.014	0.85	0.865	1.349	0.916	1.315	0.684	0.792	1.462	1.362	1.657	0.7
Q6PGP7_TTC37	14	19	19	1564	1.133	0.983	1.074	1.035	1.303	0.919	1.079	1.149	1.044	1.025	1.133	0.85	1.107	1.045	0.972	1.087	0.986	1.026	0.968	1.095	0.943	1.019	1.017	0.955	0.928	1.113	0.987	1.024	1.071	0.907	0.947	1.147	0.922	0.978	0.961	0.878	1.057	0.988	0.976
Q13620_CUL4B	19	20	13	913	1.304	1.082	0.975	0.91	0.982	1.379	1.007	0.957	0.983	0.873	1.127	0.821	0.997	0.78	0.94	0.921	1.27	1.085	0.871	1.001	0.873	0.864	1.089	0.989	1.027	1.022	0.909	1.02	0.991	1	1.132	1.029	0.962	0.906	0.895	0.996	1.13	1.184	0.933
Q9HD20_ATP13A1	16	17	17	1204	1.102	1.257	1.362	1.054	1.031	0.811	0.951	0.963	1.092	0.892	0.989	0.744	0.874	0.821	0.966	1.058	0.996	0.981	0.725	1.059	0.945	1.049	1.024	0.953	1.057	0.898	0.889	1.112	1.054	1.115	1.025	1.002	0.955	0.931	0.873	1.21	0.961	1.12	0.84
P21796_VDAC1	65	15	14	283	0.731	0.716	0.603	0.987	1.257	0.841	0.842	1.019	0.898	0.719	0.94	0.521	1.369	1.321	0.704	1.053	0.983	0.891	0.707	0.967	0.847	0.823	1.072	1.433	1.533	0.926	0.81	0.87	1.105	0.667	1.026	1.226	1.24	0.97	1.289	0.96	1.147	1.384	0.675
P39880_CUX1	13	18	5	1505	1.033	1.092	0.984	1.175	1.161	0.965	0.986	1.023	1.016	0.868	1.053	0.695	0.957	0.887	0.897	0.949	1.084	0.938	0.799	1.5	0.899	0.985	1.026	0.966	1.117	1	0.874	1.149	0.867	0.863	1.141	0.92	1.032	0.936	0.809	1.172	1.282	1.307	0.809
Q13619_CUL4A	23	20	13	759	0.979	0.868	0.926	0.89	0.895	1.295	1.01	0.82	0.909	0.789	1.657	0.612	1.06	0.771	0.907	0.801	1.223	0.822	0.758	1.059	0.88	1.034	0.861	1.127	0.895	1.377	0.817	1.045	0.823	0.892	1.214	0.995	1.235	0.83	0.767	1.291	1.579	1.489	0.862
Q9UBS4_DNAJB11	33	15	15	358	1.089	0.952	1.075	1.014	0.996	0.994	0.852	1.445	1.08	0.711	0.981	0.862	1.115	0.832	0.716	0.959	0.848	1.034	0.683	0.855	1.526	0.849	0.993	1.146	0.813	0.882	0.778	1.02	1.348	1.153	0.988	1.085	1.036	0.855	0.99	1.175	0.781	1.15	0.713
Q9UL46_PSME2	41	11	11	239	0.868	0.879	1.3	0.696	0.979	0.852	0.898	1.01	0.954	0.745	1.315	0.863	0.809	0.925	0.746	0.803	1.022	0.897	0.828	0.699	1.269	0.832	0.911	0.869	1.28	0.81	0.775	0.913	1.1	1.197	0.837	1.069	1.082	0.874	1.172	1.031	0.738	1.485	0.819
Q70J99_UNC13D	18	16	16	1090	0.722	0.87	0.935	1.657	1.603	0.692	0.882	1.216	1.657	0.974	1.02	0.915	0.812	0.997	0.786	1.14	0.68	1.27	0.969	0.679	0.934	1.256	0.939	0.956	0.652	0.832	1.051	0.72	0.917	0.962	0.692	1.568	1.071	1.136	0.835	0.83	0.729	0.651	1.058
O43615_TIMM44	35	15	15	452	0.942	0.881	0.794	1.262	0.921	0.931	0.853	0.82	0.82	0.852	0.885	0.606	1.329	0.954	0.883	0.855	0.864	0.78	0.799	1.119	0.745	0.863	0.999	1.096	1.557	1.071	0.874	1.094	0.992	0.775	1.313	1.167	1.117	1.086	1.213	1.173	1.276	1.014	0.854
Q5JPE7_NOMO2	19	18	1	1267	NA	0.838	NA	1.361	0.904	0.818	NA	1.022	0.947	1.09	0.84	NA	NA	0.804	NA	0.842	NA	0.967	0.859	0.836	NA	0.75	NA	0.748	1.005	0.951	0.781	0.779	1.082	NA	0.887	NA	NA	0.729	0.594	0.891	1.157	0.859	NA
Q13425_SNTB2	31	15	13	540	0.885	1.039	1.05	1.059	0.935	1.003	1.054	0.803	0.915	1.394	1.019	1.021	0.784	1.038	1.353	1.254	0.797	1.08	1.657	0.878	1.089	1.148	0.844	0.86	0.927	1.004	1.262	0.959	0.913	1.371	1.006	0.735	0.735	1.135	0.999	0.953	0.964	0.852	1.457
Q8N3C0_ASCC3	12	24	24	2202	1.189	0.995	1.051	0.909	0.969	1.047	1.182	1.185	1.013	0.937	1.158	0.792	1.006	0.888	0.896	0.897	0.995	0.941	0.774	0.981	1.075	0.82	1.082	1.007	0.911	1.148	0.884	1.271	1.105	0.981	1.131	1.045	0.956	0.864	0.959	1.038	1.006	0.911	0.933
O94905_ERLIN2	39	14	11	339	1.19	0.878	0.726	1.336	1.203	1.657	0.845	1.074	0.915	0.771	0.934	0.57	1.22	1.578	0.927	1.02	1.04	0.935	0.868	1.185	0.715	1.062	0.867	1.129	0.849	1.142	0.906	1.194	0.928	0.892	1.033	0.993	0.873	1.027	0.871	0.752	0.878	0.965	0.953
Q8WWM7_ATXN2L	20	16	16	1075	1.154	1.169	1.086	0.901	0.952	1.184	1.073	1.063	1.024	0.89	0.899	0.76	0.943	0.73	0.942	0.912	1.392	1.013	0.8	0.967	1.267	0.832	1.053	0.983	1.043	1.263	0.83	1.016	0.906	0.952	1.081	0.914	1.01	0.709	0.738	1.284	1.036	1.057	0.85
Q08426_EHHADH	24	17	17	723	0.779	0.709	0.889	1.004	1.206	0.611	0.868	1.212	0.963	0.983	0.79	0.717	1.332	0.901	0.975	1.113	1.009	0.72	0.723	1.614	1.591	1.091	1.084	1.657	0.769	1.572	0.898	1.256	0.923	0.717	0.842	0.962	0.778	0.974	0.937	1.248	1.042	0.885	0.833
Q5JTV8_TOR1AIP1	30	16	16	583	1.079	1.12	1.033	1.13	1.037	1	0.979	0.975	1.041	1.075	1.03	0.88	1.146	0.833	1.041	0.942	1.192	1.315	0.901	0.959	1.143	1.047	0.96	1.007	0.758	0.91	1.026	0.951	1.048	1.109	0.916	1.035	1.045	0.962	0.962	1.337	0.891	1.056	1.008
Q15833_STXBP2	27	15	14	593	0.848	1.023	1.005	1.19	1.03	1.141	0.968	0.901	0.932	1.044	1.036	0.947	0.958	0.834	1.099	1.165	0.736	0.886	0.9	1.183	1.023	1.078	0.98	1.022	1.202	0.876	1.141	0.998	0.675	1.023	0.9	1.211	1.204	1.167	0.827	0.947	0.953	1.064	1.053
Q9H8L6_MMRN2	18	12	12	949	0.661	0.933	0.812	0.75	0.945	0.977	0.751	0.986	0.758	1.311	1.24	0.889	0.874	0.843	1.622	1.154	0.858	1.017	1.657	0.412	0.729	1.226	0.68	0.677	0.812	0.967	1.657	0.922	1.138	1.131	0.857	0.946	0.867	1.418	1.221	0.702	0.855	0.885	1.657
Q5QNW6_H2BC18	56	13	2	126	1.128	1.147	0.765	0.643	0.749	1.158	0.773	0.77	0.977	0.773	1.035	0.543	0.901	0.927	0.66	1.038	1.08	1.191	0.849	0.639	0.916	0.919	1.166	0.761	0.939	1.141	0.855	1.251	1.353	1.354	1.136	0.917	0.979	0.908	1.155	1.616	0.946	1.551	0.775
O95479_H6PD	21	14	14	791	0.848	1.355	0.958	0.958	1.346	1.269	1.077	1.562	0.88	0.925	1.013	0.806	1.024	1.023	0.89	0.757	0.987	1.103	0.809	0.675	0.958	0.933	0.891	1.116	0.787	0.804	1.022	1.156	1.078	0.978	0.887	0.983	1.117	0.986	0.968	0.777	0.816	1.48	0.937
P39060_COL18A1	7	12	12	1754	0.614	0.892	1.176	0.758	0.767	0.889	1.082	0.911	1.022	1.44	1.06	1.037	0.688	0.806	1.283	1.146	1.191	1.29	1.657	0.704	1.295	1.031	0.748	0.881	0.658	0.983	1.488	1.055	1.112	1.328	1.067	0.896	0.872	0.963	1.131	0.902	0.953	0.698	1.282
P69891_HBG1	64	9	1	147	0.247	0.7	0.914	0.849	0.843	0.798	0.2	0.63	0.532	1.254	0.689	0.685	0.304	1.021	0.58	0.441	0.158	0.779	0.999	0.682	0.241	0.5	0.201	0.362	0.581	1.657	0.812	0.407	0.918	0.379	0.712	0.314	0.199	1.188	1.657	0.628	0.407	0.507	0.79
P09467_FBP1	38	13	12	338	0.879	0.929	0.719	1.112	1.11	0.73	0.85	0.603	0.719	1.29	1.522	0.542	0.944	1.154	1.496	1.657	0.602	0.766	1.269	1.575	0.732	1.241	0.677	0.796	0.795	0.864	1.117	1.072	0.833	0.947	0.681	1.416	0.913	1.598	1.265	0.547	0.853	0.85	1.331
P49448_GLUD2	23	15	1	558	NA	NA	NA	0.959	NA	1.657	NA	1.617	NA	1.006	NA	NA	NA	NA	NA	NA	NA	1.121	0.984	1.657	NA	NA	NA	NA	0.589	0.642	NA	NA	0.815	NA	0.621	NA	NA	NA	NA	0.566	NA	0.739	NA
Q3LXA3_TKFC	32	15	15	575	0.971	0.879	1.001	1.12	1.218	0.867	0.992	1.007	0.815	1.07	1.165	0.852	0.911	1.319	0.869	1.03	1.239	1.121	0.902	0.811	0.847	1.124	1.033	0.885	0.851	1.09	0.995	1.001	1.154	0.892	0.764	1.186	0.919	0.935	1.011	0.866	1.061	1.033	1.001
Q8NBJ5_COLGALT1	26	16	16	622	0.949	1.019	1.095	0.872	1.049	0.918	0.902	0.952	1.025	0.867	1.095	0.837	1.104	0.652	1.085	1.222	0.776	1.038	0.675	0.999	1.374	1.055	0.951	1.181	1.147	0.913	1.054	1.13	0.947	0.945	1.034	1.17	0.992	1.236	0.808	1.092	0.951	0.895	0.903
Q99714_HSD17B10	54	10	10	261	1.167	1.198	0.927	0.855	0.966	1.657	0.897	0.947	0.895	0.923	0.964	0.697	1.045	0.895	0.949	0.979	0.95	1.027	0.847	1.07	0.869	0.826	1.172	1.362	1.012	0.934	0.93	1.01	1.021	0.917	1.044	1.101	1.06	0.946	0.943	0.821	1.202	1.535	0.808
Q14103_HNRNPD	29	12	11	355	1.004	1.118	0.95	0.812	0.985	1.086	1.105	0.862	0.94	1.03	1.006	0.52	1.044	1.039	0.835	0.961	1.119	1.041	0.869	0.771	1.212	0.914	1.006	0.861	0.783	1.109	1.11	1.057	1.186	1.107	1.122	0.828	0.999	0.976	1.161	1.345	0.886	0.978	0.857
P08621_SNRNP70	31	11	11	437	1.121	1.126	1.023	0.818	0.914	1.332	1.024	0.904	0.975	0.818	0.964	0.803	0.961	0.835	0.953	0.969	1.234	0.967	0.811	1.013	1.135	0.834	1.182	0.836	1.156	1.176	0.825	1.192	1.022	1.059	1.205	0.909	0.977	0.748	0.799	1.39	1.023	1.012	0.849
O95573_ACSL3	30	17	15	720	0.956	1.174	0.901	0.903	0.978	1.246	0.975	1.115	0.992	0.931	0.919	0.809	1.05	0.769	0.872	0.946	0.88	1.054	0.961	1.039	1.325	0.987	1.021	1.243	0.73	1.322	0.979	1.315	1.095	0.87	1.216	1.073	1.06	1.014	0.936	0.965	0.878	0.909	0.964
Q8TBA6_GOLGA5	33	22	22	731	1.308	1.189	1.012	1.192	0.96	1.458	1.059	1.194	1.085	0.909	0.93	0.629	1.118	0.847	0.829	0.98	1.199	0.937	0.803	1.192	1.281	0.96	1.169	0.898	1.107	0.908	0.911	1.056	0.969	0.88	0.988	0.925	0.817	0.911	0.913	1.005	0.907	0.907	0.741
Q16778_H2BC21	56	13	2	126	1.22	1.199	1.164	0.845	0.854	1.132	0.985	0.879	0.937	1.019	1.019	0.668	0.969	0.945	1.013	0.959	0.961	1.061	1.011	0.884	0.99	0.834	1.034	0.909	1.004	1.148	1.03	1.012	1.224	1.293	1.123	0.952	0.95	0.954	1.112	1.242	0.933	1.017	1.022
Q13428_TCOF1	15	16	16	1488	1.153	1.093	1.125	0.937	0.981	0.982	1.001	0.872	1.017	0.917	1.032	1.107	0.962	0.857	0.976	0.934	1.02	0.917	0.969	0.911	1.079	0.901	1.079	0.942	1.308	1.102	0.897	0.932	0.872	1.15	1.093	1.036	1.18	0.88	0.93	1.201	1.165	1.043	0.966
P40222_TXLNA	32	18	17	546	1.461	1.019	1.075	0.857	0.995	1.273	1.068	1.052	0.942	0.894	1.125	0.724	0.826	0.824	0.929	0.959	1.045	0.965	0.872	1.224	1.031	0.9	1.119	0.892	0.883	0.904	0.858	0.922	0.844	1.002	0.92	0.889	0.912	0.869	0.716	1.01	0.954	0.965	0.88
P42285_MTREX	24	22	22	1042	1.158	1.039	1.132	0.878	0.918	1.013	1.12	0.912	0.96	0.841	1.131	0.808	0.998	0.901	0.95	0.881	1.082	0.817	0.836	1.078	0.98	0.852	1.202	0.924	1.462	1.33	0.883	1.1	0.992	1.071	1.16	1.016	1.056	0.915	1.001	1.374	1.157	0.952	0.905
Q13976_PRKG1	25	17	17	671	0.816	1.157	1.01	0.813	1.015	0.84	1.11	0.784	1.174	1.587	0.975	0.944	0.634	1.143	1.446	1.361	0.666	1.295	1.657	1.06	1.028	1.223	0.691	0.778	0.801	0.869	1.347	0.974	0.961	1.313	0.954	0.734	0.727	1.28	1.019	0.937	0.972	0.946	1.524
Q9Y262_EIF3L	33	19	19	564	1.043	1.05	1.052	1.078	0.978	0.982	0.942	0.961	1.011	0.865	1.041	0.82	0.859	0.908	0.935	0.951	1.149	0.95	0.856	0.969	0.94	0.997	1.178	0.914	1.13	1.139	0.858	1.01	1.024	1.031	0.963	1.061	0.967	0.955	0.891	1.196	1.165	0.984	0.888
Q14C86_GAPVD1	16	21	21	1478	1.043	0.932	1.062	0.921	0.921	0.941	0.993	0.961	0.918	1.075	1.173	0.966	0.932	0.866	1.008	1.04	0.935	1.028	1.068	0.897	1.087	0.9	1.065	0.985	0.957	1.137	1.049	1.098	1.181	1.058	1.011	1.116	0.954	0.981	1.034	0.883	1.016	1.112	1.046
Q15046_KARS1	29	19	19	597	0.891	1.042	0.959	0.849	1.026	1.051	0.802	0.914	0.928	0.761	0.868	0.678	1.141	0.841	0.791	0.965	1.117	0.867	0.724	0.656	0.948	0.829	1.202	0.851	1.399	1.373	0.824	1.309	1.02	0.941	1.313	1.153	1.033	0.782	0.969	1.159	1.031	1.38	0.757
Q9NW13_RBM28	22	17	17	759	1.033	0.985	0.903	0.804	0.96	1.165	1.165	0.912	0.981	0.791	1.074	0.707	1.077	0.895	0.855	0.856	1.338	0.843	0.742	0.924	0.844	0.831	1.217	0.939	1.257	1.139	0.85	1.131	1.087	0.9	1.385	1.122	1.347	0.795	0.947	1.253	1.327	1.103	0.766
Q9NVA2_SEPTIN11	34	15	5	429	1.027	1.176	1.018	0.889	0.957	0.823	1.187	0.915	1.021	1.046	0.962	0.799	0.815	1.076	1.065	1.198	0.751	1.159	1.173	0.897	0.927	1.082	0.761	0.879	0.722	0.807	0.986	1.184	0.995	1.357	1.003	0.797	0.842	1.04	0.943	1.141	1.153	1.006	1.143
Q04828_AKR1C1	41	13	0	323	0.655	0.544	1.033	1.657	0.858	0.66	0.833	1.657	0.67	0.673	0.599	0.968	0.785	1.657	0.912	0.735	1.657	0.855	0.583	0.944	1.366	1.181	0.734	0.577	0.453	0.688	0.836	0.478	0.941	0.965	0.565	0.969	0.7	0.604	0.628	0.407	0.53	0.492	0.887
P61019_RAB2A	61	12	6	212	1.019	0.874	0.969	1.254	1.148	0.816	0.783	0.955	0.931	0.796	0.879	0.86	1.227	0.924	0.894	0.838	0.942	0.779	0.784	1.171	0.836	0.93	1.261	1.55	1.369	0.81	0.852	1.02	0.967	0.81	0.968	1.275	1.521	0.86	0.804	0.853	1.441	0.808	0.823
P01860_IGHG3	25	12	2	377	1.434	1.295	0.96	0.413	0.598	0.966	0.745	1.388	1.112	0.912	1.657	1.657	0.441	1.015	0.571	0.631	0.88	1.078	0.829	0.43	0.713	0.78	0.525	0.797	0.484	0.556	1.657	0.718	1.564	1.126	1.002	1.477	1.431	0.896	1.657	0.567	1.003	0.961	1.21
Q13418_ILK	34	15	15	452	0.884	1.05	0.992	0.858	0.862	0.944	1.172	0.934	1.119	1.481	0.99	0.943	0.759	0.953	1.357	1.234	0.75	1.098	1.657	0.871	1.15	1.08	0.857	0.978	0.746	0.97	1.346	1.018	0.932	1.151	0.984	0.828	0.893	1.288	0.995	1.071	0.969	0.99	1.412
O94804_STK10	21	18	17	968	0.95	1.148	1.177	0.816	1.043	0.858	1.078	0.899	1.011	1.04	1.151	1.196	1.007	0.932	0.986	1.148	0.796	1.091	1.062	0.939	1.004	1.094	0.838	0.942	0.798	0.836	1.131	1.045	1.224	1.611	1	1.175	1.061	1.153	1.057	0.914	0.906	0.921	1.135
Q7L1Q6_BZW1	35	20	15	419	1.136	1.376	0.965	0.819	0.794	1.119	1.028	1.104	1.41	0.711	0.961	0.718	0.836	0.801	0.827	0.8	1.15	0.77	0.65	0.946	0.941	0.947	1.48	0.952	0.977	1.072	0.695	1.511	0.822	0.887	1.104	0.96	1.075	0.832	0.752	1.348	1.005	1.056	0.82
P20020_ATP2B1	18	16	10	1220	0.996	1.113	1.084	1.132	0.941	1.496	1.17	0.953	0.858	1.033	0.978	1.032	0.871	0.937	1.061	1.133	0.95	1.128	1.139	1.636	1.152	1.053	0.897	0.885	0.777	0.886	1.132	1.002	1.088	1.162	0.908	0.897	0.893	1.053	0.992	0.961	0.918	0.814	1.048
Q9NR99_MXRA5	8	19	19	2828	0.777	1.255	1.412	0.813	0.589	0.926	1.033	1.648	1.657	0.782	0.61	1.657	0.65	0.526	0.787	0.752	0.92	1.255	0.671	0.687	1.076	0.787	0.849	1.091	0.818	0.702	0.746	1.091	0.849	0.919	1.04	0.714	1.553	0.511	0.722	1.201	1.11	1.657	0.923
Q14166_TTLL12	30	15	15	644	0.873	0.827	0.84	1.305	1.511	0.785	0.904	1.043	1.096	0.863	0.938	0.695	1.173	1.088	0.814	1.121	0.766	1.211	0.773	1.657	0.804	1.025	0.76	0.827	1.076	1.156	0.907	1.03	1.012	0.75	0.979	1	0.998	0.828	0.92	0.886	1.149	0.847	0.854
P00505_GOT2	37	19	19	430	0.81	1.165	0.791	0.851	0.871	0.834	0.867	0.862	0.798	0.926	0.809	0.858	1.09	0.905	0.865	0.923	0.852	0.784	0.729	0.944	0.834	0.793	1.018	1.543	1.225	1.076	0.751	1.029	0.876	0.902	1.283	0.824	1.202	0.858	0.935	1.657	1.56	1.545	0.853
Q9BQG0_MYBBP1A	15	18	18	1328	0.894	0.909	0.91	0.69	0.758	0.945	1.174	0.793	0.801	0.831	0.851	0.669	0.807	0.695	0.872	0.656	1.417	0.681	0.726	0.763	0.923	0.762	1.445	0.887	1.175	1.312	0.8	1.04	0.958	0.858	1.333	0.986	0.978	0.771	0.927	1.657	1.657	0.809	0.859
Q9Y4F1_FARP1	18	15	15	1045	1.118	0.947	1.009	0.977	1.02	0.876	1.649	0.891	1.015	1.069	1.06	0.991	0.852	0.906	1.105	1.034	1.184	0.943	1.134	1.075	0.93	1.12	0.794	1.036	0.881	1.051	1.136	1.104	1.067	1.086	1.151	0.796	0.83	1.081	0.889	0.775	1.066	1.018	1.003
Q9UHD2_TBK1	25	16	16	729	1.413	1.093	1.1	0.973	1.394	1.164	1.07	1.065	1.056	0.938	0.977	0.826	0.863	0.957	0.994	0.999	1.089	1.017	0.877	0.966	0.959	0.964	1.023	0.986	1.02	0.955	0.938	1.053	0.977	1.116	0.998	0.997	1.065	0.928	0.823	0.979	0.993	1.01	0.964
O94901_SUN1	20	15	15	812	0.985	1.038	0.799	1.194	0.981	1.043	0.992	0.985	0.885	0.993	0.916	0.668	0.985	1.264	1.096	1.089	1.069	1.254	1.11	0.866	0.913	1.093	0.952	1.076	0.975	0.92	0.986	1.151	0.905	1.004	1.098	0.885	0.926	0.927	0.882	0.928	0.976	0.968	1.066
Q8TE68_EPS8L1	29	18	18	723	0.766	0.682	0.854	1.549	1.47	0.592	0.968	1.657	1.657	0.683	0.515	1.182	1.352	1.089	0.686	0.787	0.735	0.822	0.692	1.031	1.657	1.411	0.873	0.72	0.747	0.621	0.696	1.205	0.728	0.638	0.545	1.067	0.776	0.543	0.487	0.706	0.613	0.798	0.673
P22307_SCP2	25	17	17	547	0.935	0.815	0.784	0.848	0.979	0.679	0.996	1.112	0.78	1.189	1.001	0.678	1.657	0.969	0.989	1.172	0.949	0.781	0.799	1.392	0.855	1.019	0.902	1.019	0.876	0.883	0.898	1.268	0.937	0.823	0.823	1.126	1.046	1.167	1.077	0.862	1.017	1.406	0.88
P26599_PTBP1	25	10	6	531	1.005	1.144	1.029	0.856	0.943	1.151	0.989	0.87	0.963	0.956	0.99	0.648	1.005	1.046	0.85	0.95	1.108	0.947	0.831	0.818	1.095	0.912	0.927	0.919	1.187	1.155	1.07	1.19	1.096	1.017	1.339	0.929	0.97	1.016	1.206	1.274	0.978	1.006	0.872
Q96KR1_ZFR	17	16	16	1074	1.116	1.109	1.157	0.875	0.885	1.327	1.1	0.942	0.936	0.977	1.018	1.122	0.885	0.907	1.045	1.015	1.174	1.091	0.968	1	1.539	0.929	1.088	0.931	1.124	1.118	0.949	1.073	1.067	1.137	1.15	0.931	1.043	0.786	1.01	1.369	1.051	0.949	1.044
P05388_RPLP0	50	15	15	317	1.091	1.08	1.091	0.938	0.873	1.19	0.973	0.98	1.006	0.797	0.975	0.682	1.171	1.027	0.826	0.837	1.053	0.912	0.778	1.149	1.034	0.939	1.11	1.14	1.096	1.168	0.878	1.251	1.097	0.947	1.167	1.025	1.115	0.935	1.065	1.231	0.978	1.106	0.775
P33121_ACSL1	27	19	18	698	1.175	1.255	0.934	0.69	0.92	1.609	0.863	0.836	0.78	1.318	1.589	0.686	0.883	0.73	1.306	1.095	1.052	0.846	0.944	1.37	0.809	1.158	0.778	1.164	0.621	0.892	1.314	0.969	1.348	0.881	0.845	1.377	1.077	1.657	1.022	0.866	0.836	0.675	1.051
P12830_CDH1	16	13	11	882	0.888	0.777	0.678	1.539	1.312	0.745	1.123	1.102	0.872	0.793	0.95	0.821	1.485	1.555	0.775	0.812	1.111	0.813	0.81	0.787	0.7	1.169	1.038	0.733	1.657	0.917	0.625	1.197	0.657	0.643	0.912	0.949	1.106	0.636	0.603	0.921	1.233	1.176	0.699
P41218_MNDA	27	12	12	407	0.7	0.9	1.016	0.513	1.024	0.573	0.621	1.432	1.315	0.895	0.795	0.79	1.657	0.528	1.012	1.082	0.807	0.9	0.739	0.574	1.22	0.743	1.16	1.436	0.537	0.732	1.071	0.687	0.959	0.923	0.609	1.657	1.494	0.879	0.77	1.316	0.641	0.493	1.421
P98171_ARHGAP4	18	16	16	946	1.047	1.052	1.169	0.758	0.8	0.861	0.937	0.911	0.738	1.027	1.024	1.121	1.531	0.653	1.01	0.919	1.148	0.987	1.012	0.9	1.026	1.022	1.325	1.2	1.26	1.039	1.047	0.735	1.195	1.285	1.008	1.146	1.323	1.242	1.228	0.749	0.936	1.07	0.971
P36957_DLST	27	11	11	453	0.989	1.084	0.859	1.193	0.897	0.822	1.271	0.837	0.904	0.826	0.866	0.629	0.84	1.338	0.989	0.991	1.006	0.933	0.823	1.354	0.885	1.032	1.492	1.316	1.633	0.8	0.877	0.979	1.05	0.873	0.784	0.918	0.903	1.062	0.847	1.124	0.865	1.098	0.827
O95373_IPO7	17	15	15	1038	1.199	1.025	0.908	0.785	0.924	1.065	0.951	0.973	1.135	0.889	1.204	1.001	0.901	0.844	0.928	0.933	1.124	0.907	0.963	0.902	0.935	0.906	1.206	1.089	1.221	1.306	0.971	1.247	1.004	0.861	1.155	1.063	1.018	1.042	0.949	1.022	1.052	0.903	0.96
P68036_UBE2L3	56	7	7	154	0.994	0.891	1.002	0.956	1.158	0.757	0.803	1.122	0.972	0.887	1.101	0.769	1.119	0.89	0.883	1.014	0.723	1.025	0.886	0.82	0.972	1.118	0.839	0.667	1.137	0.971	0.847	1.259	0.995	1.065	0.875	0.93	0.993	0.994	0.945	0.967	1.069	1.099	0.892
P32322_PYCR1	27	7	7	319	0.917	1.641	0.955	0.858	0.851	1.35	0.777	1.032	0.86	0.676	1.01	0.976	1.093	0.702	0.966	0.827	1.657	0.826	0.906	0.852	1.294	0.808	0.938	1.657	0.97	0.862	0.9	0.932	0.948	0.776	0.982	1.001	1.287	0.738	0.918	0.811	1.318	0.879	0.743
Q96CV9_OPTN	33	17	17	577	1.006	0.985	1.066	1.009	0.895	0.97	1.067	0.882	1.01	1.059	1.14	0.882	0.942	1.096	0.949	1.113	0.833	1.289	1.089	0.8	1.167	1.13	0.985	1.031	1.118	0.853	1.06	1.069	1.075	1.294	0.985	0.946	1.13	0.935	1.075	0.977	1.037	0.964	1.05
P30085_CMPK1	54	9	9	196	0.925	0.631	0.649	1.503	1.657	1.086	1.532	1.47	0.791	0.661	0.643	0.567	1.657	1.129	0.618	1.098	0.711	1.225	0.654	1.657	0.896	1.024	0.979	1.247	1.185	0.768	0.654	0.775	0.767	0.67	0.714	0.841	0.822	0.607	0.812	0.768	0.915	1.216	0.638
Q16222_UAP1	39	16	14	522	1.657	0.894	1.124	1.657	1.657	1.21	1.09	0.906	0.912	0.691	1.092	0.924	1.274	0.971	0.786	0.778	0.776	0.938	0.741	0.97	0.989	0.832	0.927	0.776	0.985	0.94	0.741	1.081	0.854	0.995	0.947	0.999	0.872	0.624	0.881	0.955	0.741	0.779	0.789
P36952_SERPINB5	40	11	11	375	0.667	0.441	0.641	1.464	0.947	0.646	0.926	0.81	1.347	0.564	0.402	0.805	1.415	0.528	0.594	1.657	1.657	1.657	0.562	1.657	0.775	1.653	1.657	0.672	1.572	0.693	0.543	0.516	0.704	0.57	0.569	1.357	1.102	0.355	0.641	1.247	0.613	0.733	0.555
Q8N6H7_ARFGAP2	26	12	12	521	1.173	0.994	0.921	1.142	1.156	0.992	1.051	1.034	1.016	0.874	1.127	0.905	1.077	0.916	0.994	1.052	1.036	1.081	0.774	0.885	0.975	0.955	1.389	0.988	1.116	1.326	0.87	1.029	1.115	0.974	1.047	0.994	0.991	0.772	0.75	0.954	1.171	1.012	0.899
Q8WVV4_POF1B	25	14	14	589	0.667	0.742	0.684	1.424	1.045	0.93	1.015	1.167	0.813	0.722	0.575	0.743	1.324	1.335	0.599	0.845	0.916	0.934	0.742	1.403	0.812	0.775	1.083	1.416	1.443	1.327	0.599	1.426	0.923	0.612	1.213	1.193	1.031	0.517	0.712	1.175	1.073	1.476	0.564
Q13043_STK4	34	16	10	487	1.135	1.072	1.267	0.877	0.948	0.947	1.017	1.01	0.975	0.977	1.056	0.817	0.97	0.893	0.976	0.986	0.879	1.087	1.022	0.928	1.118	0.981	0.879	0.995	0.883	0.859	0.944	0.958	1.18	1.432	0.961	1.221	1.266	0.953	1.084	0.986	1.12	0.934	0.995
P00751_CFB	20	18	18	764	0.727	0.875	1.011	0.579	0.664	0.701	0.748	1.494	1.222	1.109	1.282	1.657	0.713	1.04	1.054	0.697	1.103	1.205	1	0.62	0.91	1.005	0.806	0.749	1.492	0.834	1.149	0.724	0.982	0.969	0.756	1.342	0.949	1.098	1.576	0.983	1.074	0.906	1.018
Q13308_PTK7	20	18	18	1070	0.977	1.192	1.071	0.703	0.637	0.937	1.163	0.904	1.492	0.949	1.216	0.924	0.619	0.734	1.059	0.947	1.478	1.273	0.944	0.545	0.96	0.941	1.032	1.118	0.761	1.158	0.938	1.041	0.957	1.081	1.158	0.688	1.003	0.826	0.814	0.983	1.074	1.141	1.135
Q6P2E9_EDC4	14	16	16	1401	0.965	1.145	0.979	0.945	0.989	1.054	0.984	1.001	1.001	0.964	0.87	0.692	0.982	0.773	0.875	0.913	1.23	0.991	0.837	0.807	0.907	0.827	1.115	0.928	1.231	1.382	0.856	1.16	0.988	0.92	1.201	1.058	1.074	0.827	0.79	1.137	1.138	1.063	0.872
Q567U6_CCDC93	28	19	19	631	1.005	1.103	1.089	1.082	0.961	1.094	1.003	0.911	0.991	1.119	1.1	0.921	1.007	0.993	1.212	1.227	0.983	1.084	1.037	1.088	1.164	1.138	0.892	0.924	1.002	0.896	1.2	0.987	0.941	1.154	1.054	0.952	0.801	1.097	0.983	0.92	0.929	0.897	1.165
Q12768_WASHC5	18	18	18	1159	0.99	1.043	1.071	0.993	0.967	1.031	1.018	1.005	1.03	1.037	1.041	0.973	0.837	0.858	1.135	0.981	1.156	1.01	0.974	0.906	0.922	0.962	1.044	0.95	1.103	1.089	1.111	1.037	1.122	1.018	1.062	1.073	1.09	1.248	1.15	0.974	0.996	0.977	1.023
P11717_IGF2R	8	18	18	2491	1.196	1.005	0.992	1.011	0.789	1.422	0.928	0.835	0.832	0.876	1.089	0.809	0.836	0.734	0.985	0.977	1.657	0.924	0.823	0.932	0.918	1.007	0.895	1.182	0.843	1.324	1.022	1.009	1.038	0.981	1.035	1.287	1.395	1.089	0.847	0.983	1.274	0.793	0.93
P23634_ATP2B4	16	15	9	1241	0.932	1.203	1.035	1.289	1.153	0.91	0.894	1.148	1.013	1.312	1.071	0.865	0.741	0.948	1.24	1.094	0.776	1.355	1.535	1.562	0.906	1.223	0.683	0.848	0.598	0.955	1.25	0.917	1.104	1.222	0.815	0.872	0.753	1.216	0.963	0.778	0.92	0.773	1.269
Q9BXJ9_NAA15	24	21	15	866	1.051	0.939	1.024	0.838	1.032	0.769	0.961	0.968	1.078	0.815	0.936	0.675	1.063	0.764	0.857	0.891	0.961	0.828	0.809	1.072	1.099	0.841	1.266	1.258	1.139	1.119	0.791	1.224	1.008	0.913	1.112	1.069	1.081	0.842	0.811	1.274	1.277	1.041	0.799
O43896_KIF1C	20	17	12	1103	0.924	1.034	0.883	1.073	0.957	0.977	1.321	0.946	0.962	1.15	1.001	0.714	1.017	1.11	1.149	1.149	1.056	1.066	1.238	0.768	1.027	1.311	0.951	0.962	1.04	1.31	1.215	1.079	1.121	0.958	1.081	1.045	0.925	1.119	1.009	1.023	1.235	0.901	1.046
Q9HCC0_MCCC2	22	13	13	563	0.856	0.768	0.853	0.982	0.903	1.16	0.983	0.897	0.708	0.806	0.96	0.782	1.43	1.14	0.942	0.89	0.922	0.731	0.807	1.657	0.806	0.773	1.567	1.044	1.594	1.032	0.939	0.742	1.132	0.915	0.901	0.97	1.225	1.009	0.756	0.861	1.657	1.034	0.818
Q8TCS8_PNPT1	26	18	18	783	0.921	1.013	0.814	0.812	0.881	0.994	0.939	0.866	0.853	0.883	1.02	0.806	0.987	0.773	0.843	0.832	1.024	0.82	0.811	1.223	0.924	0.803	1.571	1.475	1.359	1.22	0.84	1.043	1.099	0.803	1.318	0.981	1.317	0.904	1.013	1.078	1.511	1.096	0.754
Q9Y3F4_STRAP	35	10	10	350	1.091	1.073	0.839	0.802	1.021	1.169	0.98	1.058	0.994	0.834	1.011	0.681	1.005	0.857	0.823	0.931	1.144	0.966	0.813	0.883	1.092	0.918	1.25	0.923	0.978	1.243	0.834	1.246	1.061	0.929	1.268	1.026	1.078	0.866	0.977	1.07	1.071	1.006	0.779
P10644_PRKAR1A	33	13	11	381	1.112	1.154	1.084	0.762	1.159	1.069	1.135	0.956	1.016	1.044	1.206	0.801	0.86	0.998	0.897	1.232	0.806	1.221	0.932	1.371	1.341	0.922	0.872	0.849	0.825	0.885	1.127	0.953	1.251	1.152	0.934	0.997	0.935	1.003	1.123	0.868	0.736	0.756	0.921
Q969V3_NCLN	24	13	13	563	0.982	0.996	1.071	1.083	0.93	1.084	1.061	1.011	1.108	0.895	0.906	0.782	1.071	1.065	0.938	0.991	0.913	0.946	0.821	0.961	1.01	0.936	1.044	1.223	1.322	0.948	0.875	1.014	1.026	0.937	1.03	1.036	0.907	0.947	0.905	1.152	1.081	0.97	0.884
O00534_VWA5A	23	14	14	786	0.869	1.23	0.998	1.324	1.43	0.747	1.172	1.011	0.952	0.99	0.841	0.83	1.323	1.409	0.878	1.084	1.163	1.28	0.962	1.212	0.866	0.978	0.67	0.834	0.862	0.805	0.991	0.849	1.205	1.013	0.874	1.082	0.882	0.806	0.92	0.694	0.838	1.245	0.895
P30038_ALDH4A1	28	15	15	563	0.519	0.668	0.695	0.785	0.757	1.11	0.701	0.861	0.557	0.874	0.869	0.573	1.071	0.638	1.045	0.844	1.516	0.742	0.668	0.784	0.655	0.784	0.861	1.657	0.659	1.462	0.88	1.331	0.974	0.788	1.159	0.769	1.552	1.08	0.67	0.995	1.657	1.657	0.755
P12821_ACE	15	19	19	1306	0.718	0.819	0.653	0.84	1.15	0.76	0.817	0.765	0.752	1.57	1.499	0.989	0.598	0.841	1.491	1.355	1.355	0.859	1.657	0.857	0.616	1.131	0.603	0.878	0.8	1.286	1.529	0.778	1.032	1.014	0.814	0.929	0.77	1.657	1.023	0.721	0.763	0.76	1.657
Q6PIF6_MYO7B	12	22	22	2116	0.659	0.693	0.668	0.629	1.135	0.758	1.37	0.981	0.788	0.766	0.688	0.816	1.657	0.664	0.623	0.77	0.583	0.71	0.666	1.657	0.671	0.685	1.448	1.657	1.302	1.072	0.857	1.364	0.946	0.637	0.894	1.632	1.189	0.67	0.923	1.038	1.275	1.567	0.613
P62701_RPS4X	57	19	9	263	1.219	1.101	1.302	0.924	0.897	0.99	1.024	0.917	0.952	0.799	0.893	0.737	1.005	0.826	0.888	0.759	1.075	0.706	0.651	1.409	0.954	0.799	1.168	1.215	1.244	1.042	0.683	1.164	0.839	0.988	1.037	0.981	0.965	0.758	0.733	1.303	1.157	1.113	0.826
Q92620_DHX38	17	18	17	1227	1.032	1.19	1.071	0.993	1.059	1.226	1.029	1.053	1.049	1.068	0.947	0.741	1.087	0.93	1.03	1.007	1.144	1.08	0.922	0.812	0.99	0.94	1.087	0.809	1.002	1.448	1.029	1.05	1.163	1.048	1.14	1.014	0.926	0.888	1.103	1.124	0.955	1.004	0.998
Q9Y281_CFL2	60	11	4	166	1.461	0.964	1.27	0.982	0.974	1.025	0.841	0.978	0.99	1.318	1.301	1.248	0.674	1.074	1.657	1.316	0.675	1.148	1.569	0.844	0.905	1.304	0.843	0.87	0.782	1.185	1.352	0.888	1.333	1.341	0.913	0.789	0.668	1.5	1.416	0.801	0.903	0.804	1.657
Q99816_TSG101	37	15	15	390	1.169	0.998	0.956	1.278	1.014	1.02	0.935	1.085	1	0.891	1.056	0.908	0.983	1.145	1.041	0.921	0.949	0.958	0.915	1.302	0.941	1.073	0.904	0.989	1.205	0.913	0.902	0.971	0.819	1.027	0.859	0.924	1.285	0.864	0.775	1.009	0.965	0.885	1.111
Q13459_MYO9B	11	19	19	2157	0.961	1.161	1.23	0.876	0.996	1.05	1.063	0.932	1.081	1.006	1.142	1.035	0.902	0.849	1.111	1.23	0.881	1.151	0.882	0.871	1.215	1.078	0.904	0.887	0.982	0.956	1.244	1.128	1.248	1.378	1.101	1.198	1.039	1.091	1.027	0.993	0.933	1.034	1.138
P50552_VASP	35	15	15	380	0.873	0.817	1.057	1.184	1.024	0.906	1.158	1.092	1.154	0.905	0.803	0.887	1.005	1.011	1.023	0.993	0.807	1.092	0.867	1.219	1.504	1.005	1.079	0.908	0.918	0.875	0.85	1.014	0.883	0.935	0.837	1.161	1.049	0.852	0.8	1.119	0.866	1.179	0.914
Q9NRD8_DUOX2	13	16	9	1548	0.533	0.39	0.609	0.979	1.325	0.684	0.596	1.657	1.077	0.828	0.423	0.551	0.883	0.779	0.609	1.003	0.484	1.355	0.747	1.625	0.83	0.537	0.875	0.481	1.545	0.656	0.546	0.426	0.85	0.541	0.629	1.657	0.477	0.566	0.406	0.594	0.399	0.867	0.52
P46777_RPL5	26	12	12	297	1.157	1.058	1.168	0.933	0.865	1.141	0.981	0.965	0.965	0.836	0.988	0.733	1.103	0.964	0.864	0.903	1.059	0.897	0.777	1.287	1.089	0.895	1.115	0.993	1.104	1.069	0.857	1.173	0.971	1.056	1.131	0.965	1.013	0.821	0.925	1.275	1.087	1.13	0.838
Q8IYI6_EXOC8	27	18	18	725	1.027	1.224	0.959	1.225	1.1	1.069	1.092	1.08	0.963	1.022	1.108	0.826	0.93	1.131	1.107	1.113	1.096	1.148	1.024	1.083	0.983	1.134	0.913	0.938	1.017	0.957	1.053	0.956	1.008	1.003	1	0.897	0.927	1.021	0.958	0.91	0.803	0.88	1.036
P51531_SMARCA2	14	21	11	1590	1.201	1.091	1.081	0.829	1.022	1.356	1.053	0.788	0.926	0.883	1.103	0.7	1.029	1.009	0.897	1.021	1.025	1.003	0.9	1.027	0.998	0.922	1.099	1.06	0.915	1.111	0.974	1.123	0.976	1.093	1.138	0.911	0.937	0.924	0.951	1.108	1.025	0.94	0.955
Q6S8J3_POTEE	10	13	0	1075	1.08	1.342	1.152	1.212	1.391	0.797	1.522	0.937	1.338	0.807	0.948	1.05	0.765	0.772	1.007	1.111	0.85	1.023	0.771	0.876	1.047	1.005	1.017	1.177	0.955	0.924	1.11	1.002	0.95	0.981	0.923	0.87	0.719	0.946	0.782	0.831	1.278	0.823	0.837
Q14165_MLEC	38	12	12	292	0.961	1.032	0.777	0.883	0.811	0.882	0.936	1.152	0.8	0.859	1.126	0.656	0.741	0.832	0.77	0.738	0.989	0.871	0.737	1.098	0.785	0.909	1.115	1.29	1.259	1.279	0.862	1.207	1.126	0.871	1.148	1.163	1.094	0.963	0.98	1.34	1.243	1.657	0.797
Q9Y5X3_SNX5	32	16	15	404	1.021	0.876	0.977	1.029	1.273	0.808	1.047	0.932	0.833	1.112	1.106	0.741	1.217	1.008	1.09	1.137	1.018	0.985	1.117	0.987	0.932	1.215	0.811	0.775	0.842	1.001	1.164	1.017	1.26	1.071	1.046	1.156	0.845	1.48	1.039	0.823	0.783	0.909	1.089
Q6WKZ4_RAB11FIP1	16	15	13	1283	0.952	1.198	0.938	1.067	1.477	1.266	1.046	1.066	1.119	1.054	0.946	0.748	1.384	0.775	1.087	1.253	0.898	1.356	0.939	1.223	0.984	1.103	0.946	1.064	1.038	1.029	0.989	0.823	0.944	0.871	0.905	1.133	0.943	0.884	0.707	0.712	0.796	0.965	0.96
O75694_NUP155	14	16	16	1391	1.075	1.064	0.925	0.903	1.015	1.217	1.033	0.93	0.87	0.841	1.001	0.747	0.995	0.788	1.047	0.909	1.374	0.939	0.84	0.945	0.902	0.807	1.078	1.302	1.191	1.07	0.797	1.193	1.072	1.032	1.187	0.995	0.913	0.883	0.799	1.281	1.17	1.031	0.849
O15372_EIF3H	42	14	14	352	1.012	1.037	1.025	1.024	0.955	1.038	0.96	0.94	1.029	0.835	0.98	0.661	0.886	0.941	0.919	0.92	1.067	0.924	0.821	0.937	1.055	0.927	1.129	0.891	1.162	1.094	0.86	0.997	1.012	1.046	1.02	1.002	1	0.894	0.844	1.185	1.229	0.937	0.848
Q6P179_ERAP2	20	19	19	960	0.992	0.67	0.854	1.169	1.327	0.793	1.275	0.812	1.182	1.183	1.477	0.787	1.122	0.624	1.382	1.066	0.669	0.728	1.078	0.9	1.247	0.904	1.221	0.655	0.944	0.781	0.81	0.577	0.78	1.213	1.336	1.021	1.155	0.755	1.386	0.549	1.212	1.657	1.388
Q9HCE1_MOV10	19	16	16	1003	1.445	1.562	0.984	0.999	0.915	1.657	1.086	0.978	1.146	0.869	1.026	0.969	0.995	0.917	0.896	1.025	0.999	1.001	0.859	1.456	1.083	0.961	1.089	1.088	0.874	1.092	0.942	1.108	0.931	0.96	1.004	0.889	0.867	0.9	0.978	1.122	0.963	0.993	0.895
Q9NUQ8_ABCF3	25	16	16	709	1.181	1.078	1.155	0.948	0.994	1.507	1.002	1.148	1.079	0.841	0.942	0.911	1.121	0.902	0.877	0.983	1.137	0.905	0.807	0.92	1.462	0.924	1.181	1.213	1.047	1.157	0.961	1.044	1.026	0.922	1.049	1.033	0.991	0.89	0.999	1.031	1.052	0.907	0.859
P17174_GOT1	34	14	14	413	1.027	0.928	1.087	0.982	1.158	0.754	1.006	0.9	0.854	0.975	1.173	0.856	1.589	0.908	0.927	1.159	0.962	0.949	0.85	1.029	0.828	1.059	1.115	0.813	1.423	1.329	0.876	0.885	1.028	0.908	0.818	1.029	1.011	0.914	1.154	0.652	1.092	0.782	0.955
Q6PI48_DARS2	21	12	12	645	1.14	0.974	0.856	0.99	1.151	1.175	1.106	0.722	0.793	0.681	1.03	0.579	1.382	0.824	0.841	0.759	1.317	0.749	0.6	1.421	0.701	0.693	1.408	1.125	1.396	1.216	0.767	0.816	0.912	0.745	1.523	1.027	1.197	0.927	0.831	1.279	1.624	0.831	0.71
P29350_PTPN6	29	17	17	595	0.924	1.252	1.325	0.7	1.098	1.086	1.092	0.951	0.846	0.942	1.173	0.675	0.847	0.844	1.123	1.305	0.878	1.102	0.844	0.822	0.94	1.007	0.864	0.974	0.603	0.798	1.022	0.966	1.471	1.545	0.905	1.247	1.106	1.21	0.911	0.871	0.79	0.798	0.941
Q9UHR4_BAIAP2L1	37	16	16	511	0.947	0.82	0.929	1.389	0.929	0.869	1.32	1.321	0.949	0.562	0.865	1.262	1.065	1.106	0.775	0.767	1.081	0.938	0.586	0.696	1.245	0.997	1.322	1.068	1.653	0.811	0.618	0.9	0.766	0.771	1.187	1.026	1.474	0.58	0.614	0.842	1.016	1.388	0.806
P05166_PCCB	38	15	15	539	1.054	0.894	0.995	0.99	0.966	0.97	1.657	0.892	0.851	0.944	0.955	0.887	1.091	1.183	0.939	0.877	0.857	0.894	0.839	1.377	0.825	0.923	0.982	1.657	1.121	0.955	1.079	0.934	1.108	0.964	1.124	1.054	0.937	0.993	1.068	1.066	1.525	0.852	0.944
O00764_PDXK	38	12	12	312	1.152	1.005	0.999	0.95	1.136	1.186	0.992	1.275	1.341	0.943	1.056	0.895	0.907	0.883	0.987	1.039	0.866	0.918	0.905	1.295	1.049	1.113	0.999	1.225	1.029	0.854	1.062	1.131	0.976	0.971	0.982	1.15	0.893	1.028	0.874	0.925	1.095	1.037	0.957
Q9UBQ7_GRHPR	30	9	9	328	1.102	1.045	1.053	1.234	1.016	0.864	1.005	0.917	0.909	1.054	1.064	0.758	1.065	1.09	0.958	0.974	0.773	0.972	0.971	0.981	0.906	0.984	0.977	1.016	1.11	0.987	1.011	1.004	1.155	1.056	1.039	0.923	1.036	1.026	0.939	1.017	1.185	1.103	0.955
P22087_FBL	38	11	11	321	1.015	0.878	1.027	0.732	0.854	0.893	1.135	0.887	0.985	0.775	0.739	0.503	0.92	1.002	0.7	0.799	1.294	0.891	0.669	0.86	1.019	0.754	1.107	0.904	1.336	1.044	0.677	1.145	0.999	1.105	1.657	0.944	1.104	0.621	0.923	1.625	0.957	1.225	0.651
Q9Y6K5_OAS3	20	20	20	1087	1.258	0.993	0.961	1.205	0.86	1.163	1.049	1.005	1.313	0.917	1.657	0.79	0.885	0.754	0.811	1.055	0.928	0.936	0.746	0.817	1.39	0.852	1.071	1.151	1.142	1.054	1.046	0.924	0.867	0.835	0.943	0.995	1.199	1.074	0.842	1.045	0.722	0.873	0.867
Q12874_SF3A3	26	12	12	501	1.13	1.11	0.918	0.79	0.879	1.269	1.033	0.913	0.919	0.816	0.893	0.585	0.986	0.865	0.862	0.889	1.002	0.937	0.86	1.117	1.081	1.034	1.061	0.911	1.282	1.02	0.881	1.192	1.007	0.965	1.192	1.063	1.209	0.934	0.91	1.337	0.891	1.191	0.804
Q9Y223_GNE	28	17	17	722	1.134	0.895	0.975	1.035	0.979	1.328	1.062	0.937	1.008	0.825	0.962	0.844	1.094	0.894	0.789	0.911	0.996	0.898	0.709	0.894	1.014	0.853	1.142	1.243	1.657	1.048	0.792	0.916	0.97	0.914	0.943	1.208	1.257	0.771	0.924	1.056	0.787	0.934	0.811
Q7L2E3_DHX30	20	20	20	1194	1.657	1.208	0.955	0.924	0.902	1.118	1.063	0.834	0.944	0.864	0.98	0.73	0.864	0.906	0.954	0.897	1.503	0.976	0.865	1.135	0.983	0.9	1.382	1.073	1.098	1.188	0.999	0.97	1.039	0.994	1.149	0.9	0.965	0.873	1.017	1.243	1.126	0.934	0.844
O00231_PSMD11	42	17	17	422	1.071	1.186	0.877	0.86	0.922	1.149	0.981	0.999	0.946	0.864	0.981	0.638	0.896	0.829	0.866	0.879	1.157	0.9	0.829	1.025	1.051	0.928	1.12	1.124	1.053	0.996	0.885	1.114	0.989	0.987	1.069	1.019	1.067	0.928	0.887	1.15	1.004	1.069	0.837
P83436_COG7	27	16	16	770	1.062	1.007	0.988	1.244	1.191	1.089	1.007	1.095	0.969	0.884	0.924	0.794	1.183	0.931	0.985	0.945	1.046	0.999	0.834	1.223	0.896	0.897	0.95	0.965	1.054	1.145	0.979	0.993	1.121	0.923	1.066	1.193	0.969	0.89	0.962	1.003	1.044	1.143	0.897
P20592_MX2	27	15	13	715	1.057	1.143	1.035	1.489	1.337	0.869	0.926	1.142	1.364	0.89	1.657	0.963	0.847	0.649	0.836	0.905	1.443	1.118	0.801	0.712	1.113	0.793	0.862	1.039	0.808	0.877	1.014	0.824	0.968	0.862	0.842	0.998	0.815	0.998	0.905	0.731	0.871	0.808	1.166
P49321_NASP	26	14	14	788	1.657	1.024	1.001	0.607	0.66	1.583	0.901	0.714	0.805	0.721	1.245	1.161	0.87	0.619	0.847	0.703	0.88	0.839	0.772	0.925	1.098	0.773	1.524	0.969	1.657	1.657	0.764	1.439	0.98	1.056	1.059	0.943	0.91	0.716	0.818	1.011	1.01	0.907	0.834
P50895_BCAM	23	11	11	628	0.654	0.73	0.706	0.909	0.929	0.784	0.626	0.764	0.725	1.657	1.467	0.723	0.632	0.865	1.657	1.136	0.591	0.812	1.657	0.651	1.008	1.305	0.604	0.722	0.606	1.173	1.657	0.875	1.128	1.048	0.776	1.114	0.615	1.657	1.569	0.636	0.771	0.607	1.657
P17301_ITGA2	16	17	17	1181	0.869	0.936	0.798	1.031	0.9	0.706	1.033	1.146	1.613	0.854	0.779	1.26	0.805	1.103	0.761	1.049	0.905	1.25	0.922	1.546	0.736	0.933	1.203	0.919	1.588	1.006	1.03	0.937	0.896	0.795	1.138	1.018	1.169	0.763	0.92	1.15	0.848	1.657	0.885
Q641Q2_WASHC2A	20	19	2	1341	0.853	0.923	1.489	0.755	0.77	0.752	1.07	0.838	1.075	1.019	0.966	1.076	1.007	1.04	0.896	1.271	1.35	1.343	1.19	0.666	1.46	1.287	0.746	0.52	1.023	0.947	1.041	1.114	1.249	1.261	1.281	1.257	0.813	0.891	0.752	1.081	0.967	1.235	1.149
P08865_RPSA	40	14	13	295	1.031	0.869	1.053	0.864	0.834	0.992	0.967	0.948	0.852	0.813	0.866	0.595	0.999	0.778	0.764	0.784	1.008	0.862	0.713	1.097	1.017	0.707	1.156	1.044	0.96	1.106	0.8	0.938	0.999	0.923	1.006	0.981	0.951	0.869	1.078	1.11	0.9	1.066	0.71
Q6UX06_OLFM4	33	16	15	510	0.481	0.451	0.557	0.463	0.419	0.391	1.657	1.657	0.519	0.516	0.395	0.428	0.497	0.465	0.426	0.412	0.469	0.614	0.437	1.657	1.107	0.549	0.504	1.657	0.507	0.861	0.471	0.486	1.2	0.418	0.739	1.657	0.981	0.675	0.6	0.489	0.427	0.46	0.59
O95248_SBF1	10	16	15	1868	0.995	1.042	1.138	1.231	1.206	0.847	1.007	1.116	1.052	0.919	0.994	0.942	0.993	1.039	0.94	0.987	0.94	1.201	0.886	1.104	1.043	1.083	0.803	0.98	0.942	0.939	1.057	1.044	1.075	1.084	0.905	0.921	0.84	0.951	1.023	0.887	1	1.157	0.98
Q14141_SEPTIN6	36	15	5	434	1.438	1.429	1.381	0.701	0.898	1.129	1.227	0.857	0.841	0.979	1.21	0.953	0.722	1.053	0.874	1.026	0.932	1.376	0.862	0.853	1.08	0.995	0.758	0.758	0.699	0.736	0.809	0.914	1.426	1.657	0.912	1.017	0.854	0.894	0.908	1.016	0.75	0.817	1.076
P02792_FTL	55	15	15	175	0.436	1.356	1.203	0.259	0.503	0.61	0.486	0.656	0.659	0.511	0.888	0.47	0.626	0.43	1.045	0.636	0.369	0.596	0.447	0.342	0.689	0.624	0.424	0.886	0.49	0.365	1.657	1.041	1.657	1.152	0.573	1.3	1.504	1.657	0.874	0.426	0.412	0.607	0.714
P30520_ADSS2	34	13	11	456	0.956	1.16	0.815	0.858	1.026	0.982	0.851	1.013	1.237	0.741	0.925	0.763	1.319	0.83	0.787	0.923	1.314	1.016	0.713	1.086	0.97	0.876	1.006	1.066	0.926	1.013	0.798	1.115	0.913	0.851	0.932	1.266	1.269	0.741	0.824	1.227	0.959	1.044	0.82
Q9H3U1_UNC45A	18	15	15	944	0.994	0.983	0.887	1.023	1.439	0.989	1.074	1.058	1.113	0.895	1.058	0.744	1.036	1.021	0.952	0.998	1.092	1.026	0.884	0.97	0.991	1.201	1.043	0.994	1.002	1.16	0.949	1.154	1.036	0.896	1.074	1.083	0.856	0.875	0.863	0.977	1.05	0.976	0.916
Q86VS8_HOOK3	24	17	17	718	0.981	1.186	1.109	0.813	0.858	1.047	1.012	0.988	1.054	1.137	0.936	0.947	0.771	0.86	1.195	1.194	0.971	1.231	1.256	0.83	1.146	1.137	0.964	0.859	1.037	0.813	1.104	1.107	1	1.183	1.248	0.847	1.041	1.031	0.824	0.946	1.236	0.96	1.192
P57740_NUP107	20	18	18	925	1.183	1.099	1.036	0.879	0.92	1.273	1.132	0.953	0.927	0.79	0.993	0.699	0.91	0.846	0.861	0.942	1.277	0.945	0.795	0.836	0.939	0.842	1.222	1.169	1.268	1.179	0.864	1.122	1.026	1.022	1.259	1.01	0.976	0.796	0.797	1.312	1.21	1.029	0.854
Q6ZNJ1_NBEAL2	8	20	20	2754	0.858	1.037	0.907	1.657	1.065	0.738	0.94	1.16	0.907	0.752	0.89	0.951	0.917	1.375	0.864	0.919	1.096	1.133	0.712	1.394	0.949	1.315	1.213	1.333	0.948	1.241	0.678	0.864	0.85	0.892	0.925	1.124	1.009	0.727	0.786	1.108	0.839	0.908	0.868
Q9NTK5_OLA1	41	17	17	396	1.069	0.965	0.888	0.907	0.997	0.961	0.935	1.007	1.055	0.78	0.866	0.841	1.109	0.881	0.894	0.858	0.916	0.926	0.751	1.074	0.927	0.946	1.099	1.06	1.113	1.213	0.809	1.217	0.903	0.9	1.226	1.002	1.064	0.85	0.943	1.211	1.383	0.915	0.929
Q00169_PITPNA	50	13	10	270	1.103	0.874	1.028	1.155	0.912	0.838	1.145	0.866	0.802	1.016	1.044	1.009	0.831	1.015	1.091	0.983	1.157	0.96	1.046	0.9	0.905	1.149	1.06	0.655	0.878	0.883	0.894	0.936	0.999	1.125	0.878	0.992	0.906	1.221	0.959	1.15	1.131	0.868	1.098
P51888_PRELP	36	14	14	382	0.643	1.175	0.928	0.637	0.672	1.296	0.97	0.712	0.839	1.49	0.98	1.657	0.572	0.894	1.219	1.387	0.609	1.171	1.541	0.744	1.649	1.298	0.698	0.747	0.63	0.738	1.525	0.765	0.705	1.318	1.205	0.699	0.909	1	1.358	0.829	1.657	0.888	1.571
P20073_ANXA7	26	13	12	488	0.89	1.106	1.03	0.927	0.966	1.134	0.878	0.629	0.856	0.97	0.935	0.92	0.972	1.038	1.106	1.125	1.48	1.054	0.973	0.958	1.016	1.011	1.657	0.871	1.046	0.927	0.985	0.896	0.96	1.161	0.848	0.939	0.991	0.885	0.889	0.86	0.936	0.937	1.014
Q0ZGT2_NEXN	24	19	19	675	0.836	1.179	1.256	0.757	0.623	0.936	1.412	0.725	1.541	1.657	0.796	1.657	0.662	0.952	1.657	1.434	0.65	1.238	1.657	0.843	1.257	0.974	0.828	0.873	0.611	0.701	1.194	0.942	0.69	1.531	0.813	0.485	0.85	1.121	0.827	1.266	1.112	0.83	1.439
P63244_RACK1	35	12	12	317	1.056	1.045	0.962	0.882	0.893	1.049	0.985	0.965	0.99	0.723	0.885	0.649	0.994	0.925	0.768	0.811	1.069	0.885	0.708	1.08	0.927	0.825	1.175	1.084	1.115	1.098	0.723	1.198	1.052	0.943	1.152	1.037	1.004	0.746	0.872	1.22	1.109	1.112	0.712
P35269_GTF2F1	22	11	11	517	0.961	0.943	0.917	0.901	0.944	1.234	0.985	0.892	1.047	0.823	0.783	0.916	0.858	0.784	0.944	0.888	1.259	1.04	0.832	0.946	1.189	0.829	0.951	0.931	1.541	1.249	0.799	1.422	1.024	0.988	1.534	1.022	1.037	0.686	0.848	1.468	1.248	1.354	0.887
P43246_MSH2	24	20	20	934	1.657	1.052	0.873	0.821	0.924	1.355	1.064	0.919	0.863	0.815	1.416	0.908	0.965	0.791	0.834	0.827	1.124	0.845	0.785	1.024	1.088	0.76	1.472	0.964	1.277	1.5	0.844	1.079	1.008	0.975	1.275	0.962	1.004	0.735	0.834	1.297	0.942	0.819	0.789
O95171_SCEL	29	19	19	688	0.621	0.84	0.625	0.827	0.912	0.64	0.636	0.639	0.727	1.657	1.493	0.693	0.582	0.701	1.657	1.657	0.603	0.687	1.657	0.658	0.707	1.626	0.627	0.714	0.635	1.469	1.657	0.958	0.971	0.807	0.725	0.902	0.589	1.657	1.142	0.566	0.738	0.594	1.657
P16401_H1-5	37	15	9	226	1.48	1.053	1.066	0.746	0.895	0.783	0.887	0.903	0.928	0.688	1.108	0.884	1.092	0.789	0.774	0.866	1.017	1.033	0.697	0.715	1.109	0.793	1.121	0.87	1.249	1.242	0.853	1.381	1.178	1.349	1.458	0.987	1.022	0.717	1.019	1.33	1.071	1.065	0.818
Q9BY44_EIF2A	25	12	12	585	1.006	0.972	0.948	0.886	0.935	1.497	0.88	1.278	1.037	0.852	0.891	0.751	1.205	0.866	0.837	0.919	1.12	0.945	0.794	0.962	1.465	0.895	1.258	0.729	0.966	1.283	0.847	1.269	1.094	0.926	1.222	1.086	0.956	0.774	0.948	1.154	1.061	0.94	0.795
Q86UX7_FERMT3	25	14	14	667	0.916	1.057	1.172	0.713	1.429	0.642	0.989	1.132	0.851	0.893	1.214	0.943	1.303	0.868	0.971	1.225	0.728	1.275	0.727	0.668	0.874	0.891	0.863	0.902	0.631	0.69	1.128	0.905	1.256	1.277	0.794	1.433	0.999	1.17	0.935	1.05	0.736	1.048	0.956
Q13283_G3BP1	38	13	13	466	0.986	1.062	0.909	0.801	0.887	1.365	0.892	0.945	1.053	0.85	1.078	0.776	1.107	0.827	0.979	1.005	1.291	1.016	0.961	0.823	1.479	0.852	1.297	0.837	1.32	1.219	0.874	1.015	0.92	1.051	1.333	1.046	1.053	0.706	0.93	1.107	1.018	0.991	0.848
Q9UBC2_EPS15L1	28	18	18	864	0.957	1.122	0.958	1.073	1.14	0.952	0.978	1.068	0.985	0.976	1.077	0.725	1.07	1.009	1.036	1.145	0.966	1.061	0.972	0.97	0.962	1.075	0.775	0.849	1.04	0.981	1.099	1.078	1.091	1.055	1.022	0.933	0.838	0.996	0.982	1.006	1.015	0.954	0.989
P31040_SDHA	26	13	13	664	0.951	0.948	0.979	1	1.1	0.965	1.163	0.831	0.783	0.882	0.816	0.743	1.18	0.904	0.908	0.801	1.042	0.83	0.814	1.314	0.889	0.868	1.456	1.63	1.457	0.726	0.736	1.085	0.864	0.929	0.86	1.081	1.084	0.891	0.766	1.657	1.261	1.124	0.882
Q13011_ECH1	33	10	10	328	0.911	0.79	0.849	0.611	1.083	1.379	1.491	0.84	0.8	0.889	0.859	0.754	0.973	1.064	0.923	0.845	0.732	0.789	0.814	1.657	1.373	0.862	0.886	0.706	1.468	0.873	1.01	0.88	0.841	0.855	1.312	0.841	0.76	1.169	1.002	1.263	1.141	0.93	0.892
P05387_RPLP2	92	10	9	115	1.095	0.893	1.187	0.877	0.889	0.982	0.941	1.083	0.973	0.838	1.05	0.746	1.085	0.934	0.791	0.852	1.123	0.99	0.786	1.07	1.008	0.887	1.075	0.943	1.222	1.273	0.812	1.111	1.212	0.842	1.093	1.15	1.017	0.878	1	1.042	0.981	1.137	0.745
P33241_LSP1	53	11	11	339	0.786	1.06	1.418	0.574	0.92	0.766	0.88	0.889	0.939	1.074	1.138	0.922	0.902	0.756	0.898	1.246	0.654	1.313	0.784	0.609	1.234	1.122	0.7	0.81	0.632	0.53	0.856	1.092	1.263	1.657	0.841	1.273	1.231	1.142	0.939	1.15	0.783	1.17	1.109
Q9Y265_RUVBL1	29	11	11	456	1.04	0.994	1.147	0.788	0.966	1.525	0.871	0.97	1.13	0.767	0.855	0.646	1.119	0.853	0.816	0.98	1.004	0.956	0.776	1.048	1.108	0.761	1.334	1.004	1.114	1.142	0.828	1.046	1.132	1.211	1.246	1.102	0.998	0.7	0.87	1.262	1.042	0.925	0.794
Q9BVJ6_UTP14A	27	16	16	771	0.974	1.029	0.929	0.825	0.948	1.184	1.041	0.945	0.971	0.835	0.943	0.704	1.18	0.887	0.778	0.816	1.319	1.011	0.812	0.993	1.203	0.794	0.916	0.881	1.373	1.327	0.899	1.203	1.06	0.843	1.657	0.978	1.046	0.702	0.888	1.329	1.121	1.189	0.787
P53990_IST1	26	10	10	364	0.794	1.119	0.995	0.92	1.062	1.117	0.939	0.971	0.931	0.828	0.828	0.794	1.123	0.994	0.858	1.01	1.163	1.062	0.842	0.75	0.894	1.05	0.966	0.809	1.085	1.027	0.913	1.135	1.123	1.037	1.187	1.046	1.402	0.902	0.906	1.004	0.853	1.394	0.908
P46100_ATRX	9	20	20	2492	1.455	0.974	1.097	0.907	1.123	1.305	1.115	0.999	0.969	0.988	0.996	0.748	0.997	0.912	1.076	1.136	1.397	1.097	0.967	0.894	1.137	0.913	0.977	0.947	1.074	0.945	0.92	0.763	1.11	1.171	1.153	1.013	0.907	0.855	0.935	0.836	0.918	1.221	1.048
Q9Y2J2_EPB41L3	19	18	15	1087	1.016	0.998	1.336	0.88	0.973	0.99	0.948	0.825	0.861	1.339	1.245	0.993	0.777	0.918	1.125	1.171	0.902	1.15	1.252	0.866	1.092	1.058	0.738	0.78	0.66	0.905	1.339	0.864	1.369	1.354	0.946	1.177	0.866	1.187	1.161	0.751	0.861	0.81	1.306
Q96I24_FUBP3	31	15	14	572	1.097	1.078	0.959	0.875	0.888	1.131	1.072	0.961	0.935	0.843	1	0.699	0.901	0.872	0.943	0.958	1.175	0.905	0.832	1.038	1.23	0.884	1.176	1.051	1.166	1.083	0.839	1.198	0.906	0.97	1.259	0.923	0.939	0.831	0.81	1.272	1.274	1.101	0.862
O14908_GIPC1	45	12	10	333	1.001	0.926	0.93	1.324	1.246	1.019	1.188	1.101	1.092	0.885	1.136	0.936	1.033	0.921	0.916	1.019	1.087	1.092	0.896	0.798	1.08	1.11	0.96	0.815	1.061	0.849	0.972	1.016	0.917	0.876	1.086	1.106	0.964	0.914	0.952	0.826	1.054	0.964	0.925
P51648_ALDH3A2	24	11	10	485	1.059	0.683	0.864	1.015	0.876	0.916	0.77	0.686	0.684	1.014	0.952	0.696	0.797	0.95	1.151	0.875	1.657	0.823	1.147	0.557	0.767	0.93	0.73	0.701	0.574	0.779	1.254	0.922	1.033	0.861	0.798	0.981	0.671	1.392	0.941	0.598	0.772	1.111	1.177
Q9H2D6_TRIOBP	7	18	17	2365	0.891	0.949	0.981	1.183	1.183	1.036	1.149	1.072	0.849	1.232	1.104	0.785	0.959	1.325	1.26	1.185	1.056	1.067	1.426	0.901	1.008	1.183	1.041	0.814	0.896	0.935	1.133	0.976	0.894	1.001	0.815	0.87	0.858	1.142	0.874	0.809	0.925	0.951	1.243
Q96PC5_MIA2	14	20	13	1412	1.358	1.276	1.107	1.657	1.088	1.025	1.121	1.186	0.889	0.837	1.031	0.628	1.14	1.068	0.952	0.991	1.342	1.005	0.732	0.975	1.153	1.084	1.023	0.947	1.01	0.784	0.767	1.042	0.872	0.935	0.849	0.856	0.865	0.827	0.744	0.945	0.799	1.047	0.804
P11766_ADH5	25	12	12	374	1.006	0.845	0.859	0.868	1.14	0.808	1.363	1.12	0.957	1.138	1.106	0.885	0.894	1.29	1.079	1.125	0.906	0.928	1.295	0.894	0.825	1.205	0.802	1.138	0.786	0.841	1.053	1.019	0.959	1.075	0.854	0.829	0.737	1.192	1.066	0.911	0.965	0.998	1.187
P52790_HK3	13	11	9	923	0.77	0.968	1.088	0.43	0.913	0.537	0.749	1.011	1.147	0.967	1.112	0.945	0.986	0.639	1.391	1.303	0.767	0.833	0.64	0.441	1.145	0.779	1.289	1.52	0.603	0.756	1.14	0.895	0.908	1.028	0.628	1.657	1.607	1.221	0.949	0.894	0.685	0.71	1.269
Q14289_PTK2B	23	21	21	1009	1.03	1.086	1.207	1.227	1.151	0.735	1.082	1.085	1.009	1.008	1.137	0.828	1.039	1.009	1.009	1.037	0.649	1.197	0.962	0.953	0.807	1.085	0.852	0.971	0.804	0.979	1.037	0.952	1.343	1.293	0.945	1.14	0.893	1.088	1.044	0.851	0.878	0.813	0.975
P51114_FXR1	29	16	13	621	1.069	1.188	1.015	0.813	0.876	1.657	0.933	1.09	1.087	0.784	0.89	0.674	0.894	0.742	0.911	0.972	1.298	0.892	0.774	0.79	1.657	0.851	1.149	1.259	1.039	1.114	0.862	0.986	0.894	0.939	1.045	0.845	0.879	0.752	0.69	1.075	0.954	0.763	0.816
P61224_RAP1B	41	8	2	184	0.762	1.043	0.874	1.201	0.893	1.139	0.868	0.916	0.85	1.033	1.074	0.907	0.897	1.195	1.077	1.209	0.84	1.018	1.372	0.996	0.911	1.148	0.922	0.918	0.845	0.844	1.153	1.089	1.056	1.133	0.911	1.06	1.079	1.306	0.952	0.907	0.93	1.03	1.255
Q16401_PSMD5	37	15	15	504	1.249	1.029	0.993	1.049	0.927	0.953	0.912	0.945	0.957	1.167	1.092	0.738	1.128	1.009	1.017	0.925	0.912	0.925	0.892	1.003	1.001	0.821	1.144	1.146	0.89	1.186	1.12	1.075	1.265	1.023	0.942	1.003	0.838	1.123	1.201	0.922	0.946	1.006	1.077
Q8N392_ARHGAP18	29	18	18	663	0.771	1.103	1.078	0.815	0.921	0.828	0.977	0.922	1.092	0.958	1.056	0.923	0.779	0.857	1.053	1.166	1.657	1.031	1.174	0.863	0.73	1.049	0.866	0.879	0.708	1.242	1.12	1.092	1.166	1.195	1.125	0.94	0.951	1.217	1.001	0.89	1.089	0.935	1.001
Q14344_GNA13	36	12	10	377	1.007	0.971	1.113	1.353	1.043	0.949	1.109	1.011	0.904	0.991	1.091	0.928	0.879	1.163	1.027	1.158	0.996	1.034	1.15	1.243	0.886	1.008	0.855	0.918	1.017	0.922	1.079	0.932	1.109	1.262	0.916	1.104	0.963	1.091	0.907	1.233	0.925	0.935	1.131
Q8TD19_NEK9	18	15	15	979	1.227	1.214	1.182	0.913	0.924	1.067	1.085	1.034	1	0.982	1.085	1.138	0.831	1.044	0.999	1.047	0.961	1.209	0.982	0.758	1.178	1.008	0.978	0.887	0.834	0.9	1.102	1.057	1.213	1.17	1.003	0.976	0.899	0.966	1.082	0.983	0.904	1.09	1.083
P42356_PI4KA	11	19	19	2102	1.195	1.186	1.029	1.221	1.146	1.114	1.143	1.045	0.988	1.263	1.152	0.876	0.891	1.128	1.062	1.128	0.892	1.097	1.145	1.029	1.032	1.094	0.808	0.848	0.82	1.003	1.133	0.975	1.04	1.118	0.841	0.895	0.812	1.082	0.987	0.854	0.961	0.803	0.991
Q9NSD9_FARSB	25	14	14	589	1.042	1.021	0.852	0.99	1.054	0.854	0.957	0.862	0.95	0.75	0.873	0.616	1.159	1.022	0.745	0.828	0.991	0.852	0.686	1.388	0.794	0.826	1.073	0.995	1.276	1.314	0.769	1.328	1.033	0.823	1.477	1.191	1.058	0.803	0.985	1.381	1.206	1.027	0.678
Q9BZL4_PPP1R12C	26	16	16	782	0.977	0.982	1.189	1.092	1.066	1.08	1.14	0.97	1.104	1.329	0.925	0.941	0.97	1.015	1.315	1.165	0.807	1.163	1.415	1.026	1.176	1.052	0.854	0.863	0.774	0.928	1.171	0.937	0.932	1.248	0.828	0.853	0.819	1.029	0.838	0.927	0.855	0.902	1.24
P27361_MAPK3	35	14	11	379	1.069	1.097	0.925	1.611	1.515	1.043	0.95	1.026	0.844	0.931	0.804	0.736	1.157	1.211	0.969	1.136	0.721	1.077	1.132	0.947	0.931	1.242	0.967	0.999	0.996	0.995	0.931	1.046	0.836	0.911	0.892	1.036	0.771	0.94	0.86	0.701	0.876	1.012	1.038
P32119_PRDX2	42	11	10	198	0.983	0.893	1.374	0.86	0.976	0.875	0.646	0.748	0.63	1.657	0.878	0.668	1.33	0.973	1.252	0.658	0.689	0.745	1.244	0.909	0.576	0.852	0.754	0.754	0.985	1.657	1.611	0.874	1.354	0.75	0.952	0.887	0.659	1.657	1.657	0.742	0.87	0.763	1.559
Q9UBT2_UBA2	30	17	17	640	1.391	0.984	1.121	0.831	1.004	0.801	1.176	0.987	1.181	0.866	0.971	0.836	0.849	0.848	0.917	0.89	1.069	0.929	0.871	0.967	1.311	0.917	1.02	0.847	1.177	1.091	0.902	1.08	0.998	1.061	1.241	0.981	0.973	0.875	0.919	1.342	1.006	1.016	0.931
P07585_DCN	44	14	13	359	0.656	0.878	1.096	0.609	0.577	1.657	0.893	0.682	0.878	1.428	0.772	1.657	0.636	0.906	1.423	1.657	0.603	1.466	1.605	0.649	1.486	1.05	0.658	0.619	0.499	0.603	1.154	0.828	0.651	1.657	0.726	0.615	0.896	0.902	1.466	0.587	1.541	0.66	1.438
O95793_STAU1	23	16	15	577	1.213	0.959	0.848	0.931	1.047	1.175	1.052	1.135	0.953	0.745	0.908	0.689	0.987	0.941	0.741	0.915	1.286	1.046	0.68	0.919	1.364	0.851	1.051	1.017	1.061	1.241	0.748	1.164	0.86	0.803	1.248	0.899	1.162	0.707	0.767	1.108	1.254	1.04	0.699
Q15008_PSMD6	32	14	14	389	1.074	1	0.982	0.87	0.895	1.13	0.986	0.907	0.784	0.851	0.952	0.765	0.949	0.808	0.91	0.822	1.164	0.902	0.826	1.026	1.039	0.896	1.203	1.102	1.055	1.028	0.851	1.081	1.039	0.998	1.108	1.046	1.118	0.89	0.846	1.213	0.974	1.066	0.888
P01871_IGHM	29	14	14	453	1.657	1.025	1.1	0.73	0.68	1.026	0.794	0.775	1.162	0.947	1.031	1.069	0.545	0.698	0.679	0.641	0.583	0.709	0.967	0.589	0.864	1.657	0.852	0.673	0.743	0.812	1.01	0.853	1.657	0.835	0.748	1.121	0.946	0.73	1.521	0.603	0.894	0.703	0.945
P51692_STAT5B	27	16	4	787	1.069	1.078	0.967	0.916	1.015	0.92	1.187	0.943	1.009	1.071	1.101	0.708	0.94	1.047	1.006	1.186	0.766	1.125	1.013	1.187	0.979	1.055	0.819	0.979	0.84	0.951	1.059	1.008	1.222	1.364	1.049	1.117	1.076	1.025	0.996	1.225	0.993	0.941	1.104
Q9Y446_PKP3	26	15	15	797	0.696	0.641	0.553	1.262	1.022	0.618	0.995	1.209	1.443	0.632	0.604	0.564	1.166	1.193	0.548	0.772	1.173	1.012	0.652	1.215	0.886	0.939	1.469	1.657	1.657	1.358	0.501	1.547	0.714	0.524	1.181	1.005	0.901	0.552	0.542	1.124	0.908	1.056	0.533
P10155_RO60	33	16	16	538	0.919	1.255	0.958	0.91	0.979	1.029	1.031	0.94	1.017	0.887	0.902	0.596	0.985	0.987	0.929	0.984	1.568	1.022	0.979	1.159	0.823	0.848	0.904	0.809	0.809	0.914	0.899	0.98	1.027	0.994	0.991	0.865	1.092	0.931	0.96	1.251	0.994	1.118	0.918
P62906_RPL10A	35	10	10	217	1.104	1.052	1.04	0.831	0.923	1.069	0.977	0.976	0.975	0.695	0.943	0.618	1.106	0.967	0.735	0.869	1.091	0.919	0.657	1.198	1.03	0.864	1.025	0.99	1.111	1.119	0.804	1.23	1.17	1.013	1.345	1.024	0.989	0.788	0.97	1.339	1.097	1.279	0.783
Q9UGI8_TES	32	14	14	421	0.921	1.023	1.05	1.222	1.145	0.892	1.327	1.031	1.127	0.983	0.956	0.82	0.919	1.016	0.987	0.958	0.767	0.965	1.073	0.949	0.827	1.172	0.895	0.952	0.908	0.897	0.931	1.223	0.887	1.083	1.131	0.823	1.196	0.846	0.813	0.987	1.229	1.285	0.916
P28370_SMARCA1	19	21	10	1054	1.657	1.657	1.039	0.925	0.951	1.657	1.32	1.269	0.946	0.966	1.204	0.988	0.725	0.9	1.164	0.91	1.657	1.045	0.898	0.815	1.657	0.888	0.79	0.817	0.67	0.834	0.922	0.869	0.896	1.081	0.888	0.643	0.758	0.823	0.8	0.733	0.915	0.708	1.065
O60645_EXOC3	27	17	17	745	0.972	1.151	0.901	1.235	1.103	1.21	1.151	1.015	0.988	0.92	1.047	0.707	1.049	1.042	1.016	1.079	1.116	1.035	0.959	1.13	0.947	1.065	0.967	1.056	1.035	0.899	0.992	0.997	0.892	0.977	0.982	0.981	0.921	0.974	0.842	1.076	0.903	0.908	0.933
P25685_DNAJB1	35	16	16	340	0.998	0.85	0.83	1.272	1.378	0.884	0.911	0.896	0.983	0.843	0.835	0.503	1.087	1.126	0.83	1.059	0.96	0.958	0.758	1.657	0.847	1.032	0.882	0.973	1.449	1.137	0.836	0.982	0.883	0.836	1.172	1.061	1.148	0.866	0.824	1.11	1.155	0.887	0.788
Q96CX2_KCTD12	44	11	11	325	0.768	1.039	1.273	0.944	0.974	0.862	1.289	0.738	0.793	1.341	1.235	0.968	0.741	0.882	1.319	1.526	0.752	1.349	1.396	1.075	1	1.09	0.675	0.69	0.592	1.055	1.404	0.854	1.443	1.528	0.831	0.969	0.725	1.251	1.208	0.807	0.905	0.758	1.326
P84085_ARF5	63	11	5	180	0.934	1.074	0.89	1.086	0.988	1.168	1.039	0.9	0.844	0.889	0.914	0.78	1.155	0.853	0.912	1.075	0.891	0.812	0.814	0.975	0.792	0.989	1.657	1.253	1.253	0.887	0.873	1.162	0.83	0.93	0.996	1.125	1.079	0.778	0.681	0.88	1.185	1.115	0.856
Q92538_GBF1	11	19	19	1859	1.01	1.196	1.084	1.104	1.062	0.922	0.979	1.081	1.131	0.986	1.047	1.046	0.996	0.939	1.005	1.026	1.018	1.087	0.933	1.184	0.984	0.973	1.044	0.984	1.003	1.101	1.015	0.968	1.152	1.031	0.972	1.02	0.926	1.029	0.995	1.033	1.003	1.039	1.086
Q66K74_MAP1S	12	11	11	1059	0.981	1.108	0.974	1.173	1.066	1.005	0.962	0.885	0.988	0.902	0.987	0.89	0.973	1.226	0.982	1.104	0.905	1.25	1.031	1.061	1.174	1.077	0.876	0.972	0.947	0.86	0.99	1.042	1.088	1.033	1.239	1.048	0.896	0.965	0.95	1.156	0.788	0.984	0.965
P09917_ALOX5	29	16	16	674	0.845	1.15	1.044	0.776	0.963	0.616	0.858	0.922	0.979	1.234	1.075	0.765	0.779	1.311	1.244	1.381	0.815	1.134	0.895	1.503	0.829	1.176	0.955	1.038	0.666	0.926	1.24	0.83	1.088	0.887	0.749	1.433	1.194	1.3	0.991	1.09	0.761	0.929	1.372
P24752_ACAT1	35	16	16	427	1.159	0.729	0.991	0.797	0.829	0.695	0.891	0.618	0.602	1.143	1.137	0.686	1.428	0.798	1.251	0.892	0.62	0.666	1.051	0.891	0.573	0.906	1.657	0.952	1.657	1.004	1.138	0.788	1.223	1.129	1.62	0.892	1.341	1.657	0.811	0.779	1.304	0.652	1.022
Q14571_ITPR2	9	22	18	2701	0.931	0.919	1.171	0.827	0.962	0.841	1.229	0.942	0.857	1.066	1.039	0.938	0.845	0.818	1.145	1.031	1.301	0.97	0.879	0.91	0.996	0.925	0.94	0.802	0.667	1.058	1.099	0.86	1.221	1.081	1.518	1.072	0.909	1.048	0.877	1.342	1.183	1.191	1.237
P27105_STOM	45	10	10	288	0.874	0.839	1.104	0.752	0.836	0.93	0.845	1.086	0.904	1.316	1.05	1.216	0.996	0.79	1.167	1.038	0.799	0.939	1.233	0.673	1.057	1.002	1.309	1.13	0.755	0.914	1.356	0.699	1.092	0.95	0.761	1.449	1.586	1.256	1.181	0.767	0.689	0.669	1.437
Q05086_UBE3A	21	19	19	875	1.273	0.952	1.214	0.927	1.011	0.919	0.976	1.008	0.893	0.903	1.082	0.7	0.989	0.888	0.963	0.884	1.411	0.919	0.864	0.989	0.908	0.856	0.92	0.904	0.964	1.34	1.265	1.101	1.161	0.983	1.284	1.025	0.909	1.048	1.057	0.934	0.848	1.144	0.964
P16219_ACADS	33	12	12	412	0.683	0.77	0.777	1.119	1.01	0.722	1.111	1.075	0.845	0.865	0.973	0.527	1.121	1.502	0.774	0.981	0.915	0.912	0.819	1.657	0.79	0.987	1.111	1.456	0.946	0.95	1.007	1.084	1.156	0.788	0.823	1.017	0.687	1.242	1.068	0.933	1.148	1.437	0.831
P24043_LAMA2	7	19	18	3122	1.011	0.972	1.077	0.941	0.919	1.013	0.975	0.846	0.907	1.019	0.928	1.227	0.733	0.924	1.102	1.317	1.094	1.159	1.318	1.129	1.313	1.158	1.01	1.209	0.972	0.925	1.107	1.117	0.877	1.251	1.208	0.921	1.021	0.933	1.155	0.895	1.039	1.013	1.05
O43396_TXNL1	51	12	12	289	0.935	0.854	1.039	1.013	0.876	1.238	0.946	0.818	0.841	0.933	0.941	0.947	0.845	1.058	1.017	1.092	1.346	1.088	0.913	0.741	1.124	0.866	1.598	0.94	1.17	1.049	1.004	0.989	1.029	1.032	1.124	0.827	0.981	0.944	1.002	0.928	0.918	1.202	0.947
P51570_GALK1	28	10	10	392	1.14	1.23	1.088	0.775	0.91	0.727	1.657	1.081	0.944	0.964	0.994	0.834	0.893	0.792	0.939	0.852	1.074	1.039	1.021	0.932	1.054	0.81	0.903	1.039	0.813	1.165	0.949	0.916	1.2	0.925	0.985	0.956	1.005	0.804	0.901	1.217	0.927	0.986	0.949
Q8IY17_PNPLA6	15	15	15	1375	0.927	1.043	1.003	0.929	1.018	1.05	1.012	0.846	0.913	1.118	1.077	0.894	0.861	0.865	1.376	1.472	0.775	1.044	0.989	1.14	1.041	1.108	0.836	0.917	0.972	0.958	1.146	0.928	1.027	1.044	1.014	1.023	0.905	1.242	0.922	1.036	1.043	1.085	1.172
Q9Y6G9_DYNC1LI1	33	15	15	523	1.029	0.942	0.965	1.013	0.914	0.907	0.935	0.888	0.902	1.003	1.007	0.711	0.941	0.945	1.016	1.118	0.902	1.068	1.076	0.917	1.038	1.089	1.071	0.925	1.073	1.1	1.01	1.188	1.141	1.083	1.162	1.072	1.031	1.027	0.973	0.941	0.911	0.892	1.002
Q96JB2_COG3	27	18	18	828	0.934	0.997	0.931	1.208	1.204	1.16	0.947	0.977	1.03	0.833	0.883	0.835	1.263	0.9	0.886	0.911	1.041	0.979	0.767	1.386	1.04	0.958	0.922	1.134	1.073	1.136	0.9	1.123	0.997	0.914	1.098	1.101	1.046	0.855	0.91	1.025	1.171	1.269	0.828
Q8N573_OXR1	18	12	12	874	1.164	0.926	0.987	1.21	1.188	0.995	0.983	0.984	0.986	1.103	1.04	1.006	1.159	0.951	0.993	1.065	1.225	1.054	0.899	1.037	0.99	1.005	0.822	0.962	0.998	0.863	0.916	0.904	0.963	1.144	0.895	0.997	1.043	0.816	0.874	0.714	1.442	1.101	0.965
P57737_CORO7	19	14	14	925	0.932	1.477	1.106	1.014	1.123	0.669	1.1	0.81	0.789	0.782	1.143	0.824	0.952	0.729	0.866	1.101	0.772	1.126	0.656	0.639	1.031	0.86	1.012	1.243	0.777	1.023	1.017	1.084	1.161	1.156	1.089	1.347	1.147	1.032	0.795	0.83	0.915	1.17	0.896
P08397_HMBS	33	10	10	361	1.388	0.954	1.09	0.73	1.015	0.873	1.01	0.888	0.857	1.253	1.08	0.886	1.346	0.828	1.028	0.732	1.177	0.802	0.955	0.771	0.751	0.9	1.016	0.838	1.657	1.495	1.113	0.999	1.083	0.896	1.27	1.079	0.997	1.29	1.327	0.845	0.921	0.832	1.129
Q96SQ9_CYP2S1	23	12	12	504	0.363	0.574	0.411	1.657	1.657	0.766	1.409	0.688	0.773	0.576	0.519	0.474	0.766	1.657	0.48	0.837	0.287	1.03	0.603	0.904	0.479	1.442	0.568	0.978	0.771	0.775	0.565	1.159	0.471	0.439	1.657	0.651	0.835	0.421	0.558	1.121	1.037	0.867	0.423
Q5VZ89_DENND4C	13	21	21	1909	0.932	1.02	0.898	0.883	0.931	0.897	0.896	0.852	0.878	0.976	1.054	0.694	1.123	1.037	1.082	1.123	0.84	0.883	0.943	1.033	0.872	0.952	1.042	1.225	0.999	1.1	1.199	1.222	0.982	0.953	1.084	1.028	1.222	1.041	1.135	0.771	1.208	1.657	0.982
Q12955_ANK3	5	17	14	4377	1.222	0.957	1.086	1.102	1.213	0.987	1.124	0.876	0.891	1.308	1.043	0.909	1.195	1.146	1.134	1.112	1.141	0.99	1.098	1.657	0.865	0.981	0.983	0.92	1.04	1.074	1.101	0.746	1.099	1.149	0.965	0.816	0.821	1.046	0.926	0.817	1.104	0.843	1.003
P13804_ETFA	40	11	11	333	0.786	0.847	0.762	0.901	1.51	0.743	0.908	1.039	1.001	0.896	0.89	0.591	1.491	1.364	0.844	0.967	0.788	0.948	0.71	1.469	0.59	0.971	1.145	1.024	1.172	0.995	0.992	1.038	1.07	0.802	1.044	1.156	0.887	1.137	1.145	0.95	1.064	1.537	0.771
O15355_PPM1G	32	14	14	546	1.232	1.323	0.891	0.715	0.837	1.124	0.969	0.811	0.82	0.715	1.044	0.707	0.918	0.696	0.854	0.834	1.301	0.852	0.727	1.069	1.164	0.864	1.152	0.921	1.389	1.487	0.714	1.134	0.829	0.954	1.422	0.754	0.971	0.751	0.792	1.501	1.159	0.933	0.803
P62424_RPL7A	30	12	12	266	1.161	1.06	1.116	0.896	0.874	1.112	1.002	0.973	0.975	0.828	0.943	0.663	1.194	1.063	0.828	0.845	1.101	0.831	0.744	1.172	1.078	0.945	1.078	1.052	1.109	1.09	0.791	1.275	1.001	1	1.165	1.002	1.045	0.821	1.039	1.271	0.984	1.101	0.845
Q9P0M6_MACROH2A2	37	12	10	372	1.065	1.141	1.168	0.856	0.75	1.013	0.992	0.822	0.918	1.028	0.748	0.704	0.775	1.329	1.246	0.985	1.657	1.073	1.035	0.817	0.942	0.872	0.794	0.768	0.825	0.999	0.919	0.886	1.05	1.315	0.962	0.812	0.871	0.974	0.982	1.016	0.776	0.963	1.233
Q5VT25_CDC42BPA	13	21	18	1732	0.986	1.023	1.099	1.431	1.318	0.856	1.114	1.2	1.008	0.912	0.888	1.149	1.657	1.218	1.135	1.171	1.013	1.369	1.056	0.622	1.021	1.126	0.881	0.804	0.663	0.825	0.945	1.008	0.863	0.939	0.775	0.96	0.905	0.91	0.799	0.827	0.906	0.785	1.108
P69892_HBG2	64	9	1	147	0.377	0.502	1.066	1.034	0.497	0.538	0.316	0.362	0.692	0.795	1.156	1.466	0.43	1.279	0.349	0.496	0.232	0.596	0.538	0.414	0.37	0.383	0.25	0.328	0.388	1.657	0.476	0.391	0.482	0.378	0.475	0.248	0.294	0.558	1.657	0.457	0.366	0.286	1.526
Q9UNH7_SNX6	29	17	12	406	1.114	1.041	1.083	0.889	0.832	1.084	0.975	0.96	1.003	0.947	1.195	0.934	0.831	1.026	1.063	1.141	0.978	1.154	1.029	0.857	1.143	1.082	0.827	0.88	0.791	0.766	1.144	1.072	1.066	1.231	0.975	0.933	1.111	1.019	1.043	0.852	0.813	0.87	1.101
Q15293_RCN1	39	10	10	331	1.069	1.017	0.935	0.782	0.691	1.291	0.887	1.044	0.89	0.806	1.011	0.711	0.567	0.787	0.812	0.83	1.143	1.013	0.741	0.991	1.103	0.849	1.267	1.48	0.89	1.217	0.734	0.649	1	0.942	1.657	0.701	1.188	0.762	0.784	1.186	1.214	1.293	0.7
O60568_PLOD3	21	14	14	738	0.714	0.876	0.621	0.778	0.978	1.072	0.855	1.017	0.982	0.685	0.803	0.577	1.428	0.55	0.719	1.096	0.749	0.998	0.657	1.035	0.921	0.854	1.343	1.657	1.363	1.067	0.76	1.055	0.937	0.626	1.369	0.996	1.254	0.952	0.885	1.009	1.295	1.657	0.601
P07148_FABP1	60	7	7	127	0.409	0.473	0.445	0.518	0.524	0.499	0.74	0.375	0.476	0.439	0.673	0.544	0.556	0.448	0.506	0.496	0.366	0.472	0.447	0.37	0.424	0.603	1.312	1.657	0.781	1.657	0.824	1.657	0.572	0.554	1.657	1.657	1.657	0.751	0.633	0.409	1.657	0.443	0.519
P56470_LGALS4	37	13	13	323	0.678	0.409	0.732	1.657	1.312	0.67	1.657	1.034	0.652	0.451	0.525	0.775	1.657	1.657	0.62	0.59	0.561	0.85	0.464	1.657	1.227	1.123	0.945	0.792	1.422	0.876	0.505	1.122	0.602	0.599	1.116	1.215	0.726	0.435	0.757	0.8	0.877	0.818	0.632
Q92597_NDRG1	25	6	6	394	0.805	1.05	0.683	1.118	0.711	1.232	0.644	1.072	1.21	0.841	0.808	0.716	0.88	0.961	0.781	0.65	0.869	0.846	0.847	0.81	0.735	0.817	0.951	1.657	0.861	0.855	0.775	1.399	0.944	0.786	1.064	1.28	1.657	0.601	0.721	1.657	1.143	1.366	0.922
P21964_COMT	28	11	11	271	0.923	0.943	0.693	0.796	0.974	0.816	0.697	1.023	0.949	1.044	1.23	0.521	1.189	1.21	1.627	0.974	0.582	0.995	0.993	1.418	0.942	1.276	0.703	0.829	1.029	1.008	0.956	1.596	0.871	0.899	1.109	0.671	0.91	1.384	1.073	0.808	1.109	1.21	0.921
Q9UI08_EVL	32	12	11	416	1.073	1.225	1.245	0.657	0.9	0.87	1.181	0.634	0.729	1.125	1.46	0.809	0.658	0.798	1.209	1.657	0.597	1.227	0.987	0.755	1.079	0.98	0.682	0.672	0.593	0.606	1.069	0.902	1.543	1.657	0.88	0.964	0.741	1.26	1.106	0.865	0.752	0.726	1.126
O00291_HIP1	18	19	17	1037	1.186	1.097	1.151	0.897	0.959	0.864	1.277	0.939	1.041	1.46	1.106	0.95	0.898	0.957	1.453	1.133	1.161	1.032	1.564	0.898	0.863	0.981	0.862	0.892	0.63	0.964	1.269	0.908	0.881	1.046	0.879	0.947	0.879	1.222	1.009	0.962	1.021	0.807	1.368
Q16698_DECR1	46	15	15	335	0.909	0.918	0.796	0.889	0.933	0.754	0.879	0.76	0.896	0.739	0.935	0.662	1.128	1.117	0.904	0.877	0.874	0.711	0.703	1.357	0.772	0.823	1.053	1.657	1.149	0.707	0.861	1.017	0.951	0.872	1.108	1.216	1.547	1.04	0.998	1.11	1.63	1.215	0.776
Q96D15_RCN3	39	10	10	328	0.979	1.297	1.283	0.637	0.745	1.182	0.962	1.098	1.572	0.804	0.839	1.227	1.257	0.73	0.762	0.858	1.178	1.657	0.733	0.592	1.657	0.8	0.933	0.833	0.834	0.707	0.835	1.269	0.945	1.121	1.111	0.725	1.048	0.647	0.903	0.766	1.03	1.047	0.751
Q16543_CDC37	34	12	12	378	1.026	0.906	0.914	0.933	0.982	1.17	0.927	0.837	0.971	0.869	0.997	0.71	1.57	1.248	0.894	1.121	0.908	1.219	1.044	0.745	1.395	1.12	0.798	0.742	1.055	1.049	1.003	1.267	1.261	0.992	1.487	1.077	1.019	0.867	1.194	0.818	0.912	0.931	0.944
Q13488_TCIRG1	14	10	10	830	0.896	1.109	0.938	0.867	1.147	0.748	0.882	1.225	1.075	0.972	1.055	0.802	1.155	0.745	1.148	1.447	1.126	1.219	0.849	0.714	1.108	1.113	0.962	1.276	0.712	0.92	1.273	1.113	1.145	0.866	0.928	1.443	1.134	1.549	0.923	0.972	0.806	1.042	1.025
P01889_HLA-B	33	10	5	362	0.977	0.91	1.151	0.696	1.363	1.376	0.854	1.128	0.749	0.921	1.445	0.846	0.986	0.71	0.844	0.881	1.244	0.907	1.116	0.783	1.353	0.622	1.177	1.228	0.968	0.76	0.903	1.007	1.056	1.132	0.867	1.138	1.043	0.95	1.026	1.341	0.665	1.318	1.052
Q9UKM9_RALY	38	10	10	306	1.266	0.971	0.991	0.795	0.909	1.657	1.094	0.837	0.787	0.774	1.015	0.738	0.812	0.818	0.889	0.914	0.991	0.851	0.747	0.903	1.035	0.914	1.032	1.225	1.12	1.086	0.873	1.061	0.864	1.031	1.282	0.842	1.093	0.877	0.771	1.303	1.357	1.228	0.837
Q96RQ3_MCCC1	20	11	11	725	1.192	0.833	0.951	0.968	1.001	1.267	1.046	0.989	0.798	0.943	1.062	0.872	1.112	1.266	1.049	0.899	0.871	0.899	0.893	0.991	0.948	0.882	1.398	1.279	1.082	1.052	1.051	0.925	1.222	0.988	1.029	0.964	1.093	1.159	0.83	0.885	1.276	1.068	0.905
P30044_PRDX5	41	9	9	214	0.789	0.83	0.753	1.087	1.193	0.71	0.962	1.063	0.767	0.817	0.797	0.497	0.833	1.307	0.73	0.995	0.604	1.051	0.771	0.797	0.603	0.987	1.392	1.657	1.65	1.194	0.896	1.396	0.984	0.832	1.657	0.685	1.147	0.92	0.985	0.654	1.59	1.02	0.658
P48739_PITPNB	46	14	12	271	1.109	1.04	0.863	1.16	1.12	0.795	0.878	1.015	1.049	0.861	1.074	0.802	1.06	1	0.923	0.987	0.8	1.088	0.926	1.008	1.015	1.076	1.101	0.684	1.208	0.903	0.803	1.222	1.027	1.071	1.083	0.904	0.924	0.982	0.996	1.105	1.085	1.022	0.889
Q9BV36_MLPH	30	13	13	600	0.852	0.575	0.518	1.657	1.657	0.601	0.708	0.966	0.798	0.966	0.48	0.476	1.657	1.657	0.633	1.35	0.388	1.158	0.581	0.673	0.736	1.632	0.31	0.344	0.366	0.745	0.721	0.401	0.395	0.431	0.482	0.399	0.267	0.466	0.498	0.29	0.415	0.3	0.448
P35611_ADD1	24	15	14	737	0.728	0.889	0.949	1.253	0.972	1.067	1.061	0.926	0.785	1.225	0.829	0.729	1.036	1.389	1.088	1.034	1.105	1.137	1.315	1.153	0.917	0.928	1.014	0.725	0.752	1.027	1.096	0.839	0.927	1.185	0.835	0.784	0.738	1.002	1.142	0.785	1.135	0.791	1.555
P16989_YBX3	41	10	7	372	0.807	1.164	1.184	0.673	0.773	1.361	0.891	0.999	0.989	1.084	0.832	1.342	0.615	0.714	1.201	1.019	1.261	1.307	1.254	1.035	1.657	1.055	0.971	0.786	1.08	0.947	0.92	1.061	0.952	1.224	1.236	0.728	1.122	0.785	0.699	1.123	1.053	0.95	1.194
Q9P258_RCC2	26	14	14	522	1.218	0.936	0.951	0.711	0.869	1.558	1.192	0.877	0.852	0.982	0.968	0.693	1.026	0.767	0.796	0.795	1.551	0.867	0.81	0.807	1.183	0.73	1.243	1.071	1.009	1.16	0.801	1.072	1.038	0.884	1.134	0.93	1.111	0.749	0.888	1.575	0.997	1.019	0.786
O00754_MAN2B1	20	17	17	1011	1.016	1.107	1.226	0.791	1.04	1.38	0.928	1.015	0.996	0.927	1.186	0.835	1.071	0.742	0.98	1.207	0.775	1.076	0.696	0.81	1.076	0.938	0.79	0.841	0.806	0.829	1.297	0.907	1.389	1.025	0.917	1.235	1.299	1.254	1.004	0.701	0.886	1.009	0.907
Q9H9E3_COG4	27	17	17	785	0.912	0.966	1.05	1.32	1.317	1.134	0.919	1.002	1.04	0.936	0.826	0.923	1.239	0.777	0.941	0.855	1.034	0.952	0.845	1.425	0.951	0.937	1.012	1.096	1.109	1.143	0.777	1.139	0.953	0.889	1.012	1.082	1.011	0.871	0.682	0.921	1.314	1.204	0.845
P30533_LRPAP1	42	17	16	357	1.159	1.079	0.894	0.821	1.271	1.657	0.967	1.087	0.892	0.81	1.164	0.598	1.361	0.736	1.09	0.883	0.953	0.903	0.726	1.099	1.325	1.086	0.703	1.05	0.736	0.801	1.158	1.167	0.852	0.898	0.907	0.894	0.926	1.418	0.765	0.9	0.953	1.114	0.928
Q9H6S3_EPS8L2	25	14	14	715	0.987	0.67	0.77	1.55	1.165	1.078	0.991	1.547	1.331	0.937	1.097	0.882	1.069	1.066	1.008	0.951	1.277	0.921	1	0.861	1.158	1.075	1.25	0.845	1.129	1.24	0.95	0.992	0.825	0.73	0.842	0.923	0.939	0.846	0.75	0.698	0.809	0.772	0.901
Q9Y4W6_AFG3L2	21	17	16	797	0.882	0.964	0.927	1.474	1.48	1.334	1.108	0.909	0.828	0.862	1.074	0.792	1.596	1.147	0.872	1.029	0.801	0.873	0.785	1.17	0.837	0.915	1.268	1.091	1.173	0.938	0.855	0.863	0.994	0.841	0.954	0.993	0.992	0.895	0.84	0.91	1.141	1.117	0.803
Q9Y6D5_ARFGEF2	10	16	8	1785	1.137	0.834	1.001	1.189	1.093	0.914	0.886	1.176	1.063	0.795	1.02	0.649	1.151	0.982	0.81	0.952	1.132	0.981	0.751	1.054	0.989	0.964	0.938	1.219	1.407	1.16	0.928	1.08	0.985	0.882	1.114	0.965	1.288	0.892	1.012	0.993	1.212	1.235	0.766
Q13523_PRPF4B	13	14	14	1007	1.316	0.954	0.981	0.926	0.816	1.268	1.143	0.804	0.837	0.826	0.97	0.592	0.974	0.822	0.89	0.849	1.265	0.814	0.826	0.976	0.96	0.891	1.056	1.025	1.419	1.256	0.762	1.163	0.948	0.999	1.545	0.984	1.046	0.752	0.772	1.657	1.032	0.914	0.852
P30043_BLVRB	50	7	7	206	0.803	0.943	1.091	1.023	1.271	1.309	1.083	1.103	0.869	1.657	0.98	1.1	0.93	1.093	1.326	0.93	0.548	0.91	1.429	0.863	0.974	1.067	0.61	0.804	0.53	1.336	1.577	0.731	1.413	0.923	0.934	0.918	0.599	1.657	1.657	0.557	0.733	0.627	1.456
Q96P70_IPO9	15	15	15	1041	1.657	1.597	0.965	0.771	1.041	1.442	0.972	0.892	1.221	0.875	1.301	0.716	1.03	0.845	0.903	0.925	1.383	0.849	0.772	1.393	0.985	0.916	1.138	1.016	0.954	1.202	0.884	1.142	0.897	0.88	0.883	1.049	1.141	0.917	0.914	1.143	0.907	0.981	0.911
Q9H583_HEATR1	8	16	16	2144	1	0.966	0.938	0.757	0.859	0.995	1.01	0.882	0.899	0.824	0.89	0.792	0.956	0.751	0.815	0.759	1.249	0.832	0.774	0.871	0.977	0.749	1.142	0.994	1.496	1.36	0.813	1.214	0.97	0.868	1.657	0.978	1.07	0.809	1	1.648	1.261	1.065	0.789
O00170_AIP	35	9	9	330	1.098	1.081	0.943	0.881	1.089	0.972	1.016	1.016	0.997	0.913	1.056	0.692	0.911	1.015	0.945	1.113	1.093	1.198	0.974	0.894	1.073	1.06	0.848	0.888	0.892	0.935	0.904	1.102	1.06	1.187	1.004	0.895	1.033	0.869	0.871	0.872	1.064	0.941	0.875
Q92626_PXDN	14	19	19	1479	0.738	0.891	1.051	0.975	0.872	0.959	0.948	0.684	0.997	1.086	0.982	1.657	0.82	0.709	1.088	1.197	1.291	1.124	1.066	0.714	1.174	1.004	0.969	0.873	0.835	0.967	1.487	1.058	1.006	0.889	1.156	0.994	1.157	0.94	1.149	1.248	0.822	0.949	1.14
P08603_CFH	13	17	14	1231	0.773	0.955	1.094	0.527	0.693	0.718	0.744	1.126	1.211	1.068	1.145	1.657	0.624	0.836	1.005	0.761	1.056	1.209	1.004	0.563	0.879	0.944	0.991	0.938	0.667	0.832	1.354	0.866	1.097	0.925	0.834	1.586	1.085	1.143	1.481	1.022	1.204	0.782	1.114
A1X283_SH3PXD2B	23	17	15	911	0.801	1.657	1.095	0.694	0.818	1.057	0.876	1.033	1.305	0.892	0.898	0.881	0.885	0.685	0.861	1.035	1.657	1.35	0.759	0.738	0.961	0.915	0.841	0.896	0.809	0.934	0.92	0.968	0.921	0.958	1.046	0.79	0.963	0.696	0.857	0.813	0.943	1.066	0.879
A2RRP1_NBAS	10	22	22	2371	1.068	1.205	1.067	1.083	1.128	1.114	1.042	1.049	0.914	1.044	0.998	0.817	1.185	0.925	0.982	1.063	0.956	0.916	0.965	1.203	0.814	1.028	0.943	1.034	0.96	0.977	0.941	1.057	0.97	1.095	1.015	0.904	0.907	1.083	0.913	1.061	1.137	0.954	0.919
Q2M389_WASHC4	14	16	16	1173	1.042	1.073	1.092	0.983	0.957	1.16	1.021	0.968	1.023	1.099	1.09	0.926	0.799	0.892	1.123	1.06	1.151	1.041	1.093	0.968	1.056	1.029	0.992	0.995	1.092	1.035	1.063	1.082	1.06	1.041	1.101	1.064	1.059	1.166	0.957	1.012	1.039	0.948	1.067
Q8IXT5_RBM12B	28	23	23	1001	1.362	1.023	1.194	0.899	0.94	1.32	1.002	0.952	1.061	1.003	1.06	0.759	0.938	0.788	1.026	0.865	1.303	0.918	0.901	1.095	1.049	0.794	1.191	1.058	1.087	1.068	0.892	0.977	0.942	1.037	1.07	0.911	1.069	0.909	0.838	1.13	1.228	0.934	1.011
P17655_CAPN2	24	16	15	700	0.772	1.073	0.706	1.657	1.481	0.804	1.055	1.038	1.184	1.095	0.79	0.612	1.414	1.348	1.003	1.232	0.718	1.044	1.385	1.165	0.59	1.371	0.699	0.658	0.696	0.75	1.073	0.949	0.8	0.835	0.665	0.759	0.658	1.315	0.851	0.793	0.829	0.764	1.152
Q92609_TBC1D5	24	15	15	795	1.138	0.95	1.129	0.848	0.981	1.157	1.031	0.863	0.839	1.046	0.964	1.115	0.873	0.905	1.21	1.1	1.306	1.124	1.055	0.864	1.125	1.001	1.008	0.861	0.918	1.049	1.047	1.093	1.074	1.285	1.036	0.916	1.02	0.869	0.864	1.023	1.122	0.956	1.113
Q9UMX0_UBQLN1	21	9	5	589	1.107	1.008	1.115	1.002	0.917	0.984	0.98	0.949	0.936	0.965	1.022	0.865	1.061	0.907	0.961	0.922	1.129	0.992	0.91	0.851	1.019	0.902	1.197	1.009	1.199	1.159	0.913	1.211	1.063	1.033	1.038	1.114	1.123	0.891	0.968	0.985	1.102	1.139	0.979
O43237_DYNC1LI2	29	11	11	492	0.802	1.234	1.039	1.176	1.087	1.009	1.001	1.086	1.04	1.03	0.961	0.955	1.108	1.121	1.25	1.026	1.072	1.168	1.153	0.883	1.092	1.098	0.981	0.914	0.982	0.917	0.998	1.168	0.944	1.08	0.894	0.912	0.869	0.944	0.938	1.085	0.875	0.956	1.13
Q13616_CUL1	16	10	10	776	1.172	1.009	1.018	0.935	0.923	1.098	1.05	1.1	0.913	0.914	1.036	1.045	0.939	0.947	0.973	0.909	1.128	1.04	0.892	0.731	0.942	0.918	1.116	0.984	1.155	1.096	0.94	1.118	1.135	1.091	1.181	1.08	1.058	0.954	0.963	1.077	1.041	1.021	1.016
Q13492_PICALM	25	15	15	652	0.841	1.12	0.984	0.987	0.924	0.928	0.993	0.994	1.066	0.989	1.043	0.89	0.958	0.915	1.124	1.04	0.979	1.096	0.993	0.906	1.03	1.009	0.957	0.862	0.998	0.9	1.061	1.066	0.907	1.04	0.974	0.971	0.938	1.101	0.869	0.907	0.963	0.881	1.084
Q13438_OS9	27	14	14	667	1.007	0.985	1.253	0.838	0.981	1.153	0.977	1.186	1.104	0.971	0.944	0.722	0.867	0.825	0.919	1.008	1.036	1.051	0.757	0.902	1.118	0.884	1.224	1.1	1.234	0.996	1.125	1.142	0.974	0.859	1.006	0.996	0.973	0.897	0.811	0.984	0.874	1.374	0.952
P49916_LIG3	17	16	16	1009	1.191	0.969	0.896	0.882	0.974	1.423	1.488	0.828	0.915	0.788	0.993	0.641	1.306	0.94	0.86	0.879	1.145	0.944	0.753	1.22	1.203	0.821	0.963	0.956	0.867	1.004	0.786	0.963	1.003	0.925	1.331	0.995	1.081	0.704	0.85	1.657	1	0.899	0.775
O75153_CLUH	17	16	16	1309	1.091	0.887	0.821	0.766	0.874	1.165	1.277	0.75	0.762	0.872	0.834	0.812	0.975	0.823	0.885	0.799	1.657	0.73	0.654	1.021	1.217	0.778	1.657	1.186	1.261	1.507	0.743	0.968	0.873	0.796	1.029	1.163	0.928	0.69	0.804	1.273	1.437	0.778	0.807
P68400_CSNK2A1	41	14	13	391	1.2	1.056	0.903	1.127	1.118	1.275	1.035	0.975	1.016	0.809	0.878	0.641	1.073	0.976	0.861	0.927	1.226	0.949	0.771	0.956	1.058	0.881	1.233	1.054	1.083	1.119	0.816	1.151	0.967	0.933	1.338	1.014	0.926	0.831	0.848	1.125	0.836	1.094	0.852
P00738_HP	26	14	7	406	0.615	0.97	1.31	0.491	0.612	0.611	0.632	1.326	0.873	1.502	0.951	0.846	0.734	1.259	1.657	0.571	0.719	0.388	1.447	0.56	0.491	0.492	0.641	0.881	0.793	0.904	1.345	0.467	1.566	0.971	0.481	1.657	1.088	1.454	1.657	0.922	0.464	0.562	1.179
P28066_PSMA5	38	9	9	241	1.066	1.023	0.943	0.944	1.036	1.066	0.924	1.032	0.976	0.869	1.161	0.668	0.932	0.935	0.796	0.947	1.073	0.937	0.813	0.87	0.983	0.828	1.017	0.877	1.156	1.055	0.89	1.061	1.001	1.001	0.997	1.066	1.094	0.933	0.937	1.119	0.885	1.24	0.788
O75489_NDUFS3	46	10	10	264	0.945	1.051	0.852	0.929	1.301	1.053	0.893	0.939	0.889	0.821	1.037	0.652	1.14	1.214	0.751	0.969	1.001	1.003	0.756	1.393	0.878	0.856	0.991	1.08	1.42	1.028	0.964	0.962	1.342	0.926	1.379	1.148	1.08	0.882	0.807	1.308	0.943	1.143	0.8
Q86X29_LSR	21	14	14	649	1.028	0.658	1.088	1.329	1.182	1.224	1.336	1.036	0.841	0.908	0.688	1.657	1.624	0.984	0.93	0.741	0.84	0.963	0.867	1.461	1.479	0.977	1.334	0.939	1.469	0.877	0.702	0.854	0.802	0.843	0.987	1.194	1.154	0.618	0.669	0.918	0.953	0.844	0.766
O00425_IGF2BP3	30	14	12	579	0.722	1.657	0.807	0.701	1.492	1.202	1.601	1.488	1.657	0.554	1.024	0.63	1.326	0.743	0.716	0.901	0.611	1	0.528	0.599	1.594	0.906	0.814	0.812	0.765	1.09	0.914	0.713	0.734	0.604	0.952	0.929	0.688	0.865	0.979	0.937	0.711	0.562	0.78
Q92805_GOLGA1	25	16	16	767	1.087	0.995	1.05	1.199	1.001	1.157	1.137	0.953	1.02	0.864	1.046	0.784	1.258	0.925	0.959	1.004	1.226	0.982	0.837	1.085	1.174	0.939	1.198	0.973	1.249	0.86	0.892	0.904	0.983	0.953	1.033	0.993	0.903	0.92	0.754	1.072	1	0.966	0.887
O15305_PMM2	44	12	11	246	1.059	1.204	0.806	1.313	1.626	1.335	0.966	0.983	0.859	0.704	0.72	0.748	1.361	0.911	0.679	0.895	0.974	0.883	0.641	1.061	0.899	0.767	0.92	1.151	1.124	1.091	0.678	1.168	0.804	0.799	1.079	1.038	0.969	0.676	0.848	0.881	1.01	1.476	0.605
P54868_HMGCS2	26	14	13	508	0.528	0.505	0.587	0.721	0.718	0.521	0.572	0.464	0.554	0.698	0.664	0.786	0.699	1.438	0.531	0.52	0.435	0.403	0.464	1.657	0.672	0.898	1.657	1.657	0.823	1.176	0.804	1.536	0.606	0.488	1.092	0.618	1.274	0.846	1.078	0.469	1.657	0.566	0.603
Q99758_ABCA3	12	18	18	1704	0.589	0.74	0.597	0.92	0.998	0.474	0.616	0.609	0.691	1.657	1.417	0.542	0.707	0.725	1.657	1.064	0.532	0.626	1.657	0.576	0.557	1.657	0.524	0.82	0.626	1.195	1.657	0.835	1.657	0.937	0.71	1.028	0.545	1.657	1.04	0.473	0.724	0.435	1.617
Q6PKG0_LARP1	19	22	21	1096	1.133	1.131	1.126	0.943	1.091	0.849	1.019	1.011	1.171	0.799	1.049	0.769	1.059	0.801	0.898	0.893	1.058	0.831	0.739	1.303	0.939	0.799	1.108	0.919	1.428	1.189	0.816	0.965	0.967	0.997	1.17	1.047	0.998	0.785	0.844	1.159	1.078	1.051	0.848
Q9Y4E8_USP15	18	16	16	981	0.994	1.094	1.062	1.006	1.023	1.492	0.972	1.039	1.081	1.045	0.983	0.749	0.93	0.924	0.864	0.996	1.05	1.024	0.899	0.848	1.063	0.99	0.8	0.97	1.131	1.103	1.018	1.222	1.145	0.958	1.078	1.058	1.069	1.099	1.147	1.034	0.894	1.026	0.959
P25325_MPST	45	11	11	297	0.712	0.701	0.839	1.167	1.344	0.684	0.822	1.035	0.667	0.953	0.734	0.667	1.557	1.154	0.935	0.766	1.128	0.788	0.805	1.418	0.689	0.971	0.818	1.056	1.547	1.065	0.814	1.044	0.874	0.741	1.048	0.926	1.264	0.896	0.932	0.763	1.455	1.468	0.87
Q9BTV4_TMEM43	32	14	14	400	0.841	1.096	0.917	0.839	0.75	0.915	0.875	0.833	0.857	1.131	0.965	0.696	0.759	0.897	1.126	1.205	0.803	1.206	1.238	1.056	1.084	1.042	0.987	1.126	0.95	1.015	1.099	0.996	0.997	1.095	1.05	0.871	0.957	1.13	0.968	1.241	1.147	1.02	1.076
Q07666_KHDRBS1	33	14	11	443	1.235	1.195	0.918	0.823	0.941	1.357	1.098	0.921	1.001	0.787	1.039	0.628	0.992	1.008	0.805	0.978	1.177	0.986	0.785	1.036	1.178	0.968	1.14	1.021	1.175	0.911	0.867	1.315	0.974	1.051	1.201	0.89	0.998	0.777	0.956	1.259	0.985	1.128	0.791
Q9NZM3_ITSN2	12	19	17	1697	0.842	1.06	1.06	0.979	1.107	1.042	0.953	1.063	0.96	1.084	1.073	1.071	1.121	0.89	1.211	1.075	0.921	1.014	1.043	1.002	1.091	1.075	0.933	0.909	0.841	0.862	1.056	0.992	0.993	1.253	0.911	1.191	1.617	1.067	0.917	0.996	0.949	0.873	1.138
O00391_QSOX1	22	14	14	747	0.756	0.854	0.895	1.657	1.325	0.773	0.938	1.312	0.896	0.914	1.187	1.657	1.657	1.072	0.925	0.9	0.791	0.918	0.827	1.429	1.059	1.023	1.226	1.303	0.704	0.717	0.8	0.716	0.689	0.85	0.668	0.914	0.933	0.674	0.647	0.883	0.814	1.133	0.941
Q9NQR4_NIT2	37	11	11	276	0.908	0.862	0.932	0.912	1.058	1.206	0.892	0.991	0.938	0.92	0.975	0.832	1.163	1.092	0.959	0.966	1.08	0.899	0.865	0.954	0.978	0.941	1.078	0.932	1.245	1.12	1.019	1.062	0.955	0.941	1.248	1.041	1.132	0.993	1.036	0.868	1.1	1.201	0.96
Q8N1B4_VPS52	18	12	12	723	1.099	1.053	0.88	1.067	1.163	1.145	1.188	0.889	0.915	0.836	1.078	0.711	1.007	1.037	0.919	1.022	1.189	0.902	0.843	0.932	1.011	0.996	1.165	1.119	1.055	0.977	0.951	1.057	1.016	0.898	1.124	1.125	0.937	0.982	0.858	1.008	1.103	0.968	0.855
P23284_PPIB	57	16	15	216	1.229	0.935	1.161	0.968	1.284	0.825	0.944	1.198	1.036	0.739	0.925	0.641	1.055	0.894	0.814	0.82	1.063	0.999	0.644	0.934	0.936	0.926	0.818	0.846	0.797	0.974	0.74	1.083	1.104	1.021	1.084	0.815	0.78	0.818	0.929	0.957	0.764	1.265	0.704
P61106_RAB14	49	10	9	215	0.97	0.899	0.924	1.176	1.002	0.895	0.913	0.903	0.874	1.019	1.102	1.01	1.167	1.161	0.991	1.105	0.821	0.999	1.107	1.124	0.995	1.026	0.965	1.194	0.833	0.919	1.138	1.014	1.138	0.919	1.02	1.107	1.06	1.12	1.107	0.774	0.899	0.928	1.038
P04424_ASL	24	12	12	464	0.621	0.797	0.801	1.64	1.657	0.6	1.657	1.499	0.988	1.036	0.858	0.757	1.539	1.539	0.994	1.029	0.745	0.918	0.698	1.088	0.843	1.171	0.863	0.872	0.765	0.892	0.744	0.995	0.744	0.681	0.698	1.016	0.834	0.79	0.837	0.539	1.033	0.869	0.888
Q9NZL9_MAT2B	31	9	9	334	1.017	1.003	0.918	1.051	1.177	0.966	1.047	1.057	1.014	0.915	1.092	0.798	1.087	1.087	0.881	1.023	1.01	0.91	0.829	0.919	1.17	0.832	0.954	0.868	1.457	1.017	0.977	0.909	1.039	0.88	1.08	1.104	1.14	0.943	1.006	0.932	0.941	0.933	0.912
Q9Y4F5_CEP170B	15	18	18	1589	0.962	1.224	1.114	1.342	0.989	1.14	1.26	1.498	1.128	0.88	0.994	0.938	0.845	1.124	0.979	1.122	1.266	1.221	0.815	0.862	1.385	1.223	1.338	0.885	1.095	0.875	0.9	1.048	0.807	0.881	0.819	0.828	0.771	0.703	0.666	0.746	0.832	1.087	0.836
Q86UU1_PHLDB1	14	15	15	1377	0.98	1.078	0.932	1.052	0.92	1.327	1.118	1.121	1.2	1.073	0.921	0.994	0.905	1.054	1.037	0.958	0.897	1.322	1.208	0.991	1.184	1.009	0.859	0.879	1.157	0.92	1.013	1.091	0.83	1.016	1.152	0.743	0.858	0.884	1.013	0.933	1.099	0.926	1.049
Q53GS9_USP39	27	14	13	565	1.083	1.03	1	0.932	0.956	1.138	1.111	0.975	0.921	0.829	0.999	0.813	0.953	0.884	0.871	0.862	1.202	0.956	0.786	0.971	1.089	0.854	1.013	0.975	1.146	1.465	0.881	1.159	1.092	0.968	1.492	1.019	1.014	0.819	0.94	1.637	1.071	0.97	0.867
Q9BSJ2_TUBGCP2	23	18	18	902	1.2	1.072	0.953	0.92	0.951	0.924	1.023	0.894	1.055	0.949	1.212	0.663	0.9	1.008	0.973	1.075	1.006	0.979	1.007	0.985	0.866	0.973	0.885	0.995	0.977	1.294	1.102	1.058	1.158	1.05	1.101	0.999	0.941	1.01	1.046	1.14	1.077	0.981	0.959
P07099_EPHX1	30	15	15	455	1.475	1.45	1.03	0.769	0.786	0.885	0.717	0.948	0.628	1.657	1.147	0.634	0.698	0.733	1.657	1.145	1.485	0.89	1.573	0.807	0.601	1.128	0.609	0.918	0.561	0.76	1.44	0.8	1.313	1.325	0.614	0.828	0.808	1.657	0.848	0.648	1.332	0.667	1.637
P46937_YAP1	32	9	8	504	0.975	1.014	0.873	0.894	1.003	0.959	1.013	0.996	1.105	1.173	0.876	0.961	0.876	1.113	1.114	1.049	0.906	1.159	1.214	0.838	1.058	1.114	0.964	1.06	1.522	1.106	1.004	1.061	0.933	1	0.971	0.819	1.233	0.883	0.731	0.922	1.18	0.933	1.043
P10515_DLAT	21	10	10	647	1.11	1.042	0.936	0.937	1.013	0.925	1.008	0.92	0.894	0.853	1.038	0.89	1.039	0.974	0.889	0.859	0.91	0.884	0.852	1.095	0.798	0.829	1.203	1.432	1.657	1.018	0.91	1.087	1.135	0.916	1.317	0.999	1.189	1.045	0.912	0.999	1.306	1.122	0.86
P49189_ALDH9A1	26	14	14	494	1.245	1.072	0.994	1.366	1.423	0.925	0.889	0.779	0.71	1.037	1.136	0.682	1.434	1.434	0.93	0.756	1.115	1.004	0.885	1.185	0.695	0.93	1.005	1.08	0.771	0.925	0.977	0.937	1.125	0.936	0.889	0.834	0.796	1.259	1.037	0.959	0.601	0.982	1.01
P42167_TMPO	33	12	5	454	1.113	0.995	1.227	1.044	0.812	1.078	1.105	0.814	0.743	0.809	1.237	0.495	0.739	1.229	0.856	0.916	1.242	1.016	0.968	0.911	0.733	0.836	1.118	0.879	1.282	1.087	0.799	0.938	0.979	1.328	1.207	0.853	0.966	0.693	0.79	1.306	0.994	1.174	0.902
P06731_CEACAM5	12	6	5	702	0.884	0.771	0.97	0.604	0.246	1.657	1.058	0.572	0.223	0.397	0.281	1.291	0.9	0.224	0.656	0.228	0.554	0.516	0.534	0.55	0.824	1.205	1.657	1.657	1.657	0.632	0.49	1.401	0.688	0.707	1.084	1.657	1.657	0.855	0.453	1.488	0.9	1.657	0.715
P04181_OAT	37	14	14	439	0.98	1.256	1.137	1.083	0.867	1.074	0.91	0.952	0.975	0.686	0.752	0.702	1.073	0.854	0.765	0.811	1.657	0.794	0.625	0.787	0.785	0.71	1.348	1.06	1.396	1.008	0.841	0.916	0.782	0.906	1.033	0.864	1.657	0.78	0.945	0.622	1.307	0.747	0.727
Q9UNM6_PSMD13	40	14	14	376	1.152	1.136	0.96	0.859	0.978	1.157	1.01	0.954	0.943	0.787	0.936	0.766	0.866	0.819	0.894	0.894	1.1	0.867	0.799	1.035	0.987	0.912	1.222	1.314	1.13	0.975	0.867	1.084	0.953	0.982	1.097	1.025	1.093	0.922	0.804	1.226	1.032	1.096	0.872
O00161_SNAP23	58	11	11	211	0.893	0.784	1.184	0.985	1.124	0.899	0.927	0.948	0.955	0.974	0.937	0.991	1.112	0.86	1.027	1.046	1.127	0.964	1.049	0.941	0.933	0.94	0.866	0.762	0.943	1.191	0.904	1.062	0.899	1.104	0.809	1.14	0.976	0.76	0.788	0.818	0.916	1.097	0.978
P04179_SOD2	54	11	11	222	0.839	1.204	1.394	0.679	0.674	0.674	0.82	1.012	0.605	0.931	0.926	0.778	0.674	0.799	0.914	0.727	0.743	0.928	0.78	1.309	0.837	0.932	0.624	1.061	1.499	0.685	0.835	0.847	1.13	1.444	1.043	0.907	1.657	1.519	0.775	1.657	0.837	1.389	0.828
P26440_IVD	38	13	13	426	0.867	0.884	0.799	1.088	1.604	0.879	1.189	0.802	0.817	0.978	1.174	0.572	1.007	1.574	0.95	1.004	0.927	0.917	0.811	1.657	0.876	0.971	1.007	0.943	0.941	1.142	1.157	0.907	1.172	0.901	1.083	0.795	0.75	1.285	0.979	0.85	0.965	0.93	0.855
Q9HBR0_SLC38A10	16	15	15	1119	0.985	0.88	1.182	1.562	1.224	1.035	0.939	1.008	1.002	0.999	1.061	0.876	1.23	0.77	1.01	0.879	0.815	0.912	0.855	1.657	1.306	1.005	1.165	0.841	1.045	0.903	0.879	0.86	0.93	1.136	0.973	0.938	0.817	0.828	0.678	1.057	0.831	1.092	0.855
O95994_AGR2	45	9	8	175	0.938	0.811	0.847	1.657	1.452	0.89	1.192	0.706	0.656	0.605	0.677	0.683	1.657	1.657	0.599	0.735	0.616	0.679	0.538	0.91	1.221	1.191	0.791	0.754	0.506	0.998	0.697	0.813	0.73	0.691	0.744	1.229	0.529	0.727	0.87	0.706	0.529	0.553	0.609
P39900_MMP12	29	14	14	470	0.722	0.947	1.657	0.482	0.48	0.549	0.968	0.872	1.657	0.572	0.635	0.802	0.595	0.468	1.427	0.633	0.56	1.335	0.682	0.526	0.607	0.523	1.371	1.608	1.422	0.571	0.564	1.657	0.727	0.732	0.897	1.507	1.584	0.519	0.593	1.311	0.741	1.657	0.69
P09543_CNP	31	16	16	421	1.391	0.945	0.948	1.004	0.93	1.254	1.336	0.965	0.989	0.838	1.108	0.877	0.979	1.13	0.934	0.847	1.456	0.913	0.926	1.657	0.936	1.069	0.833	0.895	0.853	0.81	0.91	0.814	0.961	0.99	0.923	0.9	0.955	0.915	0.814	1.165	0.95	0.91	0.98
P41226_UBA7	16	12	12	1012	1.126	1.046	1.089	1.127	1.208	0.988	1.013	1.169	1.057	0.909	1.232	0.725	1.043	1.074	0.904	0.996	0.952	1.125	0.874	1.047	1.128	1.067	0.998	0.931	0.764	0.952	0.995	0.959	1.19	1.01	0.941	1.029	0.891	0.909	0.975	0.839	0.89	0.925	0.937
Q9UJC3_HOOK1	27	17	17	728	1.416	0.974	0.751	1.105	1.436	1.266	1.052	1.056	0.828	0.762	0.908	0.672	1.082	0.954	0.754	0.805	1.011	1.001	0.737	1.257	0.878	0.795	1.254	1.451	1.279	1.399	0.649	1.156	0.873	0.751	1.135	0.99	1.172	0.617	0.693	1.032	1.049	0.932	0.654
Q96K76_USP47	17	19	19	1375	1.173	1.002	1.001	0.973	1.024	1.013	1.044	1.154	1.099	0.903	1.23	0.922	0.923	1.03	0.888	0.992	1.002	1.138	0.932	1.047	1.043	0.998	1.058	0.953	0.962	1.104	1.097	1.001	1.138	1.05	0.992	1.016	1.003	0.992	1.047	0.939	0.957	1.002	0.954
O95613_PCNT	7	20	20	3336	1.119	1.137	1.188	1.135	1.081	1.328	1.054	0.951	1.027	1.157	1.154	0.852	0.974	0.985	1.029	1.087	0.939	1.16	1.023	1.079	0.841	0.94	0.991	1.014	0.932	1.169	1.17	0.95	1.209	1.166	0.984	0.993	0.851	0.999	1.033	1.087	0.969	0.879	1.011
Q9BW92_TARS2	27	17	17	718	1.282	1.365	0.862	0.976	1.14	1.053	1.008	0.922	0.831	0.722	0.914	0.785	1.245	0.946	0.792	0.697	1.261	0.783	0.681	1.235	0.844	0.905	1.221	1.421	1.066	1.058	0.745	0.873	0.95	0.769	1.2	0.968	1.034	0.774	0.919	1.638	1.23	1.032	0.767
P10586_PTPRF	14	18	16	1907	1.537	0.783	0.911	0.909	1.458	1.391	1.044	1.098	0.824	0.865	1.083	1.035	1.638	1.35	0.965	0.83	0.925	0.893	0.896	1.058	1.064	0.869	1.308	1.022	1.049	1.126	0.939	0.898	0.972	0.769	0.818	0.853	1.221	0.823	0.88	0.869	1.236	0.884	0.839
Q14005_IL16	15	15	15	1332	1.13	1.089	1.592	0.814	1.11	0.999	1.21	0.903	0.859	1.036	1.178	1.059	0.882	0.834	0.928	1.091	0.735	1.319	0.952	0.769	1.037	1.003	0.812	0.885	0.739	0.862	1.052	0.894	1.52	1.657	0.969	1.088	0.902	0.92	1.051	0.938	0.903	0.808	0.989
O00748_CES2	23	12	12	559	0.54	0.343	0.68	1.279	0.847	0.481	0.54	0.892	0.421	0.635	0.35	0.486	1.657	1.109	0.565	0.866	0.588	0.566	0.549	0.725	0.505	0.695	0.566	0.711	1.421	1.194	0.417	1.483	1.293	0.523	0.872	1.657	0.562	0.381	1.221	0.402	0.717	1.463	0.641
Q9UHD9_UBQLN2	22	9	5	624	1.143	1.205	1.008	1.031	1.037	1.156	1.023	1.005	1.009	1.11	0.986	0.894	1.063	0.988	1.003	1.046	1.211	1.054	0.968	0.99	1.09	0.952	0.928	0.962	0.871	0.989	1.017	0.971	1.067	1.007	0.938	1.05	0.946	0.967	0.932	0.761	0.938	0.996	1.092
O14579_COPE	28	11	11	308	1.04	1.216	0.951	1.444	1.17	1.165	1.092	1.182	1.119	0.666	0.908	0.722	1.556	1.069	0.778	1.045	1.037	1.123	0.681	1.138	1.246	1.049	0.966	1.068	1.019	1.056	0.857	1.107	1.248	0.939	1.134	1.105	0.909	0.888	0.866	0.848	0.78	0.944	0.759
P55809_OXCT1	26	9	9	520	1.657	0.986	1.01	1.017	1.119	1.01	1.377	0.838	0.783	0.874	1.354	0.866	0.905	1.029	0.944	0.911	0.89	1	0.794	1.034	1.034	1.116	1.223	0.761	1.038	1.314	0.924	0.781	1.132	1.056	0.762	0.902	0.901	0.927	0.993	1.467	0.708	0.64	1.035
P00966_ASS1	32	15	15	412	0.891	0.452	0.901	0.849	1.346	0.861	0.876	0.807	0.465	1.378	0.609	0.923	1.657	0.736	1.132	1.077	0.758	0.712	0.945	1.657	0.812	0.865	1.254	1.331	1.657	0.685	0.72	0.644	0.759	0.779	0.93	1.638	0.657	0.764	0.827	0.639	0.918	0.824	1.213
P50416_CPT1A	23	17	17	773	1.084	0.811	0.868	0.996	0.879	0.842	0.888	0.932	0.77	0.887	0.956	0.858	0.905	0.935	0.852	0.983	0.746	0.849	0.86	1.466	0.988	0.824	1.367	1.279	1.657	1.046	0.895	1.168	0.879	0.862	1.329	1.153	1.152	0.839	0.784	0.901	1.384	1.347	0.862
Q9Y4K1_CRYBG1	12	17	17	1723	0.95	0.959	0.885	0.923	0.803	0.768	1.207	0.86	0.878	1.062	1.239	0.692	0.812	0.865	0.896	0.934	0.57	0.895	0.953	0.954	1.657	0.869	1.201	1.044	1.221	1.03	0.788	1.135	0.969	0.893	1.416	1.044	0.894	0.87	0.848	1.338	0.858	1.36	0.851
O75962_TRIO	5	15	14	3097	0.897	1.178	0.923	0.828	0.886	0.983	1.075	0.964	1.291	0.976	0.978	0.95	0.821	0.849	1.034	1.067	1.054	1.143	0.989	0.855	0.971	1.042	0.953	1.029	1.235	1.115	0.924	1.167	0.966	1.017	1.01	0.875	1.046	0.884	0.879	1.575	1.136	0.987	0.977
Q9NTZ6_RBM12	16	15	15	932	1.048	0.956	0.908	0.78	0.868	1.119	1.104	0.853	0.9	0.75	0.909	0.632	0.898	0.814	0.801	0.866	1.22	0.93	0.733	0.878	1.167	0.777	1.163	1.002	1.123	1.196	0.743	0.966	0.919	0.958	1.18	0.91	1.035	0.725	0.76	1.274	1.086	0.985	0.727
Q9Y2H5_PLEKHA6	17	16	16	1048	0.825	1.011	0.671	1.657	1.466	1.042	1.231	1.088	0.673	1.15	0.659	0.803	1.649	1.347	0.834	0.833	1.14	1.029	0.538	1.638	0.838	0.87	1.206	1.278	1.079	0.939	0.532	0.826	0.584	0.612	0.844	1.106	0.864	0.454	0.87	1.07	1.149	1.1	1.282
Q14767_LTBP2	7	12	12	1821	0.779	0.847	1.398	1.132	0.887	0.76	1.657	0.677	0.828	1.657	0.873	1.657	0.691	1.047	1.211	1.211	0.757	1.107	1.2	0.641	1.088	0.95	0.81	0.719	0.578	0.694	1.197	0.562	0.893	1.357	1.007	0.732	0.721	0.6	0.83	1.18	1.657	1.193	1.014
O15511_ARPC5	55	9	8	151	0.734	1.046	0.939	1.068	0.977	0.795	0.855	0.817	0.922	0.923	0.956	0.802	0.892	1.155	0.844	1.158	0.819	1.015	0.864	1.039	0.992	1.113	0.791	1.004	0.795	0.812	0.998	1.04	0.932	1.118	0.939	1.039	1.014	1.078	0.897	0.974	0.905	0.998	0.825
Q9Y2W2_WBP11	24	16	16	641	1.013	1.132	1.127	0.848	0.968	1.121	1.069	0.9	0.934	0.923	1.056	0.906	0.885	0.909	1.098	0.943	1.129	1.005	0.871	0.976	1.211	0.948	1.113	0.87	1.121	1.191	0.892	1.112	1.038	1.166	1.12	0.833	0.997	0.787	0.877	1.296	1.089	1.028	0.994
O94776_MTA2	26	16	13	668	1.172	0.897	0.998	0.94	0.957	0.909	1.007	0.83	0.884	0.81	0.942	0.704	0.951	0.878	0.89	0.927	1.16	0.985	0.818	1.001	1.063	0.876	1.206	1.019	1.274	1.128	0.826	1.162	1.102	1.017	1.453	0.998	1.025	0.743	0.826	1.24	1.052	1.018	0.858
P08236_GUSB	18	10	10	651	1.014	0.909	0.847	0.705	0.93	1.318	1.218	0.748	0.664	0.809	1.657	0.617	1.012	0.754	0.825	1.289	1.361	0.822	0.519	0.784	0.943	0.964	1.03	1.232	0.713	0.695	0.923	0.855	0.967	0.741	0.772	1.038	0.967	1.657	0.841	0.734	0.725	1.163	0.823
O95786_DDX58	19	17	17	925	1.485	1.181	0.947	1.195	1.094	0.973	1.046	0.856	1.093	0.949	1.459	0.757	0.839	0.915	0.871	1.171	0.827	1.006	0.9	0.942	1.186	0.84	1.057	1.044	1.191	0.87	1.043	0.971	1.091	1.127	0.904	1.031	1.012	1.041	0.903	0.981	0.873	0.995	0.843
P55795_HNRNPH2	24	10	4	449	0.991	1.145	0.954	0.885	1.014	1.235	1.076	0.938	0.923	0.847	0.942	0.696	1.056	0.925	0.922	1.037	1.657	1.159	0.778	0.905	1.014	0.914	1.068	0.957	1.063	0.849	0.959	0.945	1.191	0.913	1.067	1.15	0.912	0.835	0.878	0.815	0.776	1.309	0.839
P30613_PKLR	23	13	10	574	0.97	0.843	1.339	0.761	0.947	0.763	1.021	0.785	0.824	1.657	0.943	1.487	1.151	0.835	1.478	1.132	0.854	0.644	1.195	1.449	0.892	0.853	0.916	1.278	0.853	1.657	1.432	0.735	1.355	0.838	0.703	1.205	0.886	1.585	1.657	0.726	0.949	0.708	1.657
P53999_SUB1	52	11	11	127	1.304	1.132	1.06	0.73	0.967	1.369	1.386	0.938	0.915	0.681	0.932	0.605	0.821	0.805	0.72	0.786	1.578	0.951	0.686	0.903	1.183	0.782	0.924	0.995	1.185	0.99	0.761	0.953	1.238	1.363	0.948	0.904	0.873	0.658	0.955	1.477	0.801	0.869	0.658
Q9NVP1_DDX18	28	15	15	670	0.957	0.92	0.896	0.825	0.835	1.011	0.945	0.915	0.981	0.879	1.019	0.995	0.894	0.874	0.862	0.805	1.226	0.889	0.848	0.872	1.047	0.793	1.137	1.045	1.179	1.5	0.812	1.3	1.044	0.901	1.657	0.927	1.074	0.767	0.95	1.323	1.286	0.781	0.815
Q8WU90_ZC3H15	33	14	14	426	0.96	0.919	0.884	0.864	0.948	1.077	0.953	1.025	1.109	0.815	0.867	0.795	1.094	0.873	0.917	0.817	1.013	0.983	0.823	0.765	1.056	0.828	1.104	0.879	1.295	1.327	0.751	1.209	1.021	0.966	1.657	0.969	1.14	0.696	0.961	1.214	1.212	1.027	0.845
P98175_RBM10	19	17	15	930	1.326	1.064	1.022	0.897	0.946	1.441	0.796	1.044	0.957	0.896	1.053	0.857	0.948	0.907	0.979	0.935	1.246	1.009	0.88	0.901	1.118	0.861	1.056	0.901	1.188	1.03	0.875	1.07	1.03	1.101	1.103	0.905	0.926	0.758	0.869	1.09	0.942	1.003	0.891
Q66K14_TBC1D9B	20	21	21	1250	1.05	1.164	1.065	0.932	1.005	0.909	1.028	0.978	1.075	1.005	1.092	0.914	1.054	0.951	1.031	1.046	1.019	0.971	0.857	1.64	0.973	0.946	0.921	0.985	1.158	0.891	0.951	0.97	0.968	1.05	0.96	1.113	1.033	0.972	0.877	0.939	1.056	1.085	1.048
P62834_RAP1A	41	8	2	184	0.822	0.974	0.891	1.457	0.921	0.848	0.964	0.976	0.865	1.054	0.954	0.731	0.903	0.995	1.183	1.212	0.903	1.082	1.389	1.178	0.953	1.112	0.861	0.818	0.889	0.896	0.987	1.166	1.013	1.117	0.982	1.04	0.888	1.277	0.722	0.865	1.116	0.976	1.147
P46109_CRKL	57	14	14	303	1.055	1.318	0.956	0.922	1.048	0.95	0.966	1.016	1.032	1.031	1.057	0.886	0.907	1.045	0.9	1.046	0.781	1.261	1.022	0.786	1.109	0.972	0.81	0.89	0.951	1.092	1.095	1.174	1.185	1.126	1.125	0.891	0.961	0.966	1.157	0.944	0.971	1.114	0.938
B0I1T2_MYO1G	16	16	15	1018	1.056	1.315	1.235	0.796	1.18	0.742	1.014	0.847	0.909	1.025	1.347	0.749	0.85	0.867	1.13	1.247	0.795	1.223	0.949	0.805	0.978	1.058	0.85	0.832	0.657	0.906	0.932	1.203	1.598	1.421	0.987	1.096	0.901	0.952	1.024	0.944	0.715	0.937	0.946
Q9Y3A5_SBDS	43	14	14	250	0.901	0.937	0.947	1.234	1.139	0.64	1.076	0.87	0.959	0.949	0.933	0.798	1.281	0.953	0.967	0.905	0.851	0.794	1.044	0.979	0.921	0.966	1.028	1.06	1.134	0.953	0.899	1.125	0.823	0.912	1.351	1.018	1.193	0.891	0.862	1.19	1.225	1.069	0.973
O95336_PGLS	32	6	6	258	0.997	1.219	1.103	1.054	1.377	0.92	0.95	0.949	1.045	1.012	1.068	0.82	1.016	1.106	0.872	1.252	0.987	1.115	0.927	0.857	0.975	1.198	0.795	0.908	1.055	1.006	1.135	1.102	1.172	1.046	1.09	0.995	0.952	1.067	1.143	0.741	1.049	0.943	1.014
Q16643_DBN1	19	12	12	649	0.756	1.433	0.844	0.571	0.67	1.138	1.056	1.489	1.657	0.911	0.769	0.791	0.709	0.649	0.921	1.079	1.534	1.315	0.932	1.657	1.302	0.939	1.008	1.12	0.699	1.158	0.854	0.935	0.698	0.919	0.895	0.591	0.84	0.757	0.762	1.081	1.038	0.773	0.909
P31943_HNRNPH1	29	11	4	449	1.329	1.226	1.061	0.858	0.893	1.242	1.186	0.945	0.999	0.868	1.041	0.892	0.872	0.846	0.925	1.022	1.169	1.02	0.792	0.916	1.207	0.817	1.109	1.021	1.076	1.208	0.946	1.231	1.085	1.07	1.267	0.978	1.062	0.773	0.861	1.407	1.13	1.011	0.84
P36955_SERPINF1	30	13	13	418	0.898	1.186	1.27	0.528	0.579	0.842	0.928	0.838	1.394	1.01	1.085	1.657	0.662	0.808	0.802	0.882	1.023	1.473	0.9	0.493	1.422	0.965	1.034	0.835	0.736	0.679	1.209	0.999	0.888	1.199	1.226	0.975	1.036	0.858	1.657	0.686	0.92	0.784	0.989
Q96KG9_SCYL1	20	13	13	808	1.05	1.14	1.005	0.974	1.058	0.949	1.046	1.204	1.076	0.924	1.183	0.808	1.082	0.961	0.846	0.917	0.957	1.06	0.854	0.937	1.02	1.011	1.012	1.034	0.979	1.026	1.062	1.087	1.272	0.934	1.042	1.044	0.925	0.981	1.092	0.894	0.901	0.908	0.891
Q9BVP2_GNL3	28	12	12	549	0.965	0.891	1.063	0.696	0.724	0.808	0.933	0.821	0.855	0.729	0.884	0.735	0.966	0.828	0.797	0.744	1.656	0.776	0.706	0.988	0.938	0.807	1.032	0.895	1.456	1.391	0.806	1.484	1.047	0.907	1.522	1.108	1.143	0.76	1.12	1.308	1.28	1.236	0.865
Q53EL6_PDCD4	28	12	12	469	0.825	0.902	1.185	1.252	0.965	0.888	1.061	0.659	0.667	0.837	0.877	0.589	0.986	1.613	0.889	0.948	1.141	0.924	0.863	0.904	0.733	1.054	1.148	0.762	1.282	1.292	0.703	0.874	1.198	1.324	1.173	0.819	0.808	0.666	0.96	1.055	1.504	0.886	0.707
P30086_PEBP1	50	9	9	187	0.967	0.96	0.97	1.129	1.008	0.699	1.126	0.778	0.804	1.184	1.097	0.787	0.9	1.436	1.155	1.176	1.016	0.983	1.264	1.022	0.753	1.226	0.646	0.776	0.888	1.035	1.191	1.072	1.1	1.162	0.992	0.86	0.853	1.161	1.182	0.895	1.149	1.061	1.208
Q8TDZ2_MICAL1	17	16	15	1067	0.829	0.994	1.175	0.951	1.011	0.907	1.097	0.814	0.897	1.019	1.18	0.89	0.998	0.734	1.091	1.357	0.808	1.126	0.897	0.933	1.012	0.852	1.033	1.14	0.744	0.895	1.3	1.002	0.925	1.264	1.034	1.236	1.107	1.187	1.008	0.861	0.963	0.914	1.087
Q7Z4S6_KIF21A	11	18	18	1674	1.15	0.993	1.135	1.256	1.22	1.657	1.157	1.044	1.008	0.699	0.845	0.794	0.924	1.001	0.944	1.068	1.656	0.906	0.698	1.291	0.85	0.951	1.657	0.778	1.1	0.981	0.668	1.048	0.907	0.985	0.929	0.903	0.892	0.616	0.663	0.821	0.858	0.701	0.785
Q7Z3B4_NUP54	32	14	14	507	1.004	1.04	0.915	0.949	1.028	1.231	1.027	0.958	0.984	0.847	1.039	0.68	1.038	1.023	0.854	0.991	1.168	0.981	0.884	0.847	0.973	0.947	1.049	1.122	1.196	1.141	0.955	1.164	1.202	0.957	1.17	1.002	1.035	0.905	0.982	1.224	1.086	1.057	0.862
Q9BQL6_FERMT1	19	12	12	677	0.582	0.778	0.553	0.956	0.943	0.844	1.003	0.877	0.963	0.644	1.023	0.591	1.216	1.071	0.554	0.818	1.362	1.143	0.629	0.71	0.534	0.87	1.082	1.21	1.657	1.314	0.917	1.206	0.82	0.565	1.657	1.061	0.902	0.841	1.247	1.308	1.463	1.422	0.58
O43272_PRODH	26	12	12	600	1.206	1.657	0.998	0.895	0.8	1.657	1.001	0.832	0.995	1.088	1.657	0.54	0.716	0.694	1.124	0.926	0.434	0.99	0.96	1.159	0.7	1.014	0.557	0.694	0.772	0.977	0.98	0.783	0.936	1.089	0.897	0.642	0.645	0.849	0.999	0.78	0.728	0.713	0.884
O43399_TPD52L2	62	11	11	206	0.898	0.745	0.892	0.886	0.971	1.13	1.605	1.032	1.049	0.896	0.921	0.801	1.264	0.816	0.961	0.864	1.019	0.91	0.894	0.905	0.91	1	0.812	0.717	1.148	1.159	0.778	1.017	0.916	0.93	0.999	0.855	1.231	0.93	0.786	1.212	1.578	0.814	0.911
Q9UIQ6_LNPEP	14	16	16	1025	0.925	0.998	0.933	0.766	0.98	0.846	1.002	1.043	1.169	0.952	1.22	0.867	0.869	0.907	1.045	1.036	0.905	1.052	1.024	1.128	0.868	0.974	0.935	1.12	1.207	1.077	1.083	0.949	1.161	1.104	1.019	1.167	1.138	1.113	1.073	0.928	1.187	1.025	1.051
Q96A49_SYAP1	42	11	11	352	1.251	0.865	0.82	1.164	1.644	0.769	0.937	1.229	0.848	0.702	0.875	0.682	1.255	0.973	0.735	0.88	1.007	0.811	0.705	0.888	0.986	0.94	0.994	0.755	1.261	1.104	0.872	1.145	0.891	0.865	1.211	1.297	0.942	0.738	1.083	0.649	0.835	1.581	0.75
P61247_RPS3A	52	17	17	264	1.074	1.018	1.238	0.834	0.883	1.046	0.978	0.898	0.936	0.785	0.875	0.618	1.085	0.905	0.821	0.81	1.077	0.804	0.636	1.213	1.013	0.828	1.168	0.952	1.123	1.041	0.713	1.204	0.886	1.017	1.12	0.973	1.001	0.764	0.829	1.397	1.111	1.109	0.754
P26368_U2AF2	24	10	10	475	1.219	1.032	1.053	0.866	0.946	1.291	1.077	0.985	1.031	0.912	0.97	0.814	0.975	0.832	0.9	0.821	1.192	0.937	0.829	0.881	1.242	0.83	1.122	0.929	1.246	1.214	0.808	1.135	1.159	0.983	1.184	1.095	1.048	0.774	0.891	1.295	0.912	0.989	0.867
Q7Z460_CLASP1	13	18	17	1538	1.095	1.294	0.969	1.012	0.962	1.132	1.011	1.031	1.094	1.008	1.17	0.797	0.938	0.9	0.949	1.013	1.081	1.064	1.009	0.914	0.975	0.994	0.934	1.017	1.035	1.251	0.988	1.095	1.097	0.984	1.11	0.886	0.949	0.863	0.889	1.029	1.04	0.89	0.943
Q92922_SMARCC1	14	15	8	1105	1.153	1.162	0.928	0.804	0.847	1.61	0.966	0.737	0.94	0.598	1.165	0.716	0.992	0.838	0.768	0.807	1.264	0.927	0.599	0.798	1.238	0.851	1.493	0.986	1.102	1.657	0.808	1.367	0.968	0.942	1.595	0.914	0.942	0.762	0.957	1.378	1.222	0.921	0.746
P30566_ADSL	27	12	12	484	0.987	1.192	1.044	0.778	0.994	1.201	0.924	0.997	1.01	1.127	0.824	1.046	0.969	0.875	1.028	0.975	0.792	1.019	0.93	1.023	1.235	0.976	0.945	0.843	0.903	1.167	1.13	1.093	1.107	1.141	1.006	0.941	1.105	1.014	1.196	0.944	1.088	0.972	1.088
P35813_PPM1A	32	10	9	382	1.262	1.158	1.055	1.285	1.094	1.062	1.096	1.033	0.947	0.943	1.004	0.921	0.853	1.089	0.993	1.065	1.102	1.119	0.978	0.952	1.059	1.045	1.018	0.982	1.087	0.965	1.033	1.025	1.01	1.055	0.928	0.96	0.925	0.902	0.905	0.941	0.935	1.066	0.946
Q8TAT6_NPLOC4	16	13	13	608	1.239	1.168	1.23	0.943	0.928	1.192	1.142	1.117	0.983	0.824	1.207	0.61	0.842	0.799	0.932	0.954	1.179	0.938	0.869	0.859	1.456	0.9	0.946	0.941	0.822	0.925	0.91	1.048	1.158	1.017	0.953	0.912	1.011	0.898	0.847	1.133	0.989	1.142	0.896
Q99873_PRMT1	27	12	12	371	1.108	1.212	0.989	0.749	0.949	1.24	1.079	1.052	1.197	0.712	0.939	0.688	0.833	0.734	0.79	0.833	1.592	0.926	0.741	0.808	1.203	0.851	1.116	0.73	0.992	1.272	0.784	1.095	1.325	0.975	1.003	1.006	0.862	0.774	0.878	1.32	1.027	1.015	0.776
P06681_C2	21	14	14	752	0.916	0.749	0.979	0.557	0.607	0.584	0.909	1.244	0.909	0.9	1.657	1.657	0.639	0.914	0.844	0.572	1.482	0.939	0.838	0.492	0.873	0.925	0.917	0.975	1.229	0.682	1.273	0.803	1.036	0.89	0.787	1.355	1.069	1.232	1.095	0.875	0.93	1.039	1.004
O94826_TOMM70	21	14	14	608	0.899	0.789	0.731	0.871	0.997	0.939	0.843	1.039	0.861	0.733	0.81	0.649	1.495	1.004	0.721	0.823	0.941	0.768	0.71	1.551	0.931	0.793	1.152	1.279	1.485	1.11	0.715	1.025	0.944	0.778	1.128	1.171	1.137	0.791	0.851	1.16	1.45	1.233	0.694
Q16777_H2AC20	41	11	3	129	1.291	1.21	1.225	0.931	0.901	1.206	1.06	0.85	0.969	0.925	0.929	0.573	1.012	0.937	0.984	0.912	0.98	1.056	0.996	0.888	1.022	0.812	1.08	0.936	1.001	1.168	0.931	1.082	1.193	1.26	1.196	0.961	1.017	0.867	1.023	1.245	0.9	0.96	0.981
Q12774_ARHGEF5	12	15	15	1597	0.975	1.125	1.008	1.278	1.07	1.223	1.089	1.146	1.016	1.015	0.948	1.081	1.225	1.005	1.027	1.031	1.151	1.058	0.998	0.854	1.004	0.963	0.922	1.003	1.126	1.128	1.017	1.132	0.863	0.817	1.121	1.028	0.931	0.868	0.876	0.788	1.203	1.418	0.969
O95140_MFN2	20	16	16	757	1.083	1.026	1.039	0.889	1.13	1.065	1.097	0.982	0.888	0.959	1.044	0.847	1.021	1.03	1.001	1.096	1.054	0.993	0.893	1.116	0.974	0.963	0.982	1.286	1.227	0.898	0.972	0.971	0.938	1.009	0.932	0.983	1.166	1.042	0.942	1.03	1.535	1.064	0.987
Q16762_TST	42	11	11	297	0.603	0.548	0.601	1.354	1.563	0.633	0.773	0.964	0.552	0.671	0.665	0.553	1.422	1.656	0.74	0.83	1.657	0.659	0.497	1.494	0.706	0.907	1.156	1.225	1.62	0.874	0.632	0.964	0.85	0.572	1.021	0.869	1.166	0.689	0.818	0.746	1.101	1.657	0.641
P19878_NCF2	39	17	16	526	0.752	0.918	1.063	0.532	0.816	0.767	0.725	1.072	0.995	1.011	1.2	0.995	0.98	0.575	1.417	1.117	0.746	0.871	0.859	0.65	1.101	0.917	1.051	0.917	0.677	0.756	1.088	0.821	0.816	1.065	0.722	1.657	1.5	1.146	0.906	1.176	0.798	0.894	1.363
Q05397_PTK2	18	16	16	1052	1.015	1.047	0.775	0.903	1.046	1.066	0.955	0.968	1.084	0.984	1.008	0.743	0.967	0.993	0.955	0.932	1.163	1.012	1.137	0.717	0.9	0.945	0.989	1.025	0.743	1.017	1.094	1.026	1.069	0.878	1.173	1.14	1.192	0.976	1.027	0.88	1.375	1.208	0.953
P02774_GC	21	14	13	474	0.915	0.589	0.97	0.447	0.433	0.489	0.564	0.644	0.74	1.015	1.624	1.657	0.555	1.207	0.732	0.475	1.058	0.893	1.131	0.418	0.49	0.964	1.075	1.521	0.958	0.738	1.241	0.535	1.166	0.833	0.641	1.657	1.428	1.169	1.651	0.456	0.697	0.687	1.333
P07327_ADH1A	23	10	0	375	0.946	0.793	1.052	1.411	1.078	0.917	1.657	0.902	0.733	1.21	1.06	0.975	1.657	0.929	0.832	1.29	0.864	0.968	1.497	1.551	1.218	1.003	0.807	0.909	0.81	1.176	1.492	0.691	1.195	0.842	0.863	0.994	0.743	1.571	1.274	0.754	0.919	0.738	0.844
Q9BW04_SARG	26	11	11	601	0.648	0.792	0.728	1.657	1.537	0.841	0.775	0.883	0.811	1.657	1.051	0.846	0.856	1.285	1.657	1.362	0.597	1.092	1.657	0.767	1.042	1.445	0.674	0.765	0.634	0.938	1.567	0.796	1.188	0.892	0.771	0.775	0.717	1.313	0.864	0.797	0.871	0.659	1.308
Q9NTJ5_SACM1L	27	16	16	587	1.081	1.032	0.984	1.154	0.873	0.973	0.929	0.807	0.761	1.191	1.062	0.671	0.831	0.851	1.236	1.034	0.824	0.791	1.196	1.264	0.686	1.212	1.093	1.047	0.852	1.091	1.12	1.033	1.003	1.123	0.972	1.056	0.927	1.541	0.941	0.981	0.909	0.983	1.142
Q99497_PARK7	63	12	12	189	0.999	0.936	1.284	0.914	1.128	0.785	1.097	0.692	0.893	0.979	0.991	0.831	1.013	0.999	0.9	1.088	1.232	1.001	0.951	0.613	0.793	0.968	0.986	0.821	0.813	0.743	0.971	0.893	0.855	1.117	0.886	0.854	1.285	0.948	0.915	0.773	0.804	1.054	0.934
Q12996_CSTF3	29	17	17	717	1.232	1.078	1.062	0.967	0.966	1.092	1.05	1.007	0.969	0.931	0.996	0.846	0.945	0.839	0.921	0.91	1.25	0.963	0.883	1.006	1.046	0.849	1.026	1.027	1.129	1.161	0.904	1.006	1.098	0.939	1.277	0.947	0.94	0.837	0.877	1.136	1.077	0.951	1.022
O60306_AQR	13	18	18	1485	1.297	1	1.088	0.955	0.946	1.331	1.107	0.893	0.893	0.896	0.921	0.777	0.973	0.909	0.887	0.989	1.178	0.972	0.83	1.066	1.089	0.82	1.052	0.906	1.023	1.189	0.853	0.991	1.087	1.017	1.283	0.976	0.939	0.767	0.763	1.453	1.012	0.917	0.86
O15357_INPPL1	17	16	15	1258	1.039	1.204	1.02	0.897	0.971	0.959	1.064	1.026	1.096	0.966	1.197	0.957	0.825	0.837	0.928	0.991	1.314	1.08	0.867	0.99	1.126	0.946	1.085	1.024	1.02	0.954	1.02	1.028	1.123	0.981	1.058	1.062	1.044	0.834	0.875	0.832	1.056	1.044	0.978
O75746_SLC25A12	23	12	8	678	1.224	1.356	1.058	0.888	0.834	1.272	1.009	0.954	1.092	0.757	0.9	0.838	0.922	1.119	0.979	1.017	1.157	1.173	0.808	0.917	0.944	0.837	0.909	1.24	0.974	0.877	0.885	1.005	1.171	1.141	1.241	0.917	1.081	0.857	1.031	1.079	1.261	1.207	0.913
Q96CM8_ACSF2	14	10	10	615	1.043	0.992	0.776	0.898	1.015	1.657	1.657	1.185	0.782	0.891	1.116	0.686	0.6	1.479	0.97	1	0.814	0.824	0.927	1.006	1.214	1.043	0.868	0.932	0.944	0.86	1.035	0.796	1.116	0.879	0.973	0.823	0.867	1.33	0.89	1.279	1.657	0.71	0.914
Q9H2U2_PPA2	38	13	11	334	0.894	0.771	0.74	0.948	1.03	0.572	0.998	0.927	0.791	0.77	0.908	0.613	1.381	1.379	0.872	0.871	0.915	0.814	0.783	1.376	0.823	0.941	1.079	1.648	1.318	0.835	0.839	0.765	1.164	0.831	0.913	1.071	1.23	1.445	1.126	1.224	1.431	1.424	0.809
P52895_AKR1C2	35	10	1	323	0.673	0.723	0.903	1.47	0.91	0.653	0.7	1.265	0.762	1.077	0.679	0.804	0.814	1.657	0.808	0.741	1.657	0.989	0.921	0.788	1.312	1.657	0.63	0.804	0.921	1.064	1.03	0.666	0.938	0.908	0.757	0.913	0.653	1.129	1.234	0.623	0.714	0.626	0.92
P08559_PDHA1	32	14	14	390	1.113	0.963	1.022	0.931	0.869	0.856	1.185	0.835	0.802	0.836	0.944	0.742	1.224	0.901	1.003	0.856	0.931	0.755	0.844	1.358	0.867	0.803	1.494	1.657	1.49	0.993	0.787	0.943	0.969	0.96	1.085	0.941	1.094	0.938	0.904	0.936	1.411	1.175	0.835
Q96AY3_FKBP10	27	16	15	582	0.78	1.657	1.073	0.505	0.559	0.812	0.773	0.901	1.636	0.538	0.546	0.794	1.28	0.446	0.77	0.669	1.657	1.312	0.43	1.657	1.474	0.689	1.088	1.657	0.562	0.898	0.509	1.551	0.617	0.747	1.263	0.621	1.15	0.454	0.566	1.143	0.767	1.037	0.623
O94788_ALDH1A2	29	14	11	518	1.596	0.798	1.018	0.594	1.657	0.947	1.312	0.53	0.771	0.535	1.657	0.853	0.685	0.679	0.838	0.783	0.738	0.611	0.52	0.537	1.657	0.633	0.724	1.132	0.625	0.584	0.883	0.835	0.698	1.116	0.729	0.862	0.775	0.761	0.775	0.494	0.717	0.506	0.757
Q9Y4I1_MYO5A	12	21	17	1855	0.996	1.199	1.207	0.772	1.057	0.827	1.012	0.836	1.01	1.036	1.329	1.039	0.885	0.857	1.162	1.155	0.951	1.167	0.834	0.75	1.002	1.11	0.85	0.853	0.648	0.752	1.258	0.992	1.542	1.272	0.961	1.214	0.976	1.293	0.954	0.876	0.947	0.779	1.141
Q14746_COG2	30	17	17	738	0.949	0.938	1.092	1.316	1.263	1.091	0.901	1	1.107	0.966	0.926	0.884	1.253	0.891	0.973	0.839	0.947	0.96	0.853	1.564	0.895	0.992	0.975	1.027	1.068	1.142	0.912	1.108	0.932	0.943	1.001	1.082	0.978	0.918	0.937	1.114	1.173	1.306	1.023
P01834_IGKC	57	6	1	107	1.657	1.033	1.247	0.594	0.737	0.792	0.958	1.571	1.08	0.853	1.657	1.599	0.689	0.832	0.731	0.585	0.838	1.152	0.897	0.503	0.801	0.763	0.773	0.894	0.663	0.962	1.38	0.704	1.657	1.054	0.798	1.294	1.166	1.014	1.657	0.652	0.831	0.907	0.963
Q9H5N1_RABEP2	22	13	13	569	1.266	1.211	1.3	1.276	1.271	1.03	1.191	1.053	0.856	0.91	0.898	0.713	1.081	0.957	0.997	1.046	1.14	1.022	0.873	1.201	0.895	0.982	0.942	1.027	0.836	1.185	0.903	1.042	0.871	1.059	0.914	0.876	0.866	0.849	0.768	0.983	0.956	0.888	0.952
Q9Y6U3_SCIN	26	17	17	715	1.075	1	0.866	1.657	1.657	0.846	1.119	0.674	0.747	0.765	0.905	0.853	1.657	1.657	0.794	1.03	0.678	0.99	0.734	0.556	0.99	1.282	0.995	0.72	0.53	0.763	0.931	0.833	0.821	0.757	0.663	1.111	0.732	0.7	0.847	0.454	0.639	0.656	0.832
O43847_NRDC	13	15	15	1151	1.513	1.188	1.15	0.856	1.052	1.385	1.008	1.105	1.069	0.815	1.089	0.82	1.02	0.731	0.866	0.917	1.203	0.967	0.742	0.889	1.068	0.907	1.043	0.869	1.024	0.965	0.868	1.206	1.082	0.996	0.916	1.034	0.974	0.931	1.001	0.966	0.986	0.996	0.826
Q8TDL5_BPIFB1	32	12	12	484	1.657	0.628	1.55	1.657	0.774	0.46	0.684	1.494	0.456	0.528	0.594	0.719	0.633	0.815	0.585	1.093	0.544	0.581	0.472	0.565	0.621	1.657	0.636	0.899	0.383	0.538	0.705	0.627	1.051	1.657	0.426	0.686	0.644	0.624	0.736	0.33	0.586	0.36	0.689
Q15057_ACAP2	26	16	16	778	1.033	1.021	1.161	0.988	1.1	1.076	1.013	1.183	1.003	0.99	1.095	1.001	1.057	0.941	1.062	1.012	0.965	1.054	0.946	1.08	1.204	1.003	1.016	1.07	0.973	0.914	1.048	1.073	1.018	1.182	0.91	1.173	0.997	0.992	0.921	0.968	1.019	0.977	1.119
P00387_CYB5R3	41	10	10	301	1.013	1.107	0.993	1.055	1.128	1.049	0.965	1.043	1.03	1.077	1.323	0.868	0.836	1.106	1.202	1.211	0.851	1.188	1.081	1.112	0.982	1.142	0.682	0.909	0.825	0.928	1.226	1.132	1.131	1.108	0.895	0.841	0.826	1.285	1.086	0.923	1.126	0.919	1.161
P23368_ME2	23	12	12	584	0.997	1.104	1.022	1.146	0.997	0.926	1.025	0.979	0.798	0.829	1.087	0.755	0.883	0.833	0.891	1.227	1.094	0.977	0.726	0.796	0.857	0.775	1.657	1.185	0.808	0.961	1.061	0.941	1.254	1.053	1.097	1.143	0.667	1.298	0.911	1.128	1.156	1.186	0.859
Q15276_RABEP1	21	18	17	862	1.075	1.083	1.047	1.09	0.966	0.915	1.339	0.887	0.9	1.063	1.1	0.867	0.86	0.957	1.117	1.075	1.017	1.132	1.059	0.975	1.019	0.994	0.972	0.856	0.843	0.946	1.095	0.933	1.135	1.306	0.97	1.014	0.907	1.01	0.926	0.987	0.988	0.86	1.141
P11310_ACADM	33	13	13	421	1.589	1.045	1.16	0.846	1.045	0.9	1.531	1.179	0.845	0.773	1.136	0.797	1.052	0.927	0.892	0.684	0.832	0.982	0.805	1.657	0.947	0.828	1.322	1.369	0.639	0.75	0.918	0.955	1.128	1.13	0.816	0.855	0.983	1.214	0.822	1.046	1.62	1.012	0.885
P53992_SEC24C	13	16	16	1094	0.983	1.143	1.037	1.184	1.117	1.101	0.951	0.905	0.948	0.868	0.931	0.626	1.069	0.974	0.938	1.021	1.328	0.917	0.823	1.124	0.881	1.03	1.495	1.043	1.034	1.098	0.872	0.956	1.025	0.974	1.03	0.872	0.876	0.929	0.874	0.985	1.029	1.058	0.788
Q9Y2Z0_SUGT1	42	14	14	365	0.926	0.853	1.003	0.925	1.021	0.889	0.818	0.971	0.859	0.937	0.87	0.791	1.08	0.856	0.904	0.859	0.991	0.93	0.911	0.855	1.033	0.97	0.819	1.167	1.268	1.105	0.912	1.367	0.919	1.03	1.076	1.071	1.202	0.848	0.83	1.095	1.268	1.48	0.948
P25786_PSMA1	39	12	12	263	1.132	0.988	1.104	0.917	0.939	1.095	0.994	0.988	0.967	0.89	1.152	0.958	0.948	0.938	0.983	1.007	1.173	0.979	0.92	0.814	1.168	0.922	1.076	0.894	0.985	0.913	0.965	0.991	0.968	1.079	1.056	1.025	1.052	0.883	0.919	0.99	0.879	1.114	0.96
Q9Y266_NUDC	38	15	15	331	1.136	0.839	1.202	0.894	1.05	1.491	1.024	1.004	0.98	0.754	1.089	0.62	1.169	0.791	0.803	1.089	0.859	0.901	0.749	0.641	1.097	0.848	1.331	0.77	1.222	1.102	0.709	0.907	0.904	1.069	0.922	0.867	0.97	0.723	0.725	1.056	1.107	0.952	0.724
Q6NVY1_HIBCH	34	14	14	386	0.805	0.878	0.85	1.129	1.13	1.521	0.947	1.299	0.795	0.948	1.097	0.461	1.657	1.383	0.751	0.891	0.698	0.864	0.848	1.657	0.663	0.936	0.781	1.232	1.13	0.871	0.824	0.743	0.752	0.706	0.892	0.968	0.934	0.935	0.829	0.921	1.463	0.871	0.634
P18754_RCC1	18	8	7	421	1.657	0.91	0.956	0.762	0.853	1.657	1.204	0.841	0.871	0.824	0.997	0.853	1.142	0.824	0.765	0.792	0.994	0.958	0.711	0.761	1.047	0.749	1.217	0.963	1.144	0.981	0.754	1.018	1.042	0.969	1.036	0.935	1.171	0.632	0.799	1.027	0.908	0.799	0.729
Q9NV70_EXOC1	20	15	15	894	1.05	1.161	0.825	1.14	1.135	1.221	1.1	1.02	0.933	0.996	1.001	0.645	1.16	1.162	0.958	1.032	1.06	1.005	1.028	1.046	0.853	1.14	0.96	1.065	1.014	0.884	0.964	1.044	0.973	0.94	1.008	0.979	0.969	1.023	0.849	0.968	0.837	0.994	0.936
P17480_UBTF	20	14	14	764	1.173	1.202	0.878	0.8	0.858	1.451	1.199	0.879	0.854	0.873	0.96	0.653	0.863	0.955	0.923	0.985	1.149	1.062	0.952	0.937	1.11	0.921	0.884	0.781	0.903	1.174	0.891	1.057	1.075	1.155	1.377	0.803	0.92	0.784	0.894	1.626	1.093	1.017	0.938
O43815_STRN	24	15	14	780	1.053	1.091	0.959	1.048	1.028	0.959	0.994	1.038	0.924	1.057	1.091	0.851	1.1	0.918	0.945	0.987	0.965	1.061	0.99	0.984	1.023	0.957	0.926	0.959	0.963	1.18	1.015	1.051	1.123	1.026	1.115	1.057	0.975	0.963	0.975	1.044	1.062	0.931	1.036
O75410_TACC1	19	11	10	805	0.905	0.918	1.009	0.806	0.896	1.089	1.09	0.976	0.881	1.142	1.106	0.799	1.124	0.806	1.313	1.063	0.701	1.165	1.261	1.08	0.936	0.952	0.97	0.785	0.972	1.097	1.113	1.036	1.177	1.142	1.064	0.918	1.072	1.254	0.993	0.87	0.939	0.902	1.4
Q4G0N4_NADK2	34	14	14	442	1.135	1.021	1.054	0.797	0.974	1.283	1.241	0.838	0.784	0.952	0.792	0.8	1.049	0.875	0.911	0.781	0.948	0.797	0.784	1.226	1.065	0.824	1.123	1.365	1.427	0.87	0.737	0.963	0.991	0.977	0.951	0.949	0.997	0.848	0.811	1.657	1.232	1.097	0.868
P31930_UQCRC1	21	9	9	480	0.953	0.838	0.791	0.883	1.076	1.111	1.02	0.84	0.777	0.795	0.809	0.563	1.294	0.986	0.841	0.76	0.941	0.729	0.683	1.377	0.855	0.734	1.657	1.657	1.273	1.053	0.754	0.889	0.935	0.812	1.205	1.211	1.308	0.844	1.031	1.08	1.612	0.985	0.744
P62979_RPS27A	52	12	12	156	1.101	1.016	1.245	0.858	0.889	1.06	0.899	0.872	0.993	1.059	1.029	1	1.129	1.074	1.111	1.014	1.026	0.979	1.019	0.741	1.254	1.019	1.004	0.782	1.251	0.907	1.011	1.115	0.92	1.246	0.996	0.9	1.333	0.998	1.122	1.056	0.963	0.943	1.131
P33991_MCM4	22	16	16	863	1.657	0.869	0.792	0.631	0.717	1.657	0.793	0.756	1.194	0.643	1.236	0.853	0.878	0.444	0.648	0.482	1.022	0.697	0.559	0.686	1.27	0.515	1.657	0.877	1.293	1.657	0.604	1.569	0.981	0.798	1.436	0.846	0.85	0.621	0.754	1.611	1.003	0.669	0.621
O60218_AKR1B10	45	15	15	316	0.354	0.403	0.408	1.657	1.657	0.388	0.411	1.029	0.577	0.385	0.355	0.36	1.657	1.657	0.415	1.012	1.657	0.516	0.394	0.892	0.414	1.657	0.309	0.366	0.349	0.551	0.441	0.404	0.328	0.27	0.428	0.424	0.287	0.303	0.501	0.304	0.346	0.277	0.38
Q9C0E2_XPO4	16	17	17	1151	0.967	0.91	1.209	0.886	0.946	1.001	0.89	0.872	0.814	0.936	0.919	0.763	0.919	0.73	1.101	0.798	1.176	0.86	0.85	0.94	0.748	0.792	0.814	1.235	1.379	1.296	0.924	1.117	0.948	0.957	1.657	1.08	1.039	0.93	0.817	1.244	1.468	1.184	0.98
P41219_PRPH	24	13	8	470	0.863	0.551	1.657	0.684	1.657	1.657	0.82	0.731	0.632	1.657	0.848	0.928	0.79	0.638	1.347	1.657	0.709	1.447	0.782	1.159	1.657	1.396	1.142	0.427	0.482	0.715	1.1	0.554	1.085	1.657	0.641	0.774	0.777	1.125	0.68	0.496	0.405	0.431	0.93
P10301_RRAS	39	8	6	218	0.694	0.911	1.034	1.018	1.02	0.791	0.985	0.899	0.951	1.537	1.04	0.926	0.701	1.162	1.657	1.192	0.613	0.973	1.657	1.041	1.178	1.185	0.714	0.832	0.724	0.892	1.586	0.939	0.936	1.101	0.841	0.745	0.774	1.474	1.019	1.027	0.995	0.817	1.657
Q9Y608_LRRFIP2	22	14	13	721	1.059	0.974	1.106	1.657	0.928	0.889	0.948	0.921	0.822	1.12	0.971	0.847	1.033	0.951	1.216	1.054	0.899	1.064	1.082	1.08	1.099	0.984	1.002	0.928	1.201	1.293	1.092	1.003	1.018	1.09	0.973	1.017	0.926	1.025	1.043	0.894	1.092	0.923	1.249
Q9Y570_PPME1	30	12	12	386	1.42	1.248	1.016	0.849	1.092	0.973	0.956	1.144	1.061	0.899	1.003	0.809	0.997	0.914	0.874	0.976	1.189	0.917	0.82	0.944	0.978	0.855	1.23	1.176	1.113	1.089	0.875	1.24	1.017	0.867	1.287	1.024	1.061	0.923	0.965	0.874	1.062	1.039	0.906
Q86V81_ALYREF	40	7	7	257	1.146	1.133	1.137	0.855	0.938	1.095	1.144	0.933	0.962	0.923	1.094	0.899	0.873	0.954	0.899	0.97	1.322	1.048	0.934	0.803	1.247	0.869	1.042	0.796	1.042	1.078	0.913	1.127	1.102	1.115	1.204	0.899	0.984	0.73	0.888	1.191	1.04	0.971	0.878
O75396_SEC22B	44	7	7	215	1.25	1.114	1.199	1.212	1.065	0.989	1.061	1.028	0.898	0.922	0.931	0.843	1.201	0.9	1.053	0.974	0.899	0.92	0.814	1.379	0.981	0.928	1.142	1.027	0.709	0.829	0.843	1.005	0.962	1.078	0.956	0.887	0.843	0.892	0.771	1.063	0.996	1.003	1.01
P35659_DEK	33	13	13	375	1.298	0.91	0.88	0.784	0.761	1.076	0.931	0.758	0.806	0.844	1.004	0.72	0.969	0.805	0.852	0.794	1.238	0.884	0.877	0.938	0.909	0.825	1.195	1.032	1.398	1.269	0.769	1.258	1.011	1.014	1.455	0.939	1.04	0.755	0.856	1.657	1.072	1.104	0.856
Q8NFV4_ABHD11	34	9	9	315	0.977	1.209	0.67	0.688	0.8	0.974	0.892	0.796	0.684	0.641	0.772	0.562	0.877	0.863	0.677	0.646	0.946	0.738	0.64	1.468	0.779	0.632	1.657	1.657	1.657	0.991	0.64	1.288	0.966	0.681	1.281	0.891	1.657	0.735	0.826	0.95	1.475	1.632	0.545
O60333_KIF1B	10	15	8	1816	0.942	1.033	1.408	0.931	1.167	1.048	1.146	1.001	1.175	1.151	0.931	0.871	1.028	0.772	1.114	0.955	1.119	0.983	0.894	0.675	1.008	0.914	1.086	1.036	1.019	1.097	1.027	0.976	0.934	0.872	0.931	1.013	1.076	0.979	0.832	0.909	0.98	0.997	0.941
P36543_ATP6V1E1	42	14	14	226	0.94	0.904	1.009	0.985	0.925	1.058	0.899	1.048	0.829	1.062	1.177	0.887	0.992	0.859	1.086	1.154	0.854	1.105	0.931	0.911	1	0.965	0.824	0.828	0.722	0.946	1.103	0.989	1.208	1.102	0.859	1.253	1.023	1.177	0.932	0.808	0.762	0.903	1.041
Q00577_PURA	39	10	9	322	1.312	1.119	1.147	1.222	1.061	0.887	1.221	0.905	1.012	1.227	1.083	0.651	0.809	1.339	1.059	1.033	0.821	1.035	1.199	1.215	0.782	1.027	0.82	0.89	0.844	0.905	1.289	0.89	1.038	1.142	0.866	0.823	0.859	1.06	1.011	0.972	0.959	1.152	1.19
Q9H3P7_ACBD3	27	11	11	528	0.965	1.085	0.86	1.293	1.301	1.217	0.835	1.205	0.985	0.706	0.911	0.683	1.618	0.785	0.735	0.86	1.099	0.968	0.68	1.293	1.021	0.815	0.945	0.882	0.95	0.879	0.764	0.897	0.923	0.809	0.926	1.104	0.87	0.758	0.836	0.95	0.814	1.074	0.645
P20618_PSMB1	41	10	10	241	1.148	0.984	1.129	0.971	1.019	0.904	0.983	1.049	0.986	0.88	1.164	0.743	0.891	0.855	0.961	0.917	1.083	0.884	0.862	0.88	1.04	0.796	1.05	0.861	1.062	0.981	0.898	0.971	0.975	1.002	0.928	1.026	1.04	0.931	0.854	1.053	0.902	1.158	0.935
Q08752_PPID	37	14	14	370	1.039	0.951	0.993	0.766	0.979	0.979	1.054	0.99	1.124	0.821	0.968	0.875	1.028	0.796	0.839	0.666	0.927	0.909	0.811	1.214	1.18	0.821	1.284	1.385	1.099	1.144	0.764	1.215	1.012	1.045	1.1	0.994	1.146	0.828	0.8	1.433	1.595	0.963	0.831
P62070_RRAS2	40	7	5	204	1.047	0.992	0.887	1.102	0.838	0.933	1.007	0.768	0.833	1.657	1.376	0.871	0.731	1.028	1.423	1.055	0.876	0.765	1.657	0.983	0.827	1.279	1.219	0.946	1.005	1.085	1.407	0.945	1.066	1.041	0.838	0.772	0.906	1.33	0.963	0.958	0.854	0.562	1.58
O60879_DIAPH2	16	18	18	1101	0.793	0.86	0.788	0.957	1.005	0.771	1.086	0.838	0.892	1.026	0.901	0.655	1.106	1.105	0.981	1.116	0.897	1.058	1.021	0.825	0.814	1.015	1.107	1.087	1.348	0.939	0.972	1.347	0.905	0.893	1.269	1.283	0.93	0.978	0.917	0.822	1.022	1.657	0.901
P54920_NAPA	37	10	10	295	0.971	0.865	0.971	1.163	1.265	1.302	0.979	1.091	0.978	1.09	1.087	0.699	1.122	1.078	1.018	1.072	0.797	0.953	0.995	1.071	1.619	1.058	1.081	0.827	0.652	0.846	1.128	1.068	1.001	1.001	0.777	1.024	0.863	1.204	1.018	0.962	0.864	0.926	0.972
Q6Y7W6_GIGYF2	14	14	14	1299	1.161	1.273	1.038	1.07	1.017	1.11	1.048	1.065	1.075	0.931	0.968	0.822	1.083	0.901	0.969	1.02	1.159	0.998	0.866	0.886	1.104	0.964	1.072	1.063	1.06	1.332	0.95	1.225	1.112	0.941	1.148	0.936	0.98	0.808	0.898	1.119	1.136	0.934	0.912
Q69YQ0_SPECC1L	17	17	17	1117	1.08	1.131	1.096	0.9	1.019	0.99	1.131	0.874	1.024	1.483	1.124	0.984	0.972	0.876	1.263	1.201	0.862	1.111	1.368	0.776	1.025	1.112	0.877	0.774	0.876	0.971	1.327	1.044	0.994	1.271	1.087	0.928	0.91	1.104	1.008	0.887	1.073	0.886	1.441
Q8IY81_FTSJ3	20	12	12	847	1.029	1.086	0.93	0.752	0.878	1.14	1.088	0.902	0.921	0.775	1.022	0.793	0.88	0.817	0.82	0.93	1.657	0.875	0.659	0.983	1.2	0.804	0.903	0.713	1.006	1.208	0.754	1.061	1.089	0.84	1.42	0.973	0.994	0.651	0.899	1.513	1.172	0.954	0.769
P43405_SYK	23	12	12	635	0.939	0.836	1.063	0.902	0.878	0.733	0.873	0.87	0.711	0.792	0.969	0.814	0.996	0.799	0.943	0.893	1.657	0.889	0.679	1.031	0.872	0.769	1.013	0.959	0.837	0.776	0.839	0.977	1.037	1.046	1.119	1.316	1.204	0.775	0.721	1.207	1.131	1.657	0.926
Q05655_PRKCD	25	17	17	676	0.96	1.025	0.94	1.489	1.041	0.759	1.1	1.155	0.867	0.993	0.923	0.613	0.791	1.291	0.928	0.988	0.889	0.987	0.853	0.989	1.03	1.353	0.966	0.925	0.878	0.95	0.98	1.064	0.945	0.982	0.839	1.326	1.028	1.029	0.926	0.963	0.765	0.853	0.988
Q9UIG0_BAZ1B	13	18	18	1483	1.182	1.195	1.04	0.82	0.96	1.08	0.979	0.988	0.965	0.891	1.147	1.383	0.866	0.823	0.892	0.928	1.125	1.043	0.864	0.829	1.131	0.857	1.282	0.904	1.137	1.125	0.939	1.065	1.173	1.042	1.287	0.862	1.075	0.88	0.959	0.999	1.152	1.079	0.897
Q8TDB6_DTX3L	22	14	14	740	1.291	0.894	1.093	0.933	1.009	1.09	0.839	1.306	1.143	0.823	1.165	0.845	1.025	0.728	0.842	0.927	0.93	0.884	0.742	0.811	1.613	0.934	1.305	1.377	1.657	0.787	0.778	0.997	0.891	0.913	0.936	0.98	0.954	0.992	0.752	1.145	0.787	1.003	0.818
Q9BT78_COPS4	39	12	11	406	1.194	1.188	1.051	1.03	1.102	1.067	1.123	0.899	0.997	0.964	1.042	0.691	0.834	0.992	0.978	1.005	1.032	0.934	0.949	1.007	0.987	1.005	0.988	1.042	0.818	1.069	1.008	1.05	1.032	1.095	0.955	0.801	0.776	1.043	0.905	1.063	1.042	0.83	0.993
P52630_STAT2	14	11	11	851	1.054	1.289	1.109	0.981	1.164	1.12	1.085	1.092	1.372	0.911	1.386	0.926	0.799	0.972	0.889	1.061	1.118	1.118	0.87	0.844	1.333	1.07	1.006	0.894	0.831	0.846	1.008	1.054	1.07	1.121	0.952	0.957	0.882	1.102	0.996	1.059	0.953	0.881	0.988
Q13557_CAMK2D	29	13	9	499	0.921	0.961	0.997	1.284	1.371	1.082	1.085	0.874	0.967	1.035	1.016	0.807	1.265	1.383	1.015	1.065	0.738	1.075	0.978	1.192	1.1	1.202	0.838	1.045	0.718	0.8	0.993	1.021	1.028	1.057	0.769	0.879	0.728	1.005	0.895	1.024	0.87	0.899	0.956
P41240_CSK	31	13	12	450	0.993	1.092	1.19	0.936	1.322	0.862	1.078	1.047	0.945	0.818	1.102	0.788	1.089	0.924	0.906	1.01	1.143	1.159	0.795	0.858	0.966	1.036	0.902	0.84	0.751	0.899	1.002	1.02	1.252	1.402	1.089	0.938	0.831	0.986	0.999	0.921	0.814	1.164	0.912
Q7L7X3_TAOK1	16	17	13	1001	0.986	1.037	0.921	1.022	1.294	1.014	0.977	1.101	1.034	0.874	1.095	1.247	0.914	0.979	0.945	1.131	1.182	1.085	0.884	1.008	1.012	1.028	0.88	0.943	1.111	0.95	0.996	0.951	1.002	0.963	0.95	1.053	1.013	1.008	0.863	1.018	0.847	1.062	0.935
Q14738_PPP2R5D	33	15	13	602	1.083	1.027	0.9	1.079	1.118	0.998	1.14	0.978	0.96	1.066	1.19	0.855	0.965	0.923	0.955	0.995	1.071	1.009	0.967	0.977	0.945	0.991	0.984	0.905	1.048	1.348	0.979	1.139	1.059	1.05	0.98	1.009	0.893	1.028	0.988	1.144	1.004	0.938	0.964
P56199_ITGA1	11	14	14	1179	0.773	0.935	0.812	0.873	0.884	0.741	1.266	0.872	0.909	1.493	1.122	1.066	0.706	0.978	1.486	1.131	0.722	1.16	1.657	1.132	0.899	1.243	0.897	0.78	0.616	1.106	1.464	0.953	0.919	1.163	0.95	0.666	0.63	1.357	1.169	1.047	0.956	1.255	1.618
P62316_SNRPD2	37	7	7	118	1.105	1.035	0.943	0.798	0.947	1.39	1.06	0.904	0.968	0.729	0.933	0.571	1.043	0.976	0.825	0.915	1.299	0.94	0.735	0.997	1.224	0.905	1.195	0.766	1.179	1.108	0.706	1.178	1.04	1.054	1.32	0.883	0.978	0.721	0.854	1.517	1.021	1.062	0.73
P00568_AK1	55	11	11	194	0.776	0.727	0.809	1.379	1.256	0.815	0.796	0.809	0.648	1.657	1.138	0.792	1.021	0.835	1.657	1.127	0.723	0.865	1.657	1.599	0.747	1.359	0.665	0.799	0.845	1.143	1.657	0.719	1.107	1.185	0.812	1.027	0.617	1.657	1.23	0.651	0.836	0.573	1.585
O95817_BAG3	27	11	11	575	0.725	1.193	0.859	1.02	1.056	0.953	0.81	1.044	0.985	1.197	1.039	0.813	1.013	0.992	1.273	1.341	1.402	1.268	1.26	0.778	1.004	1.318	0.871	0.74	0.889	0.975	1.04	0.969	1.125	1.026	0.896	0.864	0.828	1.042	1.024	0.745	0.876	0.963	1.086
O43684_BUB3	31	10	10	328	1.173	1.102	1.141	0.842	0.923	1.312	1.102	0.858	0.94	0.791	0.971	0.771	0.99	0.827	0.85	0.92	1.323	0.929	0.754	1.177	1.149	0.846	1.13	1.087	1.133	1.051	0.83	1.024	0.931	1.026	1.223	0.915	0.998	0.757	0.775	1.356	1.033	1.037	0.797
P18085_ARF4	60	10	6	180	1.022	1.201	1.132	1.65	1.191	0.864	1.098	1.152	1.035	0.763	0.883	0.636	1.336	0.907	0.826	0.843	0.918	0.926	0.633	1.401	1.03	1.104	1.206	1.131	1.044	0.889	0.763	1.058	0.902	0.945	1.045	0.873	0.769	0.913	0.71	1.128	1.057	0.964	0.729
O15347_HMGB3	44	11	9	200	1.657	0.966	0.963	0.425	0.429	1.657	0.908	0.483	0.72	0.475	0.505	0.621	0.982	0.503	0.728	0.756	1.657	0.62	0.511	0.456	0.715	0.52	1.056	0.6	1.05	0.781	0.49	1.252	0.709	0.795	0.923	0.936	1.1	0.397	0.644	0.679	0.511	0.669	0.614
O95466_FMNL1	16	15	14	1100	0.993	1.188	1.482	0.865	1.025	0.864	1.094	0.997	0.94	1.041	1.123	1.018	0.905	0.659	1.085	1.164	0.895	1.182	0.875	0.916	1.181	0.941	0.988	1.04	0.705	0.723	1.024	0.896	1.167	1.468	0.822	1.394	1.228	1.052	0.904	0.94	0.802	0.792	1.126
Q9BZ29_DOCK9	10	18	18	2069	1.048	0.99	0.916	1.005	1.041	0.873	1.195	0.797	1.15	1.235	1.151	0.817	0.893	1.016	1.192	1.02	0.972	1.036	1.558	1.08	0.755	1.31	0.803	1.031	0.834	1.09	1.248	1.042	0.971	1.022	0.984	0.936	0.967	1.158	1.141	0.844	0.978	1.091	1.246
P19525_EIF2AK2	29	17	17	551	1.165	1.213	0.941	0.99	0.927	0.953	0.963	0.983	1.235	0.806	1.509	0.61	0.885	0.81	0.827	0.905	0.892	0.987	0.802	0.868	1.237	0.883	1.236	1.097	1.083	1.112	1.008	1.122	1.006	0.916	1.178	0.965	0.995	0.984	1.037	1.139	0.928	0.726	0.889
Q15031_LARS2	21	15	15	903	1.052	1.125	0.93	0.802	0.788	0.985	1.08	0.676	0.77	0.782	0.908	0.629	0.789	0.806	0.905	0.988	1.037	0.808	0.723	1.182	0.8	0.819	1.588	1.438	1.657	1.268	0.856	1.091	1.018	0.831	1.31	0.832	1.074	0.905	0.908	1.231	1.657	1.109	0.831
Q92599_SEPTIN8	22	13	9	483	1.555	1.042	0.958	1.044	0.906	0.944	1.269	1.037	0.974	0.836	0.933	0.837	0.872	1.076	0.96	0.937	0.879	0.994	0.877	1.104	1.161	0.903	0.942	1.143	1.214	0.863	0.781	1.033	0.729	1.218	0.923	0.92	0.966	0.709	0.744	0.945	1.382	1.366	1.056
Q92925_SMARCD2	20	10	9	531	1.052	1.138	0.926	0.942	1	1.098	1.107	1.026	0.93	0.87	1.074	0.681	0.905	0.936	0.853	0.947	1.365	1.055	0.867	0.962	1.037	0.88	1.038	1.074	1.013	1.273	0.88	1.189	1.102	1.051	1.262	0.935	0.926	0.787	0.812	1.22	1.054	1.03	0.848
P52565_ARHGDIA	38	11	11	204	0.995	1.014	1.069	1.174	1.121	0.721	0.966	0.925	1.046	0.856	1.016	0.866	0.853	1.162	0.955	1.157	0.929	1.134	1.06	0.828	1.142	1.213	0.767	0.753	0.826	0.771	0.949	1.047	0.912	1.073	0.907	0.923	1.039	1.059	1.043	0.867	0.887	1.064	1.055
P05546_SERPIND1	31	14	13	499	0.735	0.852	1.018	0.604	0.747	0.728	0.73	0.905	1.011	1.164	1.254	1.657	0.71	1.127	0.962	0.781	0.835	1.026	1.292	0.655	0.718	0.999	0.853	1.026	0.802	0.973	1.514	0.713	1.294	1.072	0.816	1.657	1.081	1.397	1.627	0.859	0.928	0.67	1.54
P20774_OGN	29	12	12	298	0.58	0.826	0.934	0.671	0.608	1.657	0.709	0.529	0.593	0.951	0.907	1.149	0.635	1.215	1.306	1.657	0.737	1.253	1.261	0.694	1.657	1.146	0.665	0.555	0.416	0.693	1.657	0.653	0.709	1.657	0.871	0.653	0.651	1.081	1.452	0.466	1.657	0.503	1.657
Q9H270_VPS11	18	16	16	941	1.06	1.069	1.007	1.163	1.077	1.037	0.97	1.013	1.017	1.025	1.112	0.737	0.971	1.011	1.22	1.101	1.018	1.009	1.024	1.092	0.91	1.09	0.876	0.993	0.917	0.969	1.102	1.016	1.078	1.135	0.912	1.107	0.989	1.188	0.951	1.047	0.917	0.989	1.152
Q8TEM1_NUP210	9	14	14	1887	1.036	1.209	1.041	0.702	0.78	0.923	0.938	0.725	0.776	0.733	1.023	0.79	0.745	0.64	0.73	0.847	1.349	0.85	0.744	0.783	1.093	0.74	1.657	1.632	1.519	1.631	0.824	0.704	1.084	1.045	1.344	0.934	1.128	0.764	0.893	1.507	1.022	0.845	0.81
Q13131_PRKAA1	29	14	11	559	1.193	1.102	0.872	1.082	0.976	1.167	1.081	1.048	0.875	0.894	1.123	1.002	0.976	1.105	0.993	1.064	1.016	0.943	0.971	1.181	0.921	1.023	1.047	1.019	1.353	0.976	0.925	0.926	0.862	0.951	0.872	0.909	0.983	1.008	0.816	1.014	0.971	1.041	0.942
O60826_CCDC22	28	15	15	627	1.158	1.096	1.081	1.05	0.992	1.279	1.011	0.954	0.936	1.085	1.115	0.89	0.938	1.006	1.178	1.148	0.969	1.043	1.046	1.079	1.017	1.073	0.894	0.995	0.969	0.933	1.053	0.97	1.035	1.035	0.953	0.98	0.802	1.082	0.909	0.856	0.861	0.887	1.084
Q49A26_GLYR1	26	11	11	553	1.143	1.285	0.955	0.863	0.998	0.99	0.942	0.905	0.938	1.011	0.973	0.813	0.975	1.128	0.944	0.988	1.106	0.997	1.039	0.963	0.893	0.971	0.912	0.979	1.337	1.204	0.924	1.179	1.114	1.051	1.191	0.921	0.923	0.886	1.045	1.26	1.056	1.293	0.982
Q16836_HADH	35	12	12	314	0.929	0.824	0.775	0.78	1.072	0.68	1.025	0.677	0.513	0.838	0.865	0.51	1.633	1.082	0.976	0.783	0.594	0.535	0.611	1.377	0.621	0.765	1.468	1.657	1.084	0.851	0.782	1.103	0.826	0.733	0.964	1.039	1.116	1.529	0.788	1.407	1.657	1.657	0.774
P26373_RPL13	47	12	12	211	1.237	1.092	1.24	0.896	0.845	1.1	1.048	0.938	0.975	0.818	0.94	0.569	1.087	0.882	0.804	0.813	1.077	0.85	0.67	1.146	1.137	0.786	1.14	1.014	1.025	1.068	0.738	1.12	0.956	1.031	1.106	0.905	0.952	0.703	0.907	1.152	1.029	0.987	0.71
Q96JB5_CDK5RAP3	23	13	13	506	1.092	1.037	1.106	1.135	0.976	0.868	1.143	1.096	0.98	0.861	1.075	0.95	0.932	1.064	0.903	0.982	1.14	0.986	0.885	0.921	1.027	0.955	0.912	1.001	0.925	0.99	1.03	1.047	1.084	1.076	1.155	0.928	0.969	1.042	1.037	1.045	0.948	1.006	0.918
P46108_CRK	48	11	11	304	1.034	1.077	0.967	1.288	0.915	0.931	1.199	0.93	0.961	1.139	0.981	1.061	0.87	1.108	1.058	0.995	1.311	1.064	1.284	0.681	1.127	1.093	0.993	0.822	0.926	1.104	1.141	0.918	1.079	0.996	0.955	1.008	0.865	1.109	1.086	0.967	0.961	0.846	0.986
P22033_MMUT	22	13	13	750	1.109	1.035	0.871	0.998	1.084	1.136	1.204	0.91	0.913	0.811	1.098	0.742	1.332	1.125	0.799	0.933	1.079	0.864	0.706	1.657	0.825	0.891	1.483	1.283	1.061	1.001	0.991	1.101	1.151	0.921	1.018	0.988	0.833	0.919	1.055	1.05	1.159	0.959	0.793
Q13153_PAK1	31	14	7	545	1.041	0.927	1.02	1.027	1.291	0.92	1.04	1.247	0.991	0.842	0.974	0.895	1.115	1.319	0.833	1.041	0.876	1.097	0.772	0.996	1.132	1.093	1.013	0.849	1.183	0.932	0.847	1.273	0.906	0.878	1.121	1.061	1.053	0.681	0.813	0.752	1.071	1.024	0.86
Q12907_LMAN2	31	10	10	356	1.372	1.188	1.166	1.208	1.056	0.934	1.038	1.218	0.941	0.885	0.96	0.782	1.061	0.946	0.907	0.949	1.05	0.942	0.795	1.336	0.875	0.845	1.006	1.047	1.019	0.989	0.876	0.93	1.196	1.057	1.035	0.972	0.844	1.073	0.871	0.952	1.004	1.062	0.892
Q7L7L0_H2AW	41	9	1	130	0.901	1.372	1.657	0.99	0.825	1.295	1.003	0.684	1.185	1.273	1.293	0.614	1.512	1.657	1.141	1.405	0.94	1.257	1.146	0.691	1.473	1.091	0.829	0.932	0.867	0.846	1.493	1.657	1.426	1.657	1.657	1.171	1.17	0.891	1.389	1.098	0.905	0.766	1.552
O60784_TOM1	20	9	9	492	0.9	1.042	1.238	0.951	1.075	0.787	1.163	1.01	0.948	1.192	0.988	0.73	0.945	0.879	1.28	1.151	1.525	1.44	0.961	1.077	0.966	1.132	0.74	0.83	0.83	0.644	0.919	0.973	0.879	1.054	0.713	0.914	1.135	0.852	0.686	0.731	0.951	1.109	1.043
Q9NUQ9_CYRIB	40	12	9	324	1.01	1.058	1.11	0.828	0.962	0.95	0.952	0.924	1.018	0.935	1.167	1.128	0.964	0.738	0.864	0.975	1.192	1.026	0.803	0.75	1.068	0.892	0.919	0.846	1.003	0.893	1.039	0.91	1.184	1.116	0.989	1.123	1.223	1.019	0.974	0.811	1.066	1.048	0.9
P53814_SMTN	20	17	17	917	0.752	0.929	1.165	0.995	0.889	1.134	1.299	0.908	1.281	1.244	0.828	0.913	0.975	1.195	1.338	1.657	0.638	1.198	0.901	1.021	1.365	1.037	0.893	0.833	0.805	0.955	0.9	1.072	0.914	1.657	1.033	0.734	0.822	0.717	0.762	1.115	0.886	0.905	0.89
P54577_YARS1	33	17	17	528	1.157	0.986	1.073	0.999	0.996	1.027	0.835	1.001	0.839	0.898	1.119	0.633	1.152	0.832	0.902	0.882	0.813	0.898	0.782	1.393	0.87	1.1	0.994	1.245	1.061	1.244	0.903	1.277	1.054	1.008	0.993	1.061	1.042	1.073	0.953	1.017	1.053	1.086	0.798
P30040_ERP29	38	10	10	261	0.96	0.859	0.784	1.13	0.789	1.249	0.873	1.034	0.772	0.889	1.363	0.558	0.936	0.934	0.99	1.022	1.137	0.926	0.787	0.766	0.892	1.125	0.876	0.948	0.797	1.131	0.833	1.257	1.309	1.008	0.997	0.94	0.992	1.499	1.096	1.02	0.89	1.225	0.784
O00469_PLOD2	17	10	10	737	0.743	1.392	0.778	0.517	0.565	0.984	0.714	1.657	1.657	0.54	0.575	0.778	0.485	0.514	0.582	0.542	0.94	0.833	0.532	0.515	1.429	0.576	1.657	1.262	0.995	0.664	0.637	1.373	0.708	0.632	1.117	0.796	1.657	0.486	0.587	0.914	0.792	1.657	0.589
Q6ZMZ3_SYNE3	15	14	14	975	1.657	1.21	1.259	0.666	1.014	1.126	1.159	0.855	1.026	1.116	1.132	1.081	0.856	0.947	1.127	1.253	0.86	1.387	1.09	0.838	1.127	1.117	0.989	0.855	0.702	0.866	1.193	1.026	1.146	1.47	0.915	1.034	0.901	1.091	1.112	0.821	0.986	0.739	1.177
Q9Y2X3_NOP58	22	12	12	529	1.017	0.926	0.87	0.735	0.944	0.841	0.97	0.897	0.972	0.81	0.84	0.698	0.975	0.946	0.766	0.82	1.26	0.854	0.739	0.99	0.821	0.869	0.95	0.886	1.428	1.099	0.642	1.326	0.982	1.016	1.433	0.961	1.055	0.733	0.915	1.657	1.132	1.301	0.745
P28288_ABCD3	23	17	17	659	1.431	0.853	0.791	1.343	1.014	1.342	1.158	1.134	0.846	0.991	1.071	0.727	1.187	0.915	0.905	0.991	0.962	0.866	0.723	1.657	0.876	0.984	1.246	1.272	0.988	1.044	0.898	1.191	0.967	0.776	0.856	0.994	0.855	1.096	0.89	0.845	1.022	0.97	0.836
O75821_EIF3G	46	11	11	320	1.094	0.991	1.097	0.951	0.902	1.123	0.988	0.916	1.012	0.792	0.912	0.677	0.973	0.964	0.911	0.944	1.073	1.05	0.788	0.852	1.158	0.896	1.095	0.799	1.092	1.099	0.815	1.063	1.087	1.059	1.108	0.991	1.072	0.712	0.857	1.003	0.888	0.952	0.825
P55209_NAP1L1	22	7	6	391	1.012	1.093	1.081	0.847	0.927	1.269	0.848	0.951	1.042	1.319	1.025	0.795	0.955	0.861	0.931	0.939	1.064	1.046	0.98	0.752	0.873	0.892	0.835	0.775	0.785	1.431	1.254	0.988	1.407	0.97	1.053	0.96	1.103	1.476	1.657	0.88	1.056	0.787	1.181
Q53GL7_PARP10	16	10	10	1025	1.061	1.139	1.046	0.948	1.023	1.11	1.049	0.906	1.132	0.907	1.358	0.941	0.871	0.844	0.969	1.063	1.017	1.135	0.853	0.805	1.454	0.933	1.126	1.17	0.829	1.023	1.073	0.884	1.17	1.136	0.907	1.063	1.049	1.042	1.003	0.884	0.905	1.024	0.979
P49407_ARRB1	33	13	11	418	0.892	1.157	0.929	1.16	1.236	1.328	0.785	0.656	0.661	1.46	1.346	0.833	0.895	1.218	1.426	1.374	0.499	0.925	1.657	1.068	1.058	1.195	0.686	0.766	0.874	0.902	1.611	1.003	0.993	1.075	0.877	1.196	0.898	1.621	1.13	0.6	0.881	0.747	1.581
Q9HB71_CACYBP	32	10	9	228	1.272	1.085	0.801	0.803	1.037	1.262	0.858	0.8	0.913	0.718	1.172	0.673	1.251	0.765	0.738	0.876	1.348	0.802	0.697	0.951	1.166	0.764	1.202	0.916	1.038	1.152	0.733	1.086	0.878	0.862	1.184	1.215	1.237	0.795	0.737	1.233	1.141	1.044	0.727
P30519_HMOX2	37	10	10	316	0.971	1.44	0.94	0.937	1.402	0.82	1.046	1.024	0.998	0.828	0.979	0.719	1.335	0.826	0.798	1.118	0.838	0.967	0.716	0.849	1.194	0.892	0.921	1.054	1.174	1.02	0.938	1	0.905	0.96	1.209	1.101	0.963	0.89	0.873	0.776	1.034	1.097	0.817
Q07812_BAX	36	6	6	192	0.903	0.909	1.096	0.817	1.007	1.165	1.267	0.868	0.893	0.87	1.106	1.009	0.805	1.179	1.215	1.032	1.053	1.013	0.821	0.86	1.159	1.157	1.334	0.806	0.933	0.882	0.923	0.995	1.051	1.097	0.746	1.02	0.816	0.967	0.981	0.8	1.101	0.713	1.304
Q9UGP4_LIMD1	16	8	8	676	1.013	0.869	0.907	0.866	0.918	0.994	0.818	0.758	0.737	1.516	1.224	0.771	0.767	0.969	1.656	1.328	0.939	1.013	1.657	0.764	0.963	1.137	0.867	0.754	0.796	1.146	1.547	0.91	1.378	1.217	0.985	0.894	0.836	1.212	0.983	0.894	0.83	0.884	1.532
P62495_ETF1	27	12	12	437	1.177	0.957	0.919	0.851	1.068	0.918	0.984	0.988	0.972	0.998	1.037	0.661	0.999	0.754	0.909	0.999	0.911	0.814	0.893	0.982	1.038	0.867	1.091	0.951	1.123	1.176	0.922	0.991	1.038	0.96	1.072	1.152	1.022	1.004	0.894	0.995	0.921	0.971	0.847
P46783_RPS10	53	11	9	165	1.098	0.982	1.226	0.929	0.872	0.989	1.071	0.943	0.903	0.745	0.86	0.647	1.097	0.872	0.893	0.853	1.05	0.837	0.66	1.154	0.994	0.781	1.126	0.974	1.012	1.048	0.713	1.114	0.947	0.989	1.063	0.976	1.061	0.666	0.768	1.294	0.997	1.099	0.849
Q14676_MDC1	15	16	16	2089	1.17	1.14	1.083	0.867	0.991	1.318	1.065	1.023	0.975	0.881	1.098	1.029	0.852	0.793	0.954	0.937	1.173	0.988	0.869	0.861	1.111	0.795	1.388	0.957	1.013	1.543	0.921	1.241	0.988	1.067	1.349	0.864	0.922	0.769	0.857	1.176	0.96	0.787	0.929
P24539_ATP5PB	30	9	9	256	0.899	0.813	0.95	0.93	0.966	1.047	0.936	0.966	0.785	0.918	0.953	0.829	1.083	1.141	1.02	1.071	1.061	0.916	0.914	1.442	0.831	0.884	1.141	1.308	1.291	0.982	0.903	0.899	1.015	0.998	1.051	0.962	1.14	1.16	0.912	1.513	1.149	1.29	0.989
P13798_APEH	23	13	13	732	1.222	0.966	1.049	1.098	1.101	0.855	0.896	0.942	0.86	0.994	1.121	0.785	1.062	1.046	0.859	0.851	0.93	1.034	0.928	0.889	0.786	1.15	1.128	0.883	1.01	1.333	1.039	1.051	1.158	0.889	0.879	0.846	1.058	1.083	1.234	0.728	0.966	1.071	1.008
O75368_SH3BGRL	84	9	9	114	1.048	1.145	1.489	0.741	1.025	0.715	1.114	0.869	0.98	1.114	1.068	0.88	0.899	1.016	1.12	1.26	0.942	1.231	1.045	0.705	0.955	1.068	0.703	0.7	0.602	0.709	1.146	0.935	1.107	1.329	0.763	0.944	0.898	1.093	0.983	0.607	0.796	0.952	1.118
Q9NP81_SARS2	35	15	15	518	0.946	0.91	0.948	0.946	1.063	1.265	1.657	0.91	0.971	0.905	1.05	0.798	1.162	1.067	0.851	0.894	0.874	0.893	0.845	1.275	1.209	0.832	1.07	0.865	1.594	1.082	0.953	0.944	1.086	0.836	1.442	0.931	0.802	0.943	1.102	1.399	1.134	0.848	0.781
Q9P2R3_ANKFY1	14	14	13	1169	1.136	1.107	1.258	1.057	0.962	0.851	1.086	0.875	0.979	1.114	1.19	0.947	0.795	0.968	1.267	1.012	1.164	0.906	0.973	0.919	0.935	1.073	1.043	0.932	0.738	0.918	1.196	0.903	1.031	1.189	0.798	1.018	0.972	1.319	0.862	1.396	1.107	0.705	1.374
Q9UPT5_EXOC7	22	15	15	735	1.07	1.132	1.012	1.209	1.067	1	1.114	1.019	0.996	1.1	1.075	0.779	1.009	1.032	1.066	1.034	1.096	1.108	1.121	1.056	0.972	1.049	0.967	0.988	0.941	0.94	1.025	0.919	1.023	0.946	0.922	0.997	0.954	1.083	0.941	0.869	0.869	0.845	1.042
Q8WVM7_STAG1	15	16	12	1258	1.1	1.014	1.067	0.872	0.975	1.159	0.978	0.967	0.986	1.074	1.116	0.94	0.929	1.005	1.04	0.979	1.048	0.983	0.969	0.899	1.011	0.93	1.008	0.868	1.13	1.31	1.026	1.039	1.17	1.074	1.144	0.978	0.994	0.935	1.038	1.101	1.087	0.976	1.038
P08237_PFKM	21	15	12	780	0.854	1.389	0.861	0.796	1.107	1.155	0.895	0.958	0.987	1.074	0.899	0.684	0.874	0.902	0.981	0.931	1.093	0.973	1.122	1.212	0.824	0.992	1.21	1.003	1.169	1.22	1.115	1.332	1.019	0.952	0.91	0.925	1.097	1.113	1.233	0.858	1.042	0.674	1.204
Q8N3U4_STAG2	14	15	11	1231	0.995	1.354	0.921	0.869	1.047	1.236	0.934	0.891	1.093	0.878	1.049	0.766	0.837	0.875	0.853	0.985	0.988	1.025	0.932	0.889	0.818	0.928	0.944	0.912	1.322	1.078	0.946	1.196	1.042	0.89	1.119	0.903	0.975	0.937	0.891	1.094	0.983	1.226	0.897
P25787_PSMA2	46	10	10	234	1.127	0.97	1.075	0.933	1.005	1.033	0.972	1.028	1.005	0.939	1.153	0.799	0.946	0.945	0.937	0.94	1.044	0.918	0.847	0.806	1.136	0.919	1.055	0.88	0.989	1.041	1.008	1.032	1.01	0.982	1.018	1.024	1.059	0.969	1.077	1.04	0.856	1.161	0.914
O43719_HTATSF1	26	18	18	755	1.657	1.155	0.984	0.811	0.943	1.657	1.327	0.922	0.857	0.732	0.957	0.57	1.503	0.879	0.848	0.904	1.391	0.891	0.786	1.24	1.041	0.843	1.319	0.956	1.148	0.819	0.679	1.317	0.812	0.95	0.907	0.95	0.904	0.684	0.748	1.009	0.856	0.984	0.763
Q13617_CUL2	21	14	14	745	1.041	0.959	1.08	1.011	0.993	0.939	0.924	1.018	1.034	1.051	1.134	0.944	1.06	1.008	1.038	1.029	1.075	1.021	0.975	1.13	1.349	0.976	1.062	1.154	0.979	1.137	1.018	1.13	1.152	0.995	1.021	1.04	1.076	1.078	1.113	0.961	0.999	0.879	1.003
Q8N201_INTS1	8	15	15	2190	1.287	1.112	1.158	0.917	0.992	1.141	1.055	1.024	0.906	1.063	0.951	0.778	1.041	0.789	1.007	0.94	1.371	1.026	0.942	0.982	1.05	0.855	1.112	1.151	1.113	1.191	0.793	1.115	1.163	1.004	1.169	1.055	1.034	0.748	0.833	1.135	1.122	0.953	0.97
Q9BYK8_HELZ2	8	18	18	2649	0.87	0.997	0.914	1.071	0.925	1.657	1.017	1.055	1.29	0.936	1.107	0.708	0.991	0.86	1.004	0.997	1.016	1.171	0.913	1.03	1.001	0.869	0.842	1.063	1.021	0.958	1.012	0.974	0.997	1.043	1.006	0.869	0.871	0.802	0.897	1.01	1.067	0.86	0.943
P22694_PRKACB	31	11	5	351	1.062	1.048	0.998	0.956	1.102	1.02	0.993	0.866	0.87	1.12	1.067	0.537	0.813	1.657	1.072	1.145	0.86	1.139	1.282	1.532	0.951	1.042	0.752	0.827	0.728	0.87	0.991	1.304	1.179	1.236	1.059	0.975	0.841	1.042	1.148	0.967	0.925	0.98	1.135
P01861_IGHG4	32	10	5	327	1.277	1.158	1.657	0.433	0.601	0.652	0.98	1.087	0.826	0.662	1.657	1.406	0.73	0.679	0.84	0.654	0.805	1.23	1.212	0.538	0.729	1.319	0.889	0.978	0.722	0.6	1.08	0.6	0.777	1.657	0.636	1.657	1.396	1.657	1.516	0.755	1.076	0.716	0.714
P14780_MMP9	14	10	10	707	0.79	0.855	1.142	0.619	1.434	0.566	0.655	1.657	1.561	0.779	0.636	0.639	1.657	0.575	0.823	0.778	0.786	0.946	0.728	0.639	1.219	0.593	0.919	0.957	0.73	0.853	1.191	0.652	0.917	0.778	0.598	1.657	1.432	0.617	0.843	0.98	0.642	0.505	1.657
P61201_COPS2	20	9	9	443	1.167	1.086	1	0.973	1.108	0.963	1.004	0.922	1.001	1.007	1.061	0.771	0.95	1.025	1.002	0.956	1.079	1.029	0.989	0.939	0.907	0.987	1.009	0.969	0.82	1.116	1.052	1.093	1.146	1.062	1.028	0.974	0.883	1.122	1.146	1.113	0.987	0.885	1.048
O60488_ACSL4	19	11	9	711	0.805	0.982	1.019	0.81	1.016	1.118	1.145	1.32	1.117	1.071	1.097	0.802	1.044	0.859	0.984	1.055	1.097	1.14	0.955	1.12	1.131	1.184	0.787	1.056	0.699	0.954	1.282	0.828	1.12	1.022	0.99	1.228	1.202	1.217	0.971	0.893	0.885	0.976	1.059
P04004_VTN	21	8	8	478	0.891	1.154	1.657	0.849	0.72	0.697	0.975	0.863	1.287	1.657	0.857	1.657	0.673	0.916	1.216	0.942	0.674	1.201	1.196	0.729	0.758	0.802	1.097	1.179	0.634	0.794	1.049	0.838	0.987	1.083	0.722	1.201	1.007	0.792	0.784	0.746	0.906	0.974	1.381
P20340_RAB6A	53	10	4	208	1.031	1.222	1.103	1.196	1.211	0.929	1.023	1.045	1.088	0.917	0.858	0.738	1.105	0.811	0.963	1.018	0.894	0.988	0.869	1.21	0.949	0.974	1.105	1.199	1.351	0.912	0.844	0.972	0.882	0.9	1.079	1.078	1.185	0.915	0.731	0.82	1.116	0.985	0.886
Q8N8S7_ENAH	28	16	15	591	1.104	1.401	1.014	0.937	0.796	1.201	1.104	1.076	1.251	1.174	0.92	0.779	1.05	0.965	1.132	1.14	0.89	1.194	1.36	0.826	0.891	0.948	0.994	0.893	0.609	0.931	0.924	1.018	0.845	1.018	0.977	0.805	0.928	0.866	0.816	1.316	0.91	1.028	1.256
Q15109_AGER	19	6	6	404	0.451	0.597	0.431	1.002	0.885	0.684	0.452	0.622	0.609	1.657	1.33	0.486	0.487	0.818	1.657	1.054	0.462	0.666	1.657	0.607	0.447	0.982	0.421	0.652	0.634	1.493	1.657	0.613	0.978	0.776	0.701	1.075	0.552	1.657	1.657	0.524	0.738	0.511	1.657
Q9Y4P3_TBL2	28	15	15	447	1.223	1.23	1.144	1.066	1.082	0.744	1.111	1.03	1.105	0.685	0.804	0.576	1.269	0.849	0.791	0.789	1.158	0.836	0.631	0.885	0.836	0.871	1.159	1.189	1.481	0.845	0.616	1.251	0.916	0.898	1.318	0.982	0.961	0.719	0.747	1.287	1.234	1.199	0.652
P15531_NME1	53	6	3	152	0.979	1.042	0.889	0.817	1.266	0.768	0.812	1.023	1.119	0.987	0.993	0.672	1.085	0.85	0.783	0.846	1.11	0.838	0.761	1.048	1.032	0.81	1.098	0.841	0.901	1.269	0.83	1.109	1.244	0.781	1.126	1.04	1.174	0.915	1.069	1.128	1.063	1.097	0.823
P0CG38_POTEI	9	12	0	1075	1.009	NA	1.331	1.259	NA	0.981	1.191	1.056	NA	1.266	NA	1.27	1.657	NA	1.459	NA	0.679	1.11	1.657	1.023	1.24	NA	1.149	NA	1.657	1.385	NA	NA	0.713	1.302	1.422	1.141	0.269	NA	NA	0.778	NA	1.657	1.657
P48634_PRRC2A	9	14	14	2157	1.023	1.112	0.97	0.943	0.818	1.404	0.986	1.253	0.986	0.926	0.916	0.803	1.052	0.764	0.974	0.856	1.128	1.013	0.865	1.055	1.153	0.887	1.207	0.901	1.194	1.135	0.794	1.179	0.848	0.963	1.08	0.839	0.955	0.548	0.693	1.333	1.191	0.94	0.871
P25205_MCM3	18	12	12	808	1.657	0.997	0.851	0.694	0.816	1.657	0.835	0.772	1.144	0.595	1.191	0.837	0.928	0.525	0.663	0.613	1.046	0.734	0.586	0.721	1.355	0.678	1.657	0.852	1.184	1.657	0.596	1.508	1.012	0.801	1.487	0.894	0.887	0.637	0.775	1.541	0.869	0.693	0.644
P22897_MRC1	10	14	14	1456	0.833	1.125	0.771	0.614	0.99	0.754	0.922	0.625	0.786	1.657	1.392	1.229	0.656	0.712	1.657	1.657	0.737	1.515	1.423	0.595	0.718	1.359	0.728	0.752	0.537	0.927	1.657	0.99	1.114	1.323	0.763	1.14	0.829	1.632	1.172	0.629	0.861	0.59	1.657
O75390_CS	23	11	11	466	0.905	1.076	1.065	0.878	1.038	1.038	0.907	0.82	0.865	0.859	0.938	0.808	0.888	0.912	0.902	0.925	0.948	0.788	0.8	1.383	0.823	0.9	1.379	1.226	1.431	0.987	0.977	1.071	0.967	0.819	1.114	0.993	1.075	1.214	0.981	1.058	1.431	1.035	0.818
Q8IYD1_GSPT2	17	11	2	628	1.392	0.995	0.778	0.923	0.864	1.561	1.427	1.328	1.308	0.829	1.166	0.704	0.472	1.034	0.794	1.086	1.657	1.186	0.669	1.472	1.063	1.155	0.68	1.075	1.207	0.685	1.087	0.788	0.936	1.138	1.044	0.71	1.235	0.905	0.988	0.704	0.925	0.791	0.885
P28290_ITPRID2	14	15	15	1259	0.953	0.983	0.741	1.601	1.318	0.799	1.038	1.329	1.493	0.812	0.867	0.791	1.324	1.144	0.864	0.996	1.09	1.281	0.825	1.101	1.155	1.24	0.863	0.949	0.792	0.892	0.976	0.939	0.811	0.714	0.769	1.07	0.916	0.841	0.806	0.76	0.814	0.944	0.897
P62829_RPL23	41	8	8	140	1.105	1.077	1.36	0.973	0.732	1.142	1.002	0.926	0.987	1.053	0.969	0.708	1.003	1.094	0.876	0.778	0.946	0.802	0.775	1.409	1.024	0.86	1.158	1.139	1.119	1.095	1.068	1.118	1.016	0.986	1.068	1.006	1.025	0.981	1.157	1.235	1.132	1.04	0.89
Q8WYP5_AHCTF1	8	17	17	2266	1.117	1.059	0.944	0.943	1	1.135	0.94	0.965	0.941	0.985	1.108	0.821	0.951	0.831	0.918	0.902	1.192	0.935	0.838	0.95	0.91	0.895	1.202	1.013	1.288	1.249	1.142	1.083	0.997	0.993	1.139	0.965	1	0.833	0.856	1.28	1.171	1.051	0.848
Q9HCS7_XAB2	21	14	14	855	1.357	1.019	1.039	0.946	0.924	1.588	1.145	0.859	0.884	0.956	0.905	0.667	0.908	0.79	0.874	0.921	1.234	1.078	0.911	1.07	1.002	0.797	1.104	0.888	1.074	1.127	0.828	0.925	0.967	0.979	1.235	0.877	0.897	0.703	0.66	1.449	1.038	0.99	0.804
P34897_SHMT2	25	13	12	504	1.078	0.982	0.915	0.675	1.09	0.817	0.853	1.252	0.826	0.683	0.753	0.647	0.873	0.618	0.748	0.648	1.657	0.684	0.558	1.5	0.916	0.647	1.457	1.502	1.192	1.31	0.697	1.17	1.069	0.83	1.191	0.991	1.289	0.661	0.848	1.126	1.534	0.935	0.704
Q8NF50_DOCK8	6	13	10	2099	1.099	1.153	1.622	0.817	1.001	1.008	1.197	0.951	0.896	1.113	1.226	0.865	0.83	0.722	1.11	1.052	0.691	1.178	1.043	0.943	1.183	1.058	0.948	0.822	0.647	0.882	1.073	0.894	1.436	1.618	0.966	1.121	0.957	1.07	0.949	0.971	0.786	0.768	1.022
Q9P260_RELCH	13	13	13	1216	1.061	0.989	1.085	1.326	0.951	1.03	1.356	1.002	0.95	0.914	1.016	0.82	0.957	1.12	0.956	1.109	1.128	1.036	0.819	0.905	1.019	0.918	1.401	1.158	1.004	1.213	1.004	1.12	0.923	0.901	0.906	0.901	1.006	0.835	0.876	0.852	0.946	1.214	0.965
P05107_ITGB2	17	11	10	769	0.825	1.094	1.035	0.522	0.924	0.618	0.896	0.963	1.042	0.765	1.221	0.805	1.046	0.614	0.948	1.139	0.781	0.956	0.609	0.629	1.047	0.825	1.209	1.482	0.788	0.639	1.037	0.869	1.2	1.267	0.76	1.657	1.657	0.932	0.822	0.875	0.633	0.732	1.05
Q9HAU0_PLEKHA5	14	13	13	1116	0.79	1.192	0.825	0.922	1.108	1.113	1.367	1.427	0.947	0.862	0.857	0.764	0.806	1.592	0.817	1.036	1.126	1.173	0.913	1.379	0.938	1.106	1.288	0.863	0.934	1.019	0.941	0.7	1.036	0.875	0.951	0.65	0.784	0.685	0.803	0.861	0.985	1.019	0.861
Q9NQX4_MYO5C	10	16	13	1742	0.784	0.957	0.884	1.657	1.42	0.993	1.05	0.973	0.958	1.093	1.489	0.981	1.256	1.657	1.168	1.223	0.784	0.908	1.039	1.256	0.946	1.56	0.834	0.843	0.763	1.244	1.055	0.828	0.882	0.846	0.818	0.734	0.698	0.973	1.012	0.741	0.808	0.578	1.028
Q96TC7_RMDN3	26	11	11	470	0.968	0.985	0.863	1.282	1.044	0.717	0.875	0.91	0.891	1.115	1.446	0.702	0.846	1.07	1.26	1.256	1.034	0.899	0.913	0.745	1.037	1.039	0.727	0.907	0.771	1.129	1.227	1.011	1.146	0.928	0.976	1.107	0.768	1.657	1.121	0.761	0.795	0.881	1.08
O60547_GMDS	31	13	13	372	0.647	0.389	0.656	1.657	0.987	0.452	1.042	0.735	0.445	0.45	0.43	0.753	1.657	1.55	0.477	1.048	0.802	0.626	0.439	1.444	0.505	0.873	1.039	1.092	1.657	0.953	0.484	1.28	0.504	0.485	0.713	0.898	0.689	0.407	0.625	1.277	0.614	0.691	0.476
Q9NZT2_OGFR	23	11	11	677	0.995	0.958	1.098	0.754	0.879	1.487	1.465	0.958	1.131	0.868	1.098	0.914	0.829	0.775	1.03	0.997	0.967	1.147	0.9	0.733	1.402	0.806	0.978	0.962	1.105	1.055	0.97	1.048	1.009	1.078	1.184	0.856	1.112	0.834	0.873	1.104	1.167	1.031	0.921
O95834_EML2	18	10	9	649	0.913	0.815	1.102	1.579	1.377	0.667	1.314	1.013	1.164	0.917	0.815	0.744	1.019	1.287	1.082	0.944	0.809	0.943	1.004	1.657	1.066	1.121	0.92	0.87	0.834	0.643	0.768	1.145	0.834	1.092	0.643	1.091	0.845	0.901	0.79	1.111	0.928	0.971	0.983
Q15042_RAB3GAP1	15	14	14	981	1.019	1.392	0.946	1.291	1.301	0.952	1.031	1.063	0.955	0.842	1.03	0.754	1.219	0.886	0.866	0.998	0.99	1.008	0.771	1.245	0.977	0.945	1.008	1.004	0.859	1.149	0.873	1.047	1.015	0.884	1.026	1.056	0.975	0.876	0.834	1.03	0.884	1.018	0.84
P28482_MAPK1	35	13	10	360	1.022	1.227	1.077	1.02	1.119	1.028	1.015	0.943	0.988	1.106	1.119	0.679	1.089	0.991	1.154	1.153	0.612	0.969	1.131	0.989	1.035	1.125	0.907	0.879	0.885	0.804	1.06	1.119	0.91	1.123	1.045	0.933	0.88	1.102	0.894	0.862	0.961	0.851	1.107
O00264_PGRMC1	34	11	10	195	1.657	1.313	0.896	1.294	0.819	1.327	1.11	1.052	0.831	0.875	0.999	0.631	0.948	1.084	0.94	0.901	1.083	0.728	0.782	1.214	1.084	0.981	1.161	1.487	1.09	0.988	0.794	1.173	0.775	0.865	1.148	0.949	0.79	0.772	0.79	0.659	0.781	1.308	0.983
Q9NRF8_CTPS2	26	13	12	586	1.657	1.06	0.854	1.135	1.429	0.836	1.041	1.004	1.004	0.762	1.031	0.889	0.96	1.066	0.793	0.914	1.048	0.81	0.827	0.952	0.872	0.925	1.058	1.081	1.376	1.092	0.896	1.179	0.874	0.814	0.962	1.009	0.946	0.88	0.953	0.798	1.012	1.556	0.827
Q9NVE7_PANK4	18	13	12	773	1.064	1	1.657	0.829	1.067	0.911	1.292	0.715	0.713	1.657	1.657	1.177	0.804	0.572	1.657	0.945	0.767	0.65	1.301	0.803	0.909	0.941	0.842	0.814	0.718	0.67	1.159	0.778	0.944	0.892	0.608	0.88	0.935	0.716	0.775	1.657	0.794	0.664	1.408
Q13136_PPFIA1	15	15	13	1202	1.072	1.221	1.033	0.972	0.962	1.088	1.05	1.029	1.112	1.582	1.095	1.122	0.93	0.891	1.124	1.065	1.079	1.102	1.092	0.925	1.132	1.01	1.05	0.906	0.974	1.014	1.058	1.105	0.978	1.054	1.011	0.97	0.932	0.984	0.867	0.799	0.885	0.936	1.077
P05114_HMGN1	47	7	7	100	1.113	0.388	1.326	0.584	0.527	1.422	0.676	1.081	0.783	1.352	0.971	0.657	1.088	0.391	0.85	0.564	1.657	1.3	0.815	0.705	1.011	0.422	1.505	0.317	0.611	0.865	0.399	0.59	1.122	1.07	0.846	1.127	1.173	0.346	0.382	0.911	0.592	1.346	0.699
Q8N335_GPD1L	26	10	9	351	1.144	0.907	0.698	1.657	0.987	1.103	0.671	0.767	0.771	1.325	1.026	0.712	0.961	1.491	1.364	1.13	0.601	1.024	1.657	0.865	0.733	1.334	0.807	1.047	1.067	1.082	1.159	0.911	1.037	1.016	0.932	0.83	0.735	1.36	1.107	0.733	1.033	0.75	1.144
Q9NTX5_ECHDC1	42	11	11	307	0.765	0.808	0.943	0.893	0.893	0.602	1.494	0.843	0.821	1.311	1.163	0.726	0.714	1.198	1.317	1.097	0.792	0.887	1.255	0.823	0.862	1.202	0.826	0.827	0.944	1.204	1.29	0.868	1.343	1.025	1.08	0.909	0.843	1.467	1.26	0.791	1.218	0.942	1.152
Q9UHG3_PCYOX1	22	10	10	505	0.989	1.054	0.812	1.098	0.929	0.846	0.949	0.8	0.798	1.18	1.096	1.009	0.854	1.061	1.193	1.039	1.081	0.932	1.657	0.904	0.745	1.249	0.844	1.086	0.838	0.939	1.557	1.024	1.207	1.095	0.962	0.958	0.887	1.657	1.111	1.02	0.938	0.815	1.342
Q5JSL3_DOCK11	9	16	16	2073	0.985	1.119	1.222	0.718	0.929	0.867	1.092	0.907	0.866	1.119	1.158	0.892	0.739	0.702	1.196	1.175	0.856	1.123	0.963	0.889	0.945	1.025	1.025	1.076	0.634	0.811	1.16	1.246	1.149	1.272	1.112	1.151	0.956	1.304	0.887	1.083	0.982	1.212	1.16
Q9H845_ACAD9	23	16	16	621	0.845	1.15	1.022	0.817	0.853	1.107	0.777	0.966	0.899	0.758	0.969	0.557	0.981	0.785	0.978	0.91	0.961	0.736	0.821	1	0.923	0.873	1.489	1.523	1.42	0.985	0.959	1.263	0.94	1.004	1.156	1.102	1.157	1.042	0.823	1.014	1.657	1.051	0.842
Q08043_ACTN3	14	13	2	901	1.046	NA	1.391	1.073	NA	1.464	1.267	1.111	NA	1.101	NA	0.65	0.911	NA	1.001	NA	0.884	1.117	0.81	1.275	1.348	NA	0.924	NA	1.124	1.344	NA	NA	1.012	0.929	1.203	0.935	0.881	NA	NA	0.918	NA	0.88	1.15
Q9Y305_ACOT9	37	15	15	439	0.834	1.183	0.803	1.094	1.058	0.834	0.859	0.896	0.996	0.872	0.912	0.718	1.196	1.094	0.944	1.19	0.742	0.911	0.967	1.174	0.861	1.001	1.15	1.309	1.657	0.773	0.943	0.972	0.894	0.908	0.926	1.012	1.192	1.195	0.855	0.963	0.655	1.369	0.877
Q8TC07_TBC1D15	22	15	15	691	1.147	1.058	1.018	1.012	1.025	1.054	0.963	1.093	0.976	0.968	1.082	0.813	1.018	0.968	0.925	0.968	1.019	1.078	0.914	1.219	0.915	0.957	1.167	0.928	1.258	1.06	0.998	1.127	1.124	1.006	1.045	1.028	1.093	0.915	0.956	0.936	0.975	0.973	0.906
Q9UL18_AGO1	20	15	10	857	1.153	1.215	1.056	1.119	1.072	1.024	1.224	0.951	0.911	1.005	0.995	0.872	0.927	1.218	1.046	1.035	0.927	1.027	1.159	1.644	0.855	1.093	0.89	0.972	0.823	0.818	1.082	1.068	0.915	1.094	0.816	0.875	0.89	1.03	1.018	1.31	0.963	1.045	1.163
Q3ZCM7_TUBB8	18	9	1	444	1.104	1.175	0.662	NA	1.094	NA	1.35	NA	1.114	NA	0.901	1.075	1.263	0.732	0.966	1.009	1.442	NA	NA	NA	1.28	0.956	1.108	0.89	NA	NA	0.94	1.303	NA	1.022	NA	0.801	0.982	0.648	0.959	NA	0.942	NA	0.889
P32456_GBP2	20	12	9	591	1.124	0.954	1.33	0.994	1.528	0.698	1.045	1.302	0.991	0.775	1.133	0.666	1.165	1.286	0.729	0.791	0.731	1.143	0.687	1.012	1.642	0.866	0.767	0.672	1.115	0.61	0.759	0.952	0.896	1.233	0.773	0.96	0.96	0.897	0.721	1.657	0.667	0.963	0.786
Q6IBS0_TWF2	35	12	10	349	1.176	1.124	1.139	0.979	1.057	0.79	0.896	0.975	0.88	0.921	1.054	0.887	0.842	0.938	1.02	1.091	0.964	0.995	0.88	1.008	0.907	1.149	0.913	0.893	0.936	0.809	0.938	1.11	0.851	1.175	0.813	1.08	1.112	1.26	0.782	1.01	1.173	1.098	1.114
P05362_ICAM1	21	8	8	532	0.734	1.036	0.905	0.863	0.871	0.873	0.789	0.927	0.838	1.355	1.432	0.85	0.679	0.834	1.28	1.198	0.802	0.947	1.582	0.693	1.011	1.096	0.733	0.773	0.86	1.024	1.657	1.004	1.338	0.996	1.044	1.036	0.874	1.424	1.234	0.944	0.792	0.894	1.623
P42229_STAT5A	22	14	2	794	0.983	1.22	1.196	0.668	1.188	0.838	1.287	0.71	0.722	0.794	1.392	0.469	0.773	0.823	0.89	1.352	0.516	1.213	0.829	1.514	1.265	1.267	0.675	0.899	0.719	0.567	1.117	0.967	1.365	1.545	0.989	0.932	1.121	1.034	0.726	1.422	1.084	0.967	0.98
Q93050_ATP6V0A1	13	10	10	837	0.821	1.187	0.756	0.854	1.657	0.882	0.994	1.227	0.858	0.986	1.009	0.715	1.066	0.788	1.108	1.326	0.832	0.991	0.726	1.269	0.912	1.071	0.874	1.06	0.812	0.877	1.138	0.907	1.251	0.904	0.818	1.274	1.126	1.265	0.717	0.77	0.934	0.97	0.985
P02748_C9	16	10	7	559	0.775	0.861	1.399	0.526	0.538	0.547	0.839	0.792	1.15	1.657	0.927	1.657	0.527	0.769	1.442	0.701	0.76	0.855	0.889	0.605	0.856	0.689	1.4	1.657	0.698	0.742	1.103	0.753	0.899	1.095	0.66	1.012	1.277	1.025	0.839	0.673	0.71	0.709	1.026
Q16512_PKN1	14	13	13	942	1.096	1.135	1.127	0.997	1.328	1.005	1.099	1.384	0.993	0.979	1.081	0.885	0.97	0.909	0.99	1.098	0.9	1.176	0.937	0.825	1.092	0.935	0.877	0.832	0.83	1.083	1.186	0.856	1.299	1.21	1.042	1.049	0.95	1.072	1.104	0.865	0.872	0.838	1.035
Q15942_ZYX	23	11	11	572	0.83	1.004	1.162	0.744	0.817	0.837	1.097	0.892	1.276	1.657	0.985	1.04	0.874	0.894	1.468	1.286	0.707	1.132	1.657	0.739	1.263	1.074	0.964	0.851	0.691	0.839	1.404	1.079	0.906	1.18	1.016	0.899	0.946	0.904	0.93	0.93	0.909	1.014	1.571
P12532_CKMT1A	29	10	8	417	0.719	0.566	0.586	1.657	1.657	0.689	1.021	0.821	0.499	0.46	0.679	0.571	1.657	1.323	0.465	0.762	0.711	0.725	0.419	1.657	0.767	0.83	1.657	1.19	1.222	1.207	0.356	1.125	0.667	0.511	0.981	1.322	0.911	0.42	0.834	0.649	1.335	0.784	0.483
P36507_MAP2K2	36	13	8	400	1.08	1.115	1.092	1.066	1.322	0.846	1.019	0.952	1.089	0.808	1.048	0.677	1.306	1.16	0.863	1.145	0.881	0.962	0.963	1.112	0.998	1.129	0.753	1.01	1.091	0.874	0.993	1.309	0.956	1.134	1.029	1.252	1.054	0.987	1.051	0.878	0.873	0.953	0.915
Q9C0J8_WDR33	12	13	13	1336	1.188	1.126	1.008	0.977	0.983	1.146	1.087	0.902	0.975	0.959	1.063	0.885	0.95	0.819	0.91	0.976	1.082	1.001	0.815	1	1.009	0.847	1.05	0.963	1.105	1.138	0.779	1.055	0.955	1.026	1.27	0.919	0.972	0.775	0.67	1.297	1.332	0.93	0.881
Q6PCB7_SLC27A1	27	12	10	646	0.903	1.111	1.056	0.968	1.061	0.881	0.957	0.966	0.902	1.054	1.088	0.874	1.112	1.126	1.045	1.086	0.858	1.151	0.899	1.476	1.08	1.052	0.918	0.964	0.901	0.982	1.177	0.927	1.246	1.057	0.93	1.075	0.955	1.115	1.048	0.889	0.813	0.927	1.115
P31942_HNRNPH3	34	8	8	346	1.014	1.022	1.146	0.941	0.917	1.31	1.147	0.903	1	0.966	1.01	0.966	0.799	0.95	0.984	0.958	1.006	0.988	0.955	1.002	1.198	0.832	1.309	1	1.24	1.016	0.917	0.981	0.948	1.077	1.083	0.976	1.084	0.793	0.835	1.232	1.102	0.994	0.99
P30626_SRI	36	10	10	198	0.763	1.224	0.995	0.957	1.209	0.9	1.306	1.049	0.871	0.816	0.964	0.737	0.844	0.923	0.809	1.062	0.939	0.978	0.746	0.707	0.857	1.011	1.023	1.118	1.451	0.975	0.928	1.191	0.986	0.89	1.297	0.999	1.053	0.981	0.901	0.997	1.351	1.183	0.788
Q02750_MAP2K1	24	13	8	393	1.018	0.981	0.866	0.975	1.186	0.794	0.856	1.19	1.217	0.883	1.001	0.762	1.09	1.072	0.884	1.047	1.074	1.174	0.946	0.79	0.966	1.049	0.86	0.893	0.833	0.994	0.933	1.214	1.044	0.964	1.09	1.319	1.06	0.864	1.042	0.742	0.698	1.159	0.875
Q13573_SNW1	27	11	11	536	1.123	1.047	1.04	0.871	0.925	1.23	1.088	0.952	1.021	0.905	0.997	0.896	0.894	0.834	0.93	1.032	1.191	1.042	0.833	0.897	1.192	0.857	1.094	0.877	1.104	1.133	0.922	1.111	1.035	1.056	1.131	0.915	0.893	0.79	0.899	1.291	1.041	1.021	0.874
P19838_NFKB1	16	16	15	968	0.901	1.179	1.163	0.986	1.112	1.1	1.112	0.945	0.91	0.971	1.078	0.712	1.024	1.047	0.948	1.016	0.736	1.151	0.912	1.186	1.115	0.99	1.028	1.04	0.831	0.959	1.214	0.996	1.105	1.197	0.94	0.917	0.897	1.081	1.041	1.001	0.911	0.904	0.904
O75340_PDCD6	51	9	9	191	0.997	1.208	0.978	1.007	1.027	1.254	1.188	1.023	0.905	0.912	0.92	0.824	1.242	1.005	0.872	0.939	1.253	1.023	0.863	0.884	1.264	1.059	1.061	0.987	1.173	1.064	0.976	1.203	1.155	0.913	0.962	1.189	1.072	0.824	0.985	1.315	0.883	1.029	0.941
P11217_PYGM	23	18	7	842	0.945	0.942	1.208	1.122	0.961	0.946	1.09	0.898	0.862	1.165	1.2	1.016	0.894	1.032	1.306	1.536	0.956	1.504	1.222	1.078	1.068	1.052	1.004	0.966	0.781	0.91	1.185	0.825	0.897	1.572	0.656	0.962	0.934	1.085	0.994	0.86	1.111	0.845	1.251
P27338_MAOB	26	11	8	520	0.813	1.184	1.291	1.151	1.074	0.789	1.292	1.026	0.925	1.414	0.998	0.733	0.879	1.246	1.494	1.65	1.38	1.036	1.456	1.657	0.822	1.161	0.766	0.712	0.665	1.031	1.163	0.791	1.12	1.144	0.81	0.795	0.74	1.085	1.054	0.801	0.795	0.665	1.315
O95747_OXSR1	29	13	10	527	1.015	1.035	0.962	1.119	0.915	0.889	0.95	0.972	0.971	0.971	0.925	0.808	0.959	1.085	0.885	0.999	1.009	1.025	0.885	1.104	1.045	1.006	1.026	1.016	1.175	1.167	1.043	1.252	1.03	0.966	1.086	1.023	1.022	1.042	1.106	1.12	0.935	1.129	0.946
Q6P4E1_GOLM2	26	12	12	436	0.984	0.976	1.031	1.053	1.128	1.043	0.917	1.368	1.073	0.818	0.994	0.832	1.566	0.809	0.794	0.955	1.153	1.083	0.763	1.288	1.256	0.999	0.89	0.807	0.965	0.952	0.792	0.886	1.024	0.952	0.933	1.191	0.82	0.754	0.83	0.838	0.741	1.139	0.871
Q8WUF5_PPP1R13L	18	12	12	828	0.995	1.091	1.02	0.991	0.986	1.228	1.062	1.18	1.657	1.003	0.877	1.016	0.886	1.07	0.926	0.898	0.813	1.355	0.862	0.98	1.494	1.025	1.19	0.891	0.86	0.846	0.888	1.17	0.811	0.87	0.806	0.791	1.026	0.835	0.932	1.232	1.056	1.21	0.839
P09601_HMOX1	36	8	8	288	0.907	0.941	1.173	0.777	0.946	0.842	0.936	0.84	0.804	1.142	1.121	1.128	0.863	0.678	1.479	1.144	0.829	1.116	0.885	0.652	1.075	0.961	0.838	0.843	0.664	0.978	1.657	0.993	1.657	1.063	0.892	1.231	0.859	1.657	0.835	0.701	0.922	0.803	1.305
P61604_HSPE1	70	13	13	102	0.678	0.675	0.691	0.592	0.871	1.164	0.948	0.698	0.808	0.597	0.719	0.42	1.189	0.926	0.592	0.807	0.79	0.618	0.484	1.185	0.991	0.585	0.97	1.212	1.304	1.222	0.552	0.837	0.761	0.678	1.657	0.761	1.655	0.682	0.782	1.376	1.657	1.657	0.47
O95071_UBR5	7	17	16	2799	1.305	1.011	1.007	0.859	0.901	1.244	0.994	1.052	0.958	0.878	0.984	0.727	0.957	0.796	0.833	0.77	1.444	0.886	0.778	1.023	1.004	0.73	1.308	1.016	1.419	1.089	0.753	1.11	1.005	0.91	1.18	1.109	1.015	0.682	0.826	1.008	1.15	0.965	0.806
Q9H6Z4_RANBP3	27	13	13	567	1.057	0.989	0.982	0.87	1.06	0.931	0.99	0.806	0.925	0.914	1.019	0.643	1.026	0.925	0.963	1.05	0.989	0.976	0.97	0.844	0.934	0.985	0.824	0.822	1.107	1.165	0.887	1.154	1.099	1.141	1.305	0.911	0.904	0.893	0.98	1.225	1.068	0.982	0.965
P31689_DNAJA1	29	10	9	397	1.115	1.041	0.892	1.05	0.944	1.252	0.961	0.991	1.035	0.825	1.239	0.856	0.96	0.995	0.878	1.051	1.025	0.971	0.825	0.845	1.271	0.901	1.07	1.085	1.069	1.233	0.908	1.172	1.258	1.008	1.246	1.005	1.066	0.965	0.98	1.122	1.015	1.049	0.838
Q15124_PGM5	28	15	15	567	0.737	0.954	1.064	1.02	0.877	1.054	0.848	0.618	0.787	1.657	1.039	0.784	0.819	1.21	1.657	1.657	0.635	1.334	1.657	1.009	1.561	1.283	0.669	0.659	0.51	0.814	1.285	0.766	0.978	1.651	0.889	0.671	0.67	1.197	1.02	0.731	0.732	0.887	1.399
P20290_BTF3	36	6	6	206	0.941	0.94	1.053	0.97	0.987	0.845	0.88	1.097	1.125	0.897	1.142	0.867	1.159	1.06	0.868	0.903	1.129	1.083	0.865	0.874	1.067	0.931	0.967	0.756	1.138	1.298	1.085	1.304	1.228	0.982	1.13	1.174	1.096	0.874	1.072	0.887	0.941	1.063	0.893
Q5TDH0_DDI2	26	8	8	399	1.097	0.965	1.088	0.784	1.021	1.537	0.91	0.815	0.781	1.407	1.146	0.693	1.018	0.951	1.049	0.923	1.156	0.966	0.939	0.976	0.805	0.894	1.053	0.956	1.004	1.073	1.27	1.03	1.089	0.948	0.846	0.961	0.91	1.138	1.308	0.945	0.983	1.211	1.186
Q86U86_PBRM1	11	16	16	1689	1.196	1.155	1.004	0.879	1.021	0.994	1.101	0.872	0.934	0.866	1.002	0.749	0.86	0.985	0.916	0.97	1.296	0.929	0.818	0.987	0.89	0.924	1.135	1.033	1.374	1.348	0.918	1.232	1.033	0.985	1.275	0.954	0.914	0.916	0.94	1.316	1.143	1.061	0.938
Q8WZA9_IRGQ	18	9	9	623	1.283	1.022	1.106	0.906	0.996	1.268	1.657	0.978	1.003	0.971	0.914	1.221	0.918	0.865	0.957	1.001	1.144	1.055	0.997	1.062	1.182	1.002	1.049	0.846	0.854	1.11	0.952	1.117	0.981	0.994	0.961	1.01	0.953	0.808	0.961	1.042	1.124	0.947	1.006
P61163_ACTR1A	35	10	5	376	0.871	1.03	1.033	1.213	1.029	0.907	1.008	0.928	0.894	1.13	1.021	0.843	1.004	0.997	1.11	1.194	0.87	1.002	1.176	1.228	0.856	1.145	1.005	1.036	0.88	1.044	1.064	0.994	1.038	1.035	0.86	0.953	0.879	1.171	0.892	0.963	0.937	1.008	1.103
Q6NYC8_PPP1R18	23	10	10	613	0.966	1.294	1.452	0.744	0.907	0.955	1.19	1.049	1.244	0.961	1.096	0.977	0.838	0.726	1.016	1.097	0.853	1.39	0.886	0.857	1.254	0.995	0.923	0.863	0.689	0.853	0.985	1.14	1.224	1.357	1.05	0.962	1.006	0.828	0.89	1.065	0.9	1.096	1.007
O95678_KRT75	18	14	1	551	0.764	0.862	0.494	1.657	1.35	0.759	1.657	1.022	1.046	0.507	0.914	0.361	0.563	0.691	0.447	1.129	1.015	0.725	0.573	1.525	0.85	0.815	1.345	1.309	1.308	0.832	0.7	1.054	0.641	0.435	1.027	0.751	0.481	0.558	0.563	1.345	1.573	0.955	0.358
Q13564_NAE1	34	13	13	534	1.119	1.081	0.984	0.83	1.017	1.31	1.005	0.886	0.911	0.783	0.993	0.775	1.089	0.88	0.914	0.925	1.357	0.925	0.897	0.808	1.181	0.99	1.131	1.026	1.112	1.382	0.883	1.186	1.013	1.044	1.263	0.894	1.035	0.948	0.907	1.096	1.237	1.03	0.917
P07203_GPX1	37	7	7	203	0.852	1.218	1.068	0.78	0.873	0.668	1.049	0.663	0.806	0.776	1.147	0.834	0.663	1.206	0.972	1.052	1.07	1.253	0.767	1.053	0.908	1.204	0.808	0.893	0.807	0.775	1.142	1.041	1.151	1.096	0.915	1.014	0.902	1.375	0.971	0.965	1.091	0.979	1.044
Q9ULT8_HECTD1	7	17	17	2610	1.126	1.147	1.002	0.9	1.016	1.09	1.055	1.003	1.17	0.874	1.035	1.077	0.822	0.853	0.964	1.084	1.364	1.224	0.83	0.785	1.072	1.038	1.196	0.939	1.064	1.027	1.012	1.199	1.063	1.064	1.097	1.051	0.934	0.94	0.866	0.851	1.022	1.022	1.023
Q15067_ACOX1	24	10	10	660	0.829	0.891	0.815	1.127	0.917	0.714	0.952	1.227	0.894	0.942	0.845	0.871	0.919	0.87	1.066	0.996	1.087	0.813	0.687	1.195	1.201	0.9	1.019	1.657	0.947	0.984	0.926	1.118	0.979	0.76	1.005	1.147	1.435	0.948	0.89	0.947	1.007	1.657	0.931
P24557_TBXAS1	29	14	14	533	0.942	1.18	1.133	0.745	0.936	0.713	1.393	1.1	0.802	0.89	1.027	0.859	0.925	0.913	1.057	1.084	1.597	1.109	0.731	0.897	1.034	0.948	0.921	1.657	0.913	0.739	1.16	0.876	1.161	0.774	1.257	1.039	0.894	1.27	0.934	1.065	0.839	0.82	0.956
P05062_ALDOB	32	10	8	364	0.619	0.698	1.018	1.327	1.12	0.765	1.657	0.883	0.615	1.657	0.608	1.48	1.657	1.541	1.331	0.767	0.659	0.793	0.737	1.657	0.789	1.657	0.59	1.291	0.66	0.686	0.657	0.515	0.634	0.737	0.89	1.3	0.634	0.838	1.494	0.635	0.748	0.658	1.282
Q8ND30_PPFIBP2	17	13	11	876	1.044	1.02	0.882	1.438	1.463	1.485	1.199	1.147	0.954	0.84	1.299	0.811	1.231	1.305	0.75	1.055	0.779	1.006	0.752	0.854	1.04	0.975	1.061	0.99	0.947	1.238	1.266	1.027	1.036	0.989	1.153	0.954	0.814	0.886	0.975	0.936	1.133	0.886	0.821
P55212_CASP6	29	8	8	293	0.919	0.992	0.73	1.162	1.187	0.853	1.299	1.023	0.881	0.602	0.769	0.538	1.254	1.012	0.668	0.785	0.839	0.894	0.559	1.245	0.782	1.005	1.408	1.339	1.052	1.325	0.746	1.465	0.767	0.701	1.147	0.992	1.187	0.753	0.984	1.315	1.657	1.449	0.646
Q13938_CAPS	31	9	9	275	0.982	0.541	1.657	0.505	0.924	1.657	1.043	0.804	1.153	0.489	0.623	0.867	0.636	1.282	0.71	1.657	0.774	0.812	0.565	0.894	1.102	1.076	1.055	0.704	0.438	0.449	0.622	0.906	1.657	1.657	0.491	0.517	0.911	0.435	0.544	0.386	0.859	0.397	0.585
Q15599_SLC9A3R2	33	10	10	337	0.681	0.83	0.668	1.342	1.167	0.73	0.884	0.909	0.99	1.657	0.971	0.577	0.883	1.284	1.643	1.366	0.852	0.947	1.657	0.732	0.763	1.224	0.683	0.752	0.772	1.054	1.336	0.867	0.933	0.832	0.763	0.685	0.688	1.515	1.039	0.697	0.72	0.652	1.657
Q9UGP8_SEC63	22	13	13	760	0.951	1.029	0.989	0.958	0.854	1.123	0.957	1.095	0.987	0.891	0.973	0.807	0.891	0.882	0.833	0.914	1.111	1.005	0.876	0.963	0.965	0.919	1.041	1.289	1.091	0.944	0.893	1.074	1.025	0.9	1.179	1.046	0.983	0.953	0.97	1.039	1.113	1.045	0.851
P55327_TPD52	47	7	7	224	1.021	0.705	0.75	1.205	1.182	0.773	0.788	0.9	0.777	0.741	0.896	0.619	1.657	1.319	0.627	0.625	0.737	0.834	0.729	1.301	0.659	0.86	1.245	0.929	1.37	0.827	0.638	1.339	1.021	0.729	0.885	1.162	1.596	0.745	1.094	1.044	1.153	1.347	0.538
P61221_ABCE1	22	12	12	599	1.04	0.988	1.03	0.801	1.006	0.939	1.007	0.885	1.07	0.86	0.894	0.806	1.051	0.868	0.911	0.866	0.914	0.872	0.81	1.173	1.136	0.85	1.124	1.218	0.981	1.031	0.817	1.231	0.979	1.016	1.232	0.999	1.018	0.766	0.846	1.316	1.212	1.029	0.852
Q96RT1_ERBIN	15	17	17	1412	0.849	0.904	1.008	1.281	1.305	0.925	0.903	1.075	1.083	1.123	0.947	0.78	1.193	1.358	1.005	1.151	0.921	0.918	0.997	0.982	0.875	0.966	0.862	0.717	0.869	1.103	1.036	0.934	1.11	0.964	0.961	0.975	0.815	1.028	1.053	0.839	0.889	0.957	1.038
Q9H267_VPS33B	27	16	16	617	1.114	0.99	0.874	1.14	1.014	1.093	1.121	1.112	1.098	0.839	0.982	0.768	0.953	0.994	0.894	1.036	1.316	1.054	0.775	1.039	0.993	1.022	1.156	1.027	1.02	0.929	0.927	1.107	0.95	0.845	0.9	1.002	0.873	0.913	0.799	0.962	0.858	1.004	0.818
P04233_CD74	31	10	10	296	0.796	0.998	1.259	0.648	1.266	0.732	0.898	0.891	0.71	1.196	1.182	0.869	1.124	0.745	1.183	1.084	0.747	0.851	0.936	0.988	1.035	0.971	0.694	0.776	1.175	0.734	1.02	0.881	1.495	1.361	0.887	1.066	1.093	1.657	1.08	1.657	0.698	0.638	1.039
O43395_PRPF3	23	12	12	683	1.147	0.973	0.968	0.975	0.923	1.165	1.025	0.926	0.892	0.774	0.953	0.646	0.958	0.852	0.847	0.865	1.326	0.986	0.756	1.094	1.228	0.836	1.163	0.804	1.142	1.231	0.752	1.199	0.977	1.018	1.593	0.935	1.037	0.691	0.787	1.657	1	0.968	0.774
P04899_GNAI2	29	10	6	355	0.954	0.983	1.336	0.887	0.946	0.787	0.935	1.043	0.977	1.174	1.151	1.146	0.859	0.98	1.278	1.154	0.962	1.085	1.244	0.867	0.941	1.063	0.943	0.864	0.694	0.923	1.095	0.863	1.141	1.42	0.794	1.195	1.126	1.305	0.997	1.045	0.969	0.892	1.443
Q5JWF2_GNAS	14	12	11	1037	1.01	0.933	0.925	1.032	0.962	1.193	1.111	1.094	1.003	0.929	1.203	0.851	0.745	1.369	0.906	1.068	0.883	1.066	1.095	0.89	0.929	1.011	0.917	0.852	0.907	0.99	1.199	1.044	1.154	1.109	1.058	0.938	0.886	1.06	1.027	1.208	0.922	0.819	1.01
Q9NR45_NANS	35	11	11	359	1.441	0.951	1.251	1.202	0.848	0.981	1.002	0.982	0.876	0.794	1.129	0.653	1.196	1.313	0.83	0.989	0.877	0.793	0.688	1.323	0.894	0.921	1.014	0.957	1.501	0.786	0.743	1.188	1.096	1.121	1.018	1.054	0.941	0.869	1.035	1.167	0.934	0.974	0.762
Q9P265_DIP2B	11	15	14	1576	1.085	0.872	1.062	0.961	0.988	0.969	1.101	1.027	1.115	0.965	1.013	1.252	0.936	0.962	1.01	0.886	0.979	0.891	0.987	1.209	0.919	0.982	1.009	1.074	1.129	1.014	0.967	1.03	0.907	0.961	0.911	1.032	1.314	1.07	1.056	0.991	1.017	1.059	1.05
P26358_DNMT1	12	16	16	1616	1.657	1.281	1.093	0.812	0.921	1.417	0.983	0.833	0.97	0.943	1.197	0.862	0.942	0.772	0.966	0.999	0.989	0.988	0.814	1.063	1.007	0.851	1.109	0.785	1.173	1.16	0.829	1.319	1.056	1.172	1.357	1.021	0.951	0.723	0.793	1.198	0.944	0.804	0.978
Q16658_FSCN1	29	12	12	493	0.925	1.221	1.08	0.705	0.748	0.764	0.929	0.9	1.403	0.883	0.954	1.279	1.466	0.712	1.108	0.973	1.657	0.993	1.215	1.277	0.773	1.015	0.8	0.795	0.629	1.01	1.228	0.909	0.872	1.061	0.992	0.838	0.825	1.056	0.917	1.034	0.785	0.673	1.158
Q96E39_RBMXL1	35	17	3	390	1.445	0.946	1.109	1.078	1.111	1.216	1.358	1.094	0.832	1.043	0.869	0.59	1.009	1.017	0.937	1.014	1.04	1.116	1.016	1.657	1.366	0.927	0.996	0.933	1.073	0.933	0.918	0.858	0.957	1.156	0.901	0.814	0.892	0.862	0.685	0.948	0.913	1.107	0.94
Q8WUD1_RAB2B	42	7	1	216	1.092	1.246	1.19	1.108	1.107	1.379	1.177	1.041	1.13	1.196	1.169	1.562	1.002	1.099	1.217	1.297	0.976	1.329	1.397	0.875	1.657	1.268	0.953	0.956	0.845	1.031	1.237	1.063	1.071	1.231	1.119	0.835	0.964	0.931	1.003	1.007	1.09	0.882	1.166
O95049_TJP3	16	12	12	919	1.262	0.719	0.898	1.566	1.514	1.401	1.066	1.006	0.734	0.925	1.101	0.88	1.411	1.105	0.968	1.121	0.945	0.97	0.954	1.095	1.282	1.253	1.004	0.933	1.478	1.084	0.94	0.975	0.906	0.831	1.046	1.217	0.721	0.936	0.684	0.698	0.837	1.013	0.713
O75828_CBR3	39	8	6	277	1.657	0.903	0.986	0.892	1.004	1.343	0.97	0.999	0.874	0.905	1.373	1.043	0.747	1.028	0.912	1.21	1.056	1.178	0.877	1.22	1.037	0.918	1.4	0.907	0.771	0.784	1.047	1.088	0.893	0.984	1.12	0.866	0.935	0.762	0.943	0.791	0.784	1.105	0.99
P05155_SERPING1	18	9	9	500	0.792	0.997	1.171	0.604	0.8	0.65	0.89	1.193	1.131	1.075	1.29	1.657	0.744	1.167	0.964	0.765	0.948	1.178	1.168	0.606	0.827	0.978	0.815	0.911	0.738	1.022	1.385	0.729	1.378	0.916	0.889	1.488	0.795	1.533	1.531	0.67	0.956	0.831	1.067
O95757_HSPA4L	20	13	10	839	1.357	1.002	1.209	0.934	1.029	1.084	0.84	0.829	0.896	0.723	1.155	1.078	1.269	0.949	1.119	1.055	1.356	0.782	0.706	1.091	1.299	0.971	1.657	1.168	1.012	0.94	0.954	1.027	1.02	1.229	1.046	0.912	1.2	0.956	0.882	1.24	1.558	1.048	1.322
P11172_UMPS	29	15	15	480	1.007	1.305	0.795	0.888	1.089	1.042	0.838	0.965	1.04	0.687	0.92	0.633	1.228	1.018	0.695	0.98	0.912	0.829	0.631	1.145	0.973	0.927	1.169	1.156	1.232	1.614	0.901	1.231	1.024	0.805	1.35	1.039	1.017	0.838	0.975	1.008	1.088	1.108	0.757
O15247_CLIC2	36	8	8	247	0.697	0.984	0.86	0.925	1.112	0.908	0.736	0.947	0.75	1.657	1.48	0.931	0.74	0.975	1.657	1.139	0.602	1.001	1.657	0.706	0.618	1.305	0.526	0.708	0.666	1.105	1.657	0.969	1.526	1.204	0.88	0.939	0.656	1.657	1.607	0.743	0.781	0.72	1.657
Q5T0F9_CC2D1B	24	13	12	858	1.291	1.1	0.928	1.06	1.048	1.343	1.384	1.023	0.995	0.985	1.066	0.67	0.905	0.956	1.075	0.979	0.798	1.165	0.981	1.09	0.999	1.031	1.088	0.881	0.879	0.816	0.964	1.037	1.059	0.957	0.931	0.954	0.947	0.917	0.788	0.941	0.918	0.967	0.967
P10645_CHGA	27	10	10	457	0.612	NA	0.681	1.657	NA	0.275	1.361	0.195	NA	0.233	NA	1.504	0.526	NA	0.631	NA	0.579	0.261	0.255	0.204	0.637	NA	1.657	NA	0.249	0.409	NA	NA	0.252	0.615	0.304	1.657	0.588	NA	NA	0.234	NA	0.15	0.751
Q14966_ZNF638	11	19	19	1978	1.274	1.138	1.104	0.918	0.984	1.205	1.081	1.004	0.936	0.944	1.206	0.993	0.948	0.899	0.955	0.911	1.22	1.015	0.928	1.111	1.14	0.968	1.134	1.01	1.002	1.153	0.906	1.06	1.001	1.074	1.091	0.907	0.978	0.835	1.006	1.21	1.04	0.962	0.928
Q5T447_HECTD3	16	11	11	861	1.179	1.052	1.193	1.246	1.05	1.067	1.208	1.018	0.86	1.022	1.074	0.881	1.034	0.984	1.013	1.081	0.898	1.054	0.981	0.938	1.121	1.013	1.139	0.9	0.919	1.029	1.149	0.968	1.13	1.085	0.926	1.127	0.904	1.081	1.043	0.838	1.069	0.864	1.027
O15173_PGRMC2	43	8	7	223	0.956	1	0.875	1.523	1.232	0.821	1.014	1.111	1.084	0.772	0.86	0.594	1.082	1.123	0.757	1.017	0.768	1.002	0.768	1.357	0.877	0.963	0.807	1.041	0.789	0.787	0.827	1.055	1.015	0.945	0.97	0.825	0.779	0.887	0.93	1.096	1.005	1.299	0.723
Q16706_MAN2A1	13	14	14	1144	1.06	0.905	1.196	1.142	0.964	0.88	0.98	1.082	0.965	0.801	1.053	0.972	1.302	0.762	0.903	0.821	0.957	0.814	0.724	1.387	1.039	0.696	1.1	0.911	1.552	1.171	0.798	0.827	1.083	0.989	0.908	1.389	1.052	0.843	0.877	0.975	1.041	0.986	0.879
Q86TU7_SETD3	27	16	16	594	1.074	1.03	1.01	0.91	0.942	1.059	1.047	1.016	0.962	0.915	0.916	0.981	0.923	0.871	0.961	0.917	1.113	0.944	0.831	1.167	1.032	0.942	1.22	0.902	1.275	1.071	0.937	1.14	0.999	0.96	0.938	1.009	0.917	0.962	0.833	1.089	0.836	1.049	0.896
P18283_GPX2	38	9	9	190	0.56	0.43	0.486	1.61	0.975	0.405	0.963	1.078	0.589	0.48	0.438	0.588	0.741	1.657	0.651	0.669	1.657	1.019	0.507	1.187	0.538	0.932	0.839	1.657	1.657	0.776	0.526	0.854	0.658	0.471	0.921	0.841	1.102	0.566	0.942	1.175	1.026	1.657	0.457
Q9H425_C1orf198	35	13	12	327	1.016	0.994	0.904	0.749	1.079	0.935	1.155	0.77	1.077	1.602	0.991	1.135	1.152	0.793	1.623	1.108	1.16	1.037	1.657	0.945	0.84	1.011	0.816	0.803	0.727	1.026	1.405	0.834	0.708	1.067	0.766	0.766	0.775	1.189	0.781	0.98	1.085	0.848	1.557
P49790_NUP153	13	17	17	1475	1.173	1.01	1.048	0.887	0.823	1.207	1.125	0.874	0.889	0.872	1.042	1.044	0.956	0.887	0.928	0.894	1.318	0.986	0.891	0.829	1.047	0.938	1.195	0.918	1.208	1.237	0.832	1.348	0.967	1.109	1.388	0.948	1.03	0.705	0.882	1.352	1.09	1.017	0.895
Q9NUB1_ACSS1	18	13	13	689	0.834	0.712	0.708	0.991	1.515	0.966	1.657	0.632	0.589	0.718	0.997	0.451	1.185	0.997	0.766	0.836	0.465	0.634	0.584	1.657	0.632	0.757	1.009	1.657	0.778	0.79	0.858	1.143	0.949	0.791	1.443	0.74	1.622	0.93	1.005	1.657	1.657	1.142	0.648
Q15404_RSU1	39	11	11	277	0.791	0.986	0.97	0.878	0.865	0.868	1.027	0.942	1.087	1.484	0.983	0.886	0.725	1.003	1.415	1.231	0.751	1.078	1.657	0.816	1.135	1.086	0.726	0.906	0.789	0.992	1.36	1.054	0.96	1.19	0.943	0.82	0.936	1.344	1.024	1.028	0.98	1.008	1.478
Q13188_STK3	33	14	9	491	1.298	1.208	0.923	0.766	0.821	1.195	1.035	1.143	1.518	0.925	1.177	0.924	0.834	1.021	0.965	0.979	1.111	1.307	0.857	0.759	1.062	1.017	0.863	0.905	0.82	0.794	0.897	0.851	1.09	0.976	0.884	1.183	1.248	0.837	0.743	0.82	1.412	1.347	0.965
P08473_MME	21	14	14	750	0.686	0.6	0.847	0.864	0.811	0.534	0.689	0.7	0.81	1.508	0.801	0.785	0.74	0.674	1.21	0.868	0.744	0.637	1.657	0.69	0.766	1.223	0.873	0.847	0.497	0.71	1.657	0.547	0.611	0.765	0.547	1.166	1.657	1.177	0.897	0.522	1.657	0.464	1.657
Q9C0E8_LNPK	26	10	10	428	0.997	1.657	0.895	1.125	1.221	0.772	0.951	1.062	1.134	0.87	0.932	0.87	1.104	0.945	0.926	1.041	1.047	1.099	0.976	0.95	0.849	1.087	0.892	1.212	0.942	0.93	0.965	1.127	1.011	0.972	1.095	1.032	0.918	0.965	0.871	0.978	0.989	1.371	0.994
P43686_PSMC4	25	14	14	418	1.177	1.231	0.974	0.969	1.004	1.304	1.124	0.958	1.025	0.83	0.999	0.684	0.955	0.927	0.856	0.955	1.166	0.975	0.788	0.976	1.161	1.017	1.089	1.121	1.083	1.022	0.953	1.221	1.035	0.979	1.166	1.036	0.986	0.905	0.974	1.098	0.962	1.012	0.843
[truncated: 6,323 more rows]
