# Supplementary material for: Proteomics-Derived Biomarker Panel Facilitates Distinguishing Primary Lung Adenocarcinomas With Intestinal or Mucinous Differentiation From Lung Metastatic Colorectal Cancer
Source: Mol Cell Proteomics. 2024 Apr 10;23(5):100766. doi: 10.1016/j.mcpro.2024.100766 (PMC11092395; doi:10.1016/j.mcpro.2024.100766)
Supplement: Supplemental Tables S5 [file mmc5.xlsx]

## Sheet: Supplementary Table S5
Supplementary Table S5. The expression of 41 proteins highly expressed in lmCRC.
Accession_Gene.Symbol	Coverage [%]	# Peptides	# Unique Peptides	# AAs	P01	P02	P03	P04	P05	P06	P07	P08	P09	P10	P11	P12	P13	P14	P15	P16	P17	P18	P19	P20	P21	P22	lm01	lm02	lm03	lm04	lm05	lm06	lm07	lm08	lm09	lm10	lm11	lm12	lm13	lm14	lm15	lm16	lm17	log2fc	fold.change	p_value	p_adjust_value	P
P10809_HSPD1	66	36	36	573	0.748	0.834	0.718	0.719	0.801	1.163	0.765	0.78	0.817	0.661	0.766	0.524	1.156	0.775	0.697	0.686	0.893	0.656	0.59	1.209	0.88	0.696	1.447	1.657	1.45	1.333	0.662	0.985	0.959	0.708	1.596	0.992	1.491	0.814	0.93	1.466	1.657	1.207	0.595	0.55813	1.47236	0.000748715	0.0487036	0.0487036
O43491_EPB41L2	41	40	37	1005	0.686	0.841	0.859	0.776	0.741	0.834	0.98	0.682	0.698	1.189	0.894	0.913	0.582	0.877	1.098	1.039	0.609	0.992	1.621	0.693	0.895	0.956	1.657	1.24	1.209	1.28	1.134	1.657	0.839	1.098	1.326	0.749	0.804	1.111	1.115	1.221	1.196	1.379	1.438	0.44414	1.3605	0.000306924	0.0310914	0.0310914
Q16822_PCK2	37	21	20	640	0.908	1.033	0.851	0.947	0.89	0.537	0.902	0.85	0.679	0.934	1.07	0.766	0.776	0.753	1.03	0.782	0.819	0.816	0.781	0.827	0.816	0.914	1.246	1.657	1.657	1.092	1.015	0.763	1.327	0.852	1.119	1.042	1.276	1.526	1.084	1.11	1.311	1.238	0.903	0.486037	1.40059	5.15e-05	0.0193515	0.0193515
Q12864_CDH17	25	16	16	832	0.58	0.523	0.547	0.621	0.484	0.928	0.61	0.66	0.535	0.687	0.657	0.601	0.964	0.509	0.454	0.497	0.451	0.649	0.62	1.449	0.454	0.682	1.657	1.657	1.657	1.264	0.632	1.657	0.935	0.518	1.363	1.519	1.533	0.634	1.604	0.862	1.657	1.657	0.488	0.960391	1.94584	5.4e-05	0.0193515	0.0193515
P30837_ALDH1B1	35	17	15	517	0.759	0.694	0.814	0.843	0.539	0.719	1.096	0.734	0.848	0.745	0.701	0.733	0.903	0.851	0.743	0.594	0.622	0.769	0.721	1.02	0.551	0.643	1.214	1.657	1.474	1.318	0.87	0.767	0.926	0.866	1.657	0.756	1.381	1.025	1.397	1.541	1.465	1.432	0.624	0.663586	1.58401	6.33e-05	0.0193515	0.0193515
Q14165_MLEC	38	12	12	292	0.961	1.032	0.777	0.883	0.811	0.882	0.936	1.152	0.8	0.859	1.126	0.656	0.741	0.832	0.77	0.738	0.989	0.871	0.737	1.098	0.785	0.909	1.115	1.29	1.259	1.279	0.862	1.207	1.126	0.871	1.148	1.163	1.094	0.963	0.98	1.34	1.243	1.657	0.797	0.375618	1.2974	0.000138491	0.0242236	0.0242236
P07148_FABP1	60	7	7	127	0.409	0.473	0.445	0.518	0.524	0.499	0.74	0.375	0.476	0.439	0.673	0.544	0.556	0.448	0.506	0.496	0.366	0.472	0.447	0.37	0.424	0.603	1.312	1.657	0.781	1.657	0.824	1.657	0.572	0.554	1.657	1.657	1.657	0.751	0.633	0.409	1.657	0.443	0.519	1.14001	2.20382	0.000315435	0.0310914	0.0310914
Q96PZ0_PUS7	25	13	13	661	0.942	0.949	0.909	0.781	0.828	1.008	0.934	0.845	0.824	0.813	0.881	0.692	1.035	0.757	1.082	0.745	1.096	0.814	0.755	0.878	0.902	0.765	1.161	0.941	1.542	1.261	1.03	1.244	1.007	0.835	1.657	0.917	1.243	0.981	1.25	1.143	1.456	1.075	0.864	0.399604	1.31915	0.00018728	0.0265705	0.0265705
P16278_GLB1	16	9	8	677	0.912	0.938	0.906	0.839	0.711	0.902	0.913	0.958	0.892	0.862	1.163	0.855	0.892	0.754	0.935	1.03	1.319	0.96	0.689	0.804	0.979	0.861	0.998	1.09	1.122	1.091	1.101	1.105	1.256	0.982	0.983	1.041	1.296	1.269	1.28	0.883	1.294	1.251	0.914	0.289295	1.22204	6.13e-05	0.0193515	0.0193515
Q15397_PUM3	14	9	9	648	0.813	0.948	0.82	0.789	0.795	0.976	0.838	0.871	0.887	0.757	0.958	0.639	1.158	0.84	0.809	0.871	0.613	0.88	0.735	0.9	0.871	0.77	1.168	0.917	1.524	1.596	0.809	1.584	1.207	0.89	1.657	1.177	1.281	0.79	1.109	1.549	1.339	1.331	0.788	0.532229	1.44616	9.65e-05	0.0221362	0.0221362
O96008_TOMM40	14	4	4	361	0.956	0.849	0.801	0.661	1.017	0.956	1.096	0.993	1.019	0.676	0.987	0.708	1.072	0.721	0.848	0.831	0.986	0.728	0.613	0.982	0.988	0.771	1.552	1.09	1.238	1.106	0.851	1.229	1.11	0.796	1.153	1.301	1.095	0.854	0.957	1.657	1.366	1.239	0.776	0.38026	1.30158	0.00071088	0.0470196	0.0470196
Q9H7Z7_PTGES2	17	5	5	377	1.043	0.89	1.063	0.787	0.892	0.754	1.035	0.828	0.81	0.863	0.976	1.138	0.942	0.808	0.956	0.82	0.835	0.685	0.742	1.43	0.981	0.844	1.478	1.657	1.512	0.882	0.979	1.017	0.981	1.014	1.273	1.122	1.15	1.153	0.965	1.626	1.655	1.416	1.09	0.431522	1.34866	0.000214682	0.0265705	0.0265705
Q8TDN6_BRIX1	25	7	7	353	0.961	1.015	1.016	0.753	0.912	0.981	0.966	0.865	0.975	0.94	1.034	0.622	1.044	0.957	0.919	0.813	1.387	0.762	0.751	0.942	0.861	0.789	1.055	0.915	1.508	1.431	1.207	1.069	1.081	0.842	1.279	1.083	1.021	1.206	1.447	1.631	1.144	0.969	0.953	0.341463	1.26704	0.000612918	0.043462	0.043462
P26583_HMGB2	32	8	5	209	1.098	0.751	0.977	0.69	0.734	0.976	0.819	0.766	0.764	0.824	1.004	0.575	1.094	0.668	0.784	0.871	0.825	0.96	0.789	0.679	0.891	0.778	1.3	0.766	1.104	1.243	0.899	1.26	1.182	1.379	1.266	1.158	1.12	0.711	1.011	1.657	1.042	0.792	0.927	0.410822	1.32944	0.000363026	0.0328727	0.0328727
Q96ER9_CCDC51	15	6	6	411	1.031	0.717	0.94	0.617	0.482	0.84	0.898	0.729	0.688	0.837	0.79	0.996	0.779	0.773	1.028	0.583	1.549	0.691	0.641	1.132	0.888	0.644	1.657	1.466	1.151	1.657	0.748	1.165	0.882	0.915	1.44	1.061	1.379	0.701	0.917	1.645	1.633	1.042	0.906	0.528347	1.44228	0.000643322	0.0450073	0.0450073
Q99795_GPA33	26	7	7	319	0.669	0.59	0.516	0.564	0.564	0.743	0.636	0.631	0.565	0.651	0.702	1.163	0.79	0.536	0.531	0.567	0.431	0.643	0.697	1.345	0.65	0.647	1.511	1.515	1.657	1.657	0.764	1.657	0.906	0.636	1.123	1.657	0.593	0.685	1.114	1.2	1.657	1.377	0.575	0.823695	1.76993	0.000134887	0.0242236	0.0242236
P82663_MRPS25	42	8	8	173	1.117	0.976	1.051	0.611	0.837	1.186	0.9	0.658	0.683	0.745	0.869	0.915	0.976	0.771	1.009	0.799	1	0.697	0.703	1.486	0.991	0.757	1.292	1.195	1.657	1.069	0.897	0.989	0.821	0.927	1.287	1.116	1.108	0.917	1.22	1.501	1.511	1.343	1.059	0.384487	1.3054	0.000646207	0.0450073	0.0450073
Q9H8H2_DDX31	11	9	9	851	0.965	0.953	0.983	0.734	0.93	0.846	1	0.9	0.967	0.821	1.011	0.771	0.993	0.883	0.817	0.919	1.015	0.728	0.78	1.051	0.959	0.783	1.202	1.086	1.255	1.144	0.907	1.075	1.657	0.98	1.296	1.051	1.238	0.819	0.932	1.433	1.399	1.078	0.829	0.340456	1.26616	0.000536511	0.0402179	0.0402179
Q92688_ANP32B	19	5	2	251	1.038	1.144	0.883	0.796	0.919	0.795	0.872	0.791	0.859	0.877	1.105	0.6	1.032	0.932	0.883	0.907	1.07	0.885	0.754	0.844	0.63	0.826	1.062	1.03	1.586	1.197	1.031	1.266	1.247	0.864	1.3	1.025	0.82	1.004	1.485	1.066	0.974	1.154	1.057	0.351492	1.27588	0.000213928	0.0265705	0.0265705
P49247_RPIA	17	5	5	311	0.909	0.655	0.694	0.851	1.162	1.108	0.977	0.964	0.625	0.861	0.757	0.592	0.826	0.946	0.732	0.61	0.824	0.828	0.822	1.183	0.607	0.895	1.038	1.456	1.353	1.175	0.849	1.332	0.963	0.741	1.521	0.826	1.657	1.078	1.215	1.212	1.034	1.556	0.838	0.478772	1.39356	0.000252023	0.0292035	0.0292035
Q96GW9_MARS2	11	6	6	593	0.903	1.096	0.883	0.962	0.908	0.926	1.015	0.96	0.89	0.837	0.896	0.721	0.866	0.788	0.809	0.755	1.088	0.838	0.724	1.14	0.747	0.748	1.441	1.657	1.568	1.601	0.911	1.051	1.069	0.808	1.657	1.029	1.313	0.814	1.085	1.244	1.657	1.294	0.781	0.477509	1.39234	0.000396169	0.0346472	0.0346472
Q12800_TFCP2	11	4	3	502	0.939	1.005	1.098	0.898	0.933	0.908	0.956	1.015	0.858	0.889	0.993	0.845	0.875	0.798	1.077	0.817	1.02	0.922	0.85	0.972	0.868	0.881	0.927	0.905	1.294	1.254	1.085	0.996	1.077	1.133	1.181	1.055	0.974	1.181	1.29	1.295	1.034	1.052	1.299	0.270625	1.20633	2.25e-05	0.015843	0.015843
Q9Y3D7_PAM16	27	2	2	125	1.056	1.028	0.954	0.995	0.838	0.894	1.099	1.11	0.956	0.998	0.978	0.916	0.994	0.912	0.886	0.839	1.178	1.069	0.905	0.848	1.042	0.739	1.163	1.239	1.15	1.243	1.135	1.063	1.232	0.839	1.359	1.233	1.241	0.858	1.187	1.021	1.546	1.128	1.01	0.259902	1.1974	0.00043885	0.037338	0.037338
P54709_ATP1B3	26	6	6	279	1.059	0.953	1.01	0.725	0.831	1.068	0.921	1.031	0.906	0.859	0.904	0.761	0.812	0.795	1.022	0.933	0.776	1.01	0.962	0.685	0.8	0.912	1.14	1.16	1.657	1.125	0.888	1.327	1.083	1.094	0.994	1.229	1.233	0.935	1.217	1.148	1.162	1.165	1.166	0.371091	1.29333	7.14e-06	0.0109372	0.0109372
P16422_EPCAM	11	3	3	314	0.621	0.45	0.495	0.786	0.558	0.79	0.867	0.825	0.612	0.687	0.786	1.262	0.994	0.963	0.668	0.509	1.38	0.801	0.786	0.896	0.569	0.798	1.657	1.517	1.569	1.381	0.516	1.657	0.999	0.538	1.533	1.365	1.298	0.676	1.016	1.418	1.637	1.461	0.573	0.655066	1.57469	0.00058431	0.0425843	0.0425843
P29323_EPHB2	5	5	4	1055	0.986	0.653	0.916	0.601	0.552	0.926	0.908	0.746	0.861	0.683	0.715	0.882	0.748	0.524	0.812	0.601	1.657	0.713	0.682	0.581	0.821	0.727	1.48	1.657	1.657	1.606	0.714	1.657	0.804	0.865	1.13	0.85	1.611	0.743	0.965	1.579	1.657	1.244	0.823	0.654886	1.57449	0.000271667	0.0296985	0.0296985
Q9GZR2_REXO4	12	6	6	422	0.899	0.822	0.782	0.618	0.712	1.196	0.992	0.836	0.842	0.647	1.091	0.668	1.082	0.804	0.782	0.689	0.802	0.721	0.657	1.056	1.001	0.642	1.356	1.397	1.532	1.484	0.7	1.213	1.064	0.778	1.591	1.181	1.209	0.728	0.781	1.657	1.657	1.3	0.844	0.530549	1.44448	0.000402325	0.0347989	0.0347989
Q15024_EXOSC7	14	3	3	291	0.901	0.951	0.881	0.865	0.94	0.96	0.967	0.811	0.966	0.797	0.886	0.478	1.106	0.952	0.737	0.886	1.144	0.931	0.763	0.754	0.989	0.829	1.259	1.105	1.143	1.426	0.928	1.31	1.145	0.962	1.312	1.211	1.122	0.806	1.014	1.457	1.218	1.038	0.735	0.349369	1.274	0.000213138	0.0265705	0.0265705
Q9NUU6_OTULINL	13	7	7	356	0.976	0.835	0.935	0.801	0.795	0.629	1.008	0.966	0.769	1.082	1.096	0.922	0.85	0.666	0.972	0.893	0.756	0.859	1.248	0.812	0.93	0.898	1.079	1.286	1.657	1.183	1.068	0.843	0.893	0.993	0.919	1.387	1.125	1.122	0.93	1.657	1.153	1.657	1.137	0.400325	1.31981	0.000534914	0.0402179	0.0402179
Q8N6T7_SIRT6	10	2	2	355	1.086	0.835	0.718	0.801	1.017	0.758	0.841	0.84	0.873	0.963	0.759	0.798	0.937	0.837	0.747	0.841	0.816	0.853	0.818	0.992	0.727	0.88	1.112	0.793	1.2	1.207	0.942	1.342	0.917	0.873	1.082	1.272	0.827	1.2	1.344	1.095	1.054	0.927	0.812	0.313996	1.24315	0.000343754	0.0322106	0.0322106
Q9UKW4_VAV3	6	5	3	847	0.927	0.798	0.877	0.512	0.885	0.823	0.922	0.83	0.738	1.11	0.947	0.903	0.714	0.742	0.888	0.687	0.791	0.674	0.788	0.765	0.754	0.83	1.163	1.544	1.427	1.236	0.647	1.144	0.975	0.947	1.175	1.323	1.657	1.074	0.877	1.057	1.657	0.96	0.982	0.520382	1.43433	8.74e-05	0.0214994	0.0214994
Q9P2D1_CHD7	2	5	2	2997	1.072	0.656	0.847	0.665	0.765	0.967	0.815	0.859	0.555	0.702	0.492	0.884	0.741	0.612	0.767	0.645	1.259	0.677	0.598	0.676	1.029	0.452	1.43	1.482	1.657	1.657	0.748	1.307	1.085	0.712	1.657	1.237	1.657	0.471	0.722	1.577	1.207	1.235	0.696	0.667326	1.58813	0.000363349	0.0328727	0.0328727
Q99626_CDX2	7	3	3	313	0.887	0.767	0.811	0.721	0.724	0.467	1.081	0.842	0.652	0.483	0.915	0.883	0.937	0.749	0.845	1.014	0.758	0.592	0.526	0.529	0.787	0.784	1.598	1.278	1.657	1.657	1.003	1.526	0.728	0.801	1.657	0.947	1.343	0.832	0.712	1.566	1.657	1.529	0.763	0.715198	1.64171	8.19e-05	0.0214994	0.0214994
Q99698_LYST	1	5	5	3801	0.715	1.151	1.002	0.661	0.823	0.788	0.697	0.716	0.721	0.703	0.952	0.422	0.905	0.57	0.736	0.823	0.899	0.654	0.669	0.808	0.706	0.861	1.126	0.993	1.224	1.627	0.839	1.657	0.946	1.211	1.402	1.165	0.841	0.854	1.059	1.657	1.657	1.385	0.727	0.634408	1.5523	4.46e-05	0.0193515	0.0193515
P25092_GUCY2C	3	3	3	1073	0.816	0.518	0.73	0.64	0.57	0.572	1.041	0.752	0.452	0.721	0.609	0.895	0.695	0.397	0.772	0.571	0.666	0.684	0.719	0.7	0.596	0.711	1.296	1.507	1.657	1.24	0.563	1.604	0.9	0.695	1.657	1.226	1.657	0.701	0.635	1.386	1.657	1.657	0.627	0.850931	1.80367	9.07e-05	0.0216313	0.0216313
Q86Y79_PTRH1	12	2	2	214	0.959	1.127	1.031	0.647	1.048	0.874	1.077	0.657	0.949	0.731	1.084	0.676	1.054	0.885	1.029	0.896	0.819	0.709	0.593	0.954	1	0.856	1.122	1.281	1.657	0.995	0.992	0.957	1.241	0.899	0.944	1.037	1.051	1.048	1.288	0.985	1.318	1.444	0.922	0.33675	1.26291	0.000679829	0.0457345	0.0457345
Q9UJ83_HACL1	3	2	2	578	0.804	0.652	0.925	0.655	0.778	0.557	0.925	0.772	0.886	0.891	0.881	0.689	1.004	0.717	0.883	0.866	0.92	0.616	0.643	0.817	0.924	0.835	1.629	1.108	1.274	1.627	0.818	1.398	0.918	0.935	1.657	1.005	1.38	0.744	0.811	1.33	1.358	1.234	0.826	0.556864	1.47107	0.000122248	0.0240553	0.0240553
P46531_NOTCH1	1	2	1	2555	0.781	0.698	0.758	0.649	0.636	0.738	0.666	0.845	0.712	0.912	1.058	0.783	1.02	0.581	0.898	0.926	1.322	0.906	1.21	1.001	0.764	1.09	1.031	1.121	1.191	1.253	1.114	1.205	0.913	0.916	1.355	0.946	1.657	1.096	1.345	1.657	1.34	1.12	1.042	0.471088	1.38615	2.8e-05	0.0169545	0.0169545
Q9Y5S8_NOX1	2	1	1	564	0.792	0.622	0.785	0.756	0.578	0.669	1.657	0.805	0.641	0.683	0.649	0.76	0.623	0.614	0.725	0.687	0.647	0.819	0.661	1.657	0.827	0.596	0.938	1.657	1.365	1.657	0.777	0.856	1.103	0.84	0.957	1.607	1.61	0.7	0.931	1.364	1.657	1.657	0.77	0.61694	1.53362	0.000733503	0.0481117	0.0481117
Q96HP4_OXNAD1	4	1	1	312	0.938	0.88	0.776	0.815	0.957	0.559	0.708	0.81	0.662	0.812	0.687	0.568	0.648	0.834	0.552	0.826	0.961	0.636	0.708	1.135	0.722	0.633	1.103	1.443	1.657	1.448	0.899	1.24	0.911	0.827	1.191	1.074	1.304	0.9	1.286	1.218	1.612	1.255	0.646	0.6222	1.53922	1.34e-05	0.0109372	0.0109372
Q9HDC5_JPH1	2	1	1	661	0.64	0.452	0.774	0.604	0.698	1.49	0.725	0.554	0.485	0.946	0.781	1.502	1.15	0.589	1.214	0.895	0.947	0.937	0.959	0.811	1.428	0.806	1.453	0.998	1.272	1.264	0.946	1.437	1.062	0.921	1.521	1.414	1.657	0.793	0.899	1.35	1.657	1.482	1.008	0.496445	1.41073	0.000514821	0.0393852	0.0393852
