# Supplementary material for: Proteomics-Derived Biomarker Panel Facilitates Distinguishing Primary Lung Adenocarcinomas With Intestinal or Mucinous Differentiation From Lung Metastatic Colorectal Cancer
Source: Mol Cell Proteomics. 2024 Apr 10;23(5):100766. doi: 10.1016/j.mcpro.2024.100766 (PMC11092395; doi:10.1016/j.mcpro.2024.100766)
Supplement: Supplemental Tables S6 [file mmc6.xlsx]

## Sheet: Supplementary_Table_S6_20231026
Supplementary Table S6. The expression of 64 proteins highly expressed in PAIM.
Accession_Gene.Symbol	Coverage [%]	# Peptides	# Unique Peptides	# AAs	P01	P02	P03	P04	P05	P06	P07	P08	P09	P10	P11	P12	P13	P14	P15	P16	P17	P18	P19	P20	P21	P22	lm01	lm02	lm03	lm04	lm05	lm06	lm07	lm08	lm09	lm10	lm11	lm12	lm13	lm14	lm15	lm16	lm17	log2fc	fold.change	p_value	p_adjust_value	P
P08729_KRT7	60	40	4	469	1.019	1.483	0.542	0.757	1.183	1.302	0.973	1.654	1.657	1.034	0.802	0.287	0.525	1.657	1.026	1.657	0.658	1.657	1.088	1.109	0.971	1.657	0.4	0.462	0.317	0.565	0.702	0.599	0.584	0.676	0.513	0.418	0.245	0.8	0.552	0.331	0.399	0.43	0.687	-1.13666	0.454812	1e-06	0.00393696	0.00393696
Q9C0C2_TNKS1BP1	30	44	44	1729	0.986	1.034	0.908	1.485	1.306	0.934	0.962	1.229	1.155	1.121	1.046	0.91	1.097	1.188	1.114	1.133	0.997	1.305	1.159	0.966	0.897	1.136	0.949	0.851	0.886	0.851	0.989	0.965	0.865	0.912	0.895	0.804	0.866	0.866	0.791	0.819	0.918	0.894	1.052	-0.293641	0.81584	4.09e-06	0.0107286	0.0107286
P15311_EZR	54	43	29	586	0.954	1.006	1.037	1.302	0.892	1.275	1.336	1.391	1.172	1.068	1.091	1.017	1.007	1.348	1.01	1.098	0.667	1.002	1.22	0.896	1.396	1.638	0.685	0.801	0.726	0.886	1.012	1.027	0.947	1.018	0.765	0.921	0.66	1.17	1.031	0.635	0.703	0.759	1.082	-0.371385	0.77304	0.000182171	0.0265705	0.0265705
P08758_ANXA5	78	29	28	320	0.732	0.828	0.79	1.343	1.481	0.637	1.404	1.376	1.068	0.862	0.77	0.595	1.121	1.624	0.946	1.337	0.698	1.657	0.882	1.657	0.971	1.373	0.704	0.789	0.564	0.686	0.832	0.707	0.757	0.836	0.694	0.783	0.703	0.915	0.682	0.859	0.712	0.712	0.953	-0.534145	0.690568	0.00021218	0.0265705	0.0265705
P37802_TAGLN2	72	21	20	199	1.017	1.331	0.802	1.657	1.657	0.824	1.018	1.132	1.24	0.968	1.087	0.851	1.228	1.107	0.987	1.053	0.825	1.286	1.227	0.672	1.026	1.062	0.756	0.722	0.776	0.83	0.906	0.973	0.803	0.884	0.896	0.762	0.798	0.808	0.853	0.826	0.858	0.849	0.864	-0.392259	0.761936	8.2e-05	0.0214994	0.0214994
P09493_TPM1	66	33	11	284	0.739	1.14	0.871	1.189	1.025	1.246	1.472	0.862	1.657	0.949	0.811	1.148	1.003	1.539	1.019	1.558	0.711	1.234	0.968	0.964	1.431	1.092	0.742	0.767	0.613	0.725	0.845	1.134	0.865	1.179	0.995	0.556	0.771	0.729	0.855	0.966	0.78	1.048	0.762	-0.409091	0.753098	0.000447183	0.0374444	0.0374444
Q14847_LASP1	40	13	13	261	0.754	0.951	1.03	1.657	1.276	0.902	1.241	1.107	0.969	1.006	0.86	0.88	1.187	1.147	1.184	1.097	0.974	0.97	0.997	1.249	1.556	1.07	0.783	0.771	0.662	0.685	0.887	0.811	0.68	1.129	0.762	0.802	0.852	0.804	0.62	1.125	1.038	1.037	1.043	-0.359751	0.779299	0.000311494	0.0310914	0.0310914
O75976_CPD	18	21	21	1380	1.524	1.385	0.992	1.273	1.657	1.376	1.423	1.431	0.872	0.619	1.101	1.001	1.585	1.129	0.742	0.92	0.901	0.945	0.594	1.114	1.156	0.97	1.058	0.972	0.819	0.859	0.774	0.735	0.809	0.782	0.784	0.953	0.962	0.65	0.742	0.717	0.914	0.803	0.748	-0.439376	0.737453	0.000230199	0.0278754	0.0278754
Q9UNF0_PACSIN2	33	14	14	486	0.998	0.842	0.848	1.194	1.236	0.885	0.977	1.339	0.978	1.158	1.199	0.676	1.004	1.325	1.076	0.976	1.015	1.055	1.061	1.413	0.905	1.131	0.595	0.7	0.816	0.875	0.907	0.929	0.949	0.867	0.783	0.85	1.023	1.161	1.003	0.752	0.861	0.79	0.904	-0.285622	0.820388	0.000495873	0.0393028	0.0393028
O14745_SLC9A3R1	45	14	14	358	0.675	0.852	1.158	0.947	1.334	1.022	1.657	1.544	0.916	0.824	0.828	1.021	0.967	0.995	0.966	0.99	1.225	0.987	0.804	0.921	1.657	1.311	0.798	0.585	0.964	0.696	0.751	0.773	1.001	1.134	0.803	0.851	0.754	0.721	0.629	0.744	0.875	0.822	0.767	-0.416077	0.74946	0.000329161	0.0315955	0.0315955
P28370_SMARCA1	19	21	10	1054	1.657	1.657	1.039	0.925	0.951	1.657	1.32	1.269	0.946	0.966	1.204	0.988	0.725	0.9	1.164	0.91	1.657	1.045	0.898	0.815	1.657	0.888	0.79	0.817	0.67	0.834	0.922	0.869	0.896	1.081	0.888	0.643	0.758	0.823	0.8	0.733	0.915	0.708	1.065	-0.456519	0.728742	0.000216048	0.0265705	0.0265705
Q5VT25_CDC42BPA	13	21	18	1732	0.986	1.023	1.099	1.431	1.318	0.856	1.114	1.2	1.008	0.912	0.888	1.149	1.657	1.218	1.135	1.171	1.013	1.369	1.056	0.622	1.021	1.126	0.881	0.804	0.663	0.825	0.945	1.008	0.863	0.939	0.775	0.96	0.905	0.91	0.799	0.827	0.906	0.785	1.108	-0.337653	0.791328	0.000113358	0.0228779	0.0228779
Q9BV36_MLPH	30	13	13	600	0.852	0.575	0.518	1.657	1.657	0.601	0.708	0.966	0.798	0.966	0.48	0.476	1.657	1.657	0.633	1.35	0.388	1.158	0.581	0.673	0.736	1.632	0.31	0.344	0.366	0.745	0.721	0.401	0.395	0.431	0.482	0.399	0.267	0.466	0.498	0.29	0.415	0.3	0.448	-1.13737	0.454587	3.23e-05	0.0181561	0.0181561
Q9Y4F5_CEP170B	15	18	18	1589	0.962	1.224	1.114	1.342	0.989	1.14	1.26	1.498	1.128	0.88	0.994	0.938	0.845	1.124	0.979	1.122	1.266	1.221	0.815	0.862	1.385	1.223	1.338	0.885	1.095	0.875	0.9	1.048	0.807	0.881	0.819	0.828	0.771	0.703	0.666	0.746	0.832	1.087	0.836	-0.313469	0.804705	0.000549804	0.0408256	0.0408256
Q9NQX4_MYO5C	10	16	13	1742	0.784	0.957	0.884	1.657	1.42	0.993	1.05	0.973	0.958	1.093	1.489	0.981	1.256	1.657	1.168	1.223	0.784	0.908	1.039	1.256	0.946	1.56	0.834	0.843	0.763	1.244	1.055	0.828	0.882	0.846	0.818	0.734	0.698	0.973	1.012	0.741	0.808	0.578	1.028	-0.397692	0.759072	0.000339138	0.0321609	0.0321609
O95721_SNAP29	51	10	10	258	1.284	1.657	1.102	1.17	1.396	1.14	0.834	0.993	0.904	0.957	1.153	0.885	1.26	1.006	1.06	1.221	0.665	1.137	1.021	1.051	1.292	1.067	0.806	0.737	1.012	0.842	0.968	1.052	0.924	1.192	0.919	0.885	0.881	0.795	0.729	0.904	0.865	0.988	0.93	-0.280669	0.823209	0.000755742	0.0487578	0.0487578
P50440_GATM	30	9	9	423	1.165	1.21	1.011	0.926	1.657	1.657	0.85	1.272	0.699	0.843	0.859	1.005	1.264	1.657	0.815	0.889	0.731	0.96	0.811	1.657	1.491	0.917	0.736	0.671	0.649	0.817	0.739	0.732	0.909	0.756	0.804	0.775	0.707	0.772	0.7	0.775	0.662	0.84	0.852	-0.544792	0.68549	6.68e-05	0.0194825	0.0194825
P04626_ERBB2	13	11	10	1255	0.855	0.812	1.092	1.365	1.309	0.955	1.226	0.904	0.811	0.554	0.866	0.884	1.064	1.168	0.823	0.983	0.981	0.772	0.552	1.37	1.657	0.929	0.858	0.839	0.777	0.637	0.635	0.719	0.65	0.754	0.522	0.809	0.77	0.596	0.473	0.882	0.952	0.922	0.758	-0.433036	0.740701	0.000441168	0.037338	0.037338
Q8IYJ3_SYTL1	24	11	11	562	0.929	1.034	1.105	1.657	1.52	0.944	0.978	1.016	1.116	0.928	0.984	1.095	1.244	1.657	0.909	1.149	0.814	1.291	0.922	0.866	0.804	1.537	0.723	0.724	0.77	0.886	0.986	0.726	1.08	1.094	0.822	0.859	0.743	0.719	0.918	0.696	0.755	0.635	1.008	-0.420564	0.747133	0.000148047	0.0242767	0.0242767
Q99447_PCYT2	25	10	10	389	0.839	0.801	0.895	1.59	1.228	1.313	1.472	1.071	0.854	0.908	0.822	0.68	0.989	1.155	1.145	1.121	1	1.027	0.968	1.104	1.657	1.164	0.763	0.95	0.846	1.056	0.709	0.932	0.847	0.839	0.909	0.798	0.83	0.811	0.693	0.801	0.967	0.797	0.82	-0.356315	0.781157	0.00037805	0.033814	0.033814
Q15126_PMVK	39	7	7	192	1.657	1.391	0.803	1.077	1.646	1.39	0.997	0.947	1.018	0.772	1.029	0.782	1.591	0.974	0.848	0.94	1.305	1.172	0.796	1.578	0.94	0.94	1.017	0.813	0.891	0.894	0.874	0.809	1	0.833	0.849	0.966	0.78	0.762	0.754	0.707	0.769	0.732	0.791	-0.416229	0.749381	0.000319345	0.0310914	0.0310914
Q9H788_SH2D4A	21	9	9	454	1.499	0.973	0.813	1.657	1.207	1.384	1.132	1.657	0.815	0.895	0.949	0.7	1.367	1.657	0.815	1.219	1.058	1.249	0.992	1.054	0.941	1.612	0.798	0.766	0.778	0.742	0.843	0.706	0.809	0.75	0.981	0.893	0.783	0.763	0.971	0.656	0.689	0.737	0.788	-0.558781	0.678876	1.18e-05	0.0109372	0.0109372
Q8IY33_MICALL2	14	13	13	904	1.087	0.99	1.076	1.657	1.056	1.215	1.306	1.131	0.946	0.965	0.914	0.982	1.188	1.223	0.84	1.102	0.996	1.327	0.998	0.918	1.052	1.039	0.93	0.863	0.738	0.844	0.938	0.978	0.933	0.914	0.987	0.911	0.818	0.771	0.81	0.936	1.168	1.152	0.858	-0.254725	0.838147	0.000660285	0.0450073	0.0450073
Q9UI15_TAGLN3	18	3	1	199	1.002	1.084	0.937	1.657	1.657	0.807	1.045	1.045	1.189	1.097	0.928	0.948	1.203	1.009	1.019	1.003	0.843	1.404	1.101	0.821	0.999	0.957	0.825	0.676	0.932	1.046	0.953	0.937	1.054	0.902	0.875	0.812	0.772	0.828	0.889	0.792	0.792	0.852	0.884	-0.30862	0.807414	0.000598678	0.0432312	0.0432312
Q9H098_FAM107B	34	6	6	131	1.233	1.032	1.257	1.657	1.353	0.769	0.96	1.262	0.901	0.976	0.954	0.55	1.262	1.14	0.822	1.086	1.289	1.047	1.059	0.896	1.487	1.146	0.562	0.514	0.56	0.764	0.947	0.824	1.074	1.305	0.798	0.742	0.598	0.812	0.612	0.766	0.528	0.772	0.982	-0.503178	0.705551	9.98e-05	0.0221362	0.0221362
P51153_RAB13	26	5	3	203	1.078	1.259	0.744	1.298	1.279	1.198	0.874	1.134	0.984	0.742	0.982	1.079	1.293	1.185	0.868	1.013	1.329	1.117	0.838	1.374	0.955	1.073	0.839	0.923	0.861	0.801	0.802	1.012	0.958	0.797	0.905	0.956	0.957	0.819	0.747	1.053	0.701	0.797	0.823	-0.311862	0.805601	8.58e-05	0.0214994	0.0214994
Q8IV36_HID1	14	8	8	788	1.155	1.09	1.12	1.657	1.657	1.151	1.196	1.447	0.925	0.704	0.764	0.778	1.199	1.477	0.775	1.089	1.103	0.865	0.626	1.657	1.357	1.008	0.802	0.907	0.666	0.691	0.709	0.778	0.818	0.815	0.827	0.933	0.847	0.687	0.728	1.049	0.857	0.82	0.744	-0.486514	0.713748	0.000111304	0.0228779	0.0228779
Q9P206_KIAA1522	10	8	8	1035	1.038	0.846	0.927	1.657	1.457	0.959	1.079	1.239	1	0.865	0.97	0.813	1.482	1.38	0.931	0.994	0.886	1.114	0.808	1.607	1.172	1.172	1.056	0.912	1.061	0.958	0.762	1.086	0.764	0.838	0.756	0.87	0.733	0.615	0.711	0.879	0.89	0.983	0.74	-0.367325	0.775219	0.000476073	0.0392315	0.0392315
Q9Y5V3_MAGED1	12	8	4	778	1.279	1.657	1.255	0.807	1.068	1.657	1.319	1.29	0.88	0.857	0.817	0.669	1.411	0.544	1.199	0.777	1.657	1.042	0.725	0.919	1.627	0.788	0.943	1.017	0.753	0.687	0.607	0.864	0.793	0.918	0.951	0.711	0.85	0.598	0.558	0.766	0.795	0.714	0.773	-0.49445	0.709832	0.000515396	0.0393852	0.0393852
P08263_GSTA1	31	7	4	222	0.914	0.654	1.595	1.524	1.657	1.657	1.657	1.657	0.653	0.951	0.545	0.999	0.979	1.657	0.677	1.468	0.593	0.897	0.533	0.826	0.502	1.657	0.469	0.68	0.441	0.506	0.653	0.532	1.104	1.402	0.522	0.535	0.414	0.595	0.79	0.429	0.506	0.502	0.594	-0.812034	0.569578	0.000260626	0.0293055	0.0293055
Q05823_RNASEL	12	10	9	741	1.373	1.527	1.014	1.426	1.565	1.398	0.848	1.07	1.194	0.881	1.115	0.697	1.472	0.92	1.05	1.125	0.827	1.167	0.845	1.338	1.156	1.058	0.848	0.856	0.679	0.828	0.926	0.885	0.892	1.03	0.852	1.165	0.868	0.942	0.823	0.917	0.809	0.882	0.836	-0.36515	0.776388	0.000152721	0.024532	0.024532
Q6ZU35_CRACD	12	10	9	1233	0.803	0.886	1.061	1.657	1.601	0.739	1.423	1.436	0.954	0.85	0.432	0.905	1.448	1.657	0.782	1.329	0.73	1.594	0.699	1.657	0.765	1.265	0.856	0.622	0.535	0.582	0.56	0.668	0.515	0.887	0.727	0.724	0.614	0.377	0.537	1.173	1.146	1.264	0.747	-0.605117	0.657418	0.000663302	0.0450073	0.0450073
Q15121_PEA15	35	4	4	130	1.149	1.233	1.221	1.021	1.288	1.016	1.055	1.044	1.039	1.028	1.04	0.904	1.305	0.87	0.907	1.125	0.798	1.279	1.048	1.061	1.096	1.273	0.793	0.733	0.819	0.946	0.944	1.02	1.052	0.982	0.897	0.805	0.877	0.867	0.911	0.681	0.896	0.957	1.084	-0.26886	0.829975	5.12e-05	0.0193515	0.0193515
Q9H7D0_DOCK5	6	13	12	1870	1.212	0.998	0.907	1.657	1.35	0.86	1.164	1.217	1.165	0.934	0.903	0.907	1.147	1.246	0.911	1.156	0.943	1.337	0.866	1.431	1.049	1.212	0.853	1.024	0.884	1.003	0.982	0.835	0.864	0.882	0.675	1.222	0.889	0.802	0.799	0.842	0.947	0.849	0.948	-0.311515	0.805795	0.000266917	0.0295902	0.0295902
Q9HCH5_SYTL2	11	9	9	934	0.609	1.03	0.74	1.657	1.511	1.08	1.386	0.713	0.818	0.767	0.632	1.379	1.657	1.657	0.594	1.147	0.485	0.906	0.758	1.137	0.647	1.595	0.667	0.608	0.878	0.748	0.693	0.776	0.645	0.716	0.834	0.628	0.573	0.639	0.64	0.742	0.622	0.564	0.543	-0.620054	0.650647	0.000390574	0.0345417	0.0345417
Q96FQ6_S100A16	64	6	6	103	1.024	1.226	0.876	1.657	1.034	1.072	0.817	1.037	1.124	0.862	0.81	0.999	1.657	0.852	0.949	0.899	1.286	1.471	0.784	1.628	1.023	1.326	0.877	0.733	0.744	0.888	0.827	0.923	0.815	0.762	0.807	1.071	0.757	0.815	0.835	0.991	0.712	0.709	0.956	-0.407556	0.753899	0.000246889	0.0292035	0.0292035
Q99584_S100A13	52	7	7	98	1.154	1.657	1.07	1.333	0.939	1.257	1.038	0.758	1.157	0.98	1.153	0.855	1.364	1.013	0.885	1.045	1.192	1.657	1.048	0.932	0.813	1.139	0.754	0.632	0.702	0.605	0.9	0.943	0.924	1.042	0.674	0.905	0.711	0.794	0.76	0.854	0.627	0.807	0.945	-0.475839	0.719048	8.54e-06	0.0109372	0.0109372
Q6BCY4_CYB5R2	35	7	7	276	1.567	1.05	1.02	0.962	1.187	0.978	1.351	1.331	1.163	0.804	1.205	1.114	0.99	1.061	0.897	1.067	1.034	1.185	1.161	0.971	1.172	1.326	1.049	0.939	0.902	1.183	0.846	0.928	0.882	0.975	0.829	0.884	0.867	0.766	0.877	0.939	1.043	0.724	0.893	-0.291769	0.8169	6.39e-05	0.0193515	0.0193515
Q86WR0_CCDC25	28	6	6	208	1.168	0.788	1.161	1.397	1.5	0.934	1.015	1.065	0.822	0.909	0.99	0.883	1.442	1.325	1.249	0.999	1.173	0.996	0.93	1.027	0.657	1.225	0.721	0.822	1.008	0.88	0.813	0.892	0.937	1.011	0.772	0.896	0.654	0.767	1.046	0.711	0.972	0.842	0.957	-0.314262	0.804262	0.000499337	0.0393028	0.0393028
O00194_RAB27B	21	4	3	218	0.656	0.775	0.779	1.657	1.657	0.705	1.001	0.898	1.061	0.739	0.758	1.102	1.657	1.657	0.768	1.421	0.648	1.2	0.704	1.192	0.752	1.309	0.679	0.762	0.536	0.743	0.864	0.722	0.664	0.693	0.585	0.669	0.596	0.712	0.731	0.561	0.648	0.544	0.756	-0.638438	0.642408	0.000101246	0.0221362	0.0221362
P55285_CDH6	8	5	5	790	0.557	0.639	0.831	0.927	1.147	1.139	0.979	1.657	0.873	1.303	0.711	0.94	0.748	1.048	0.959	1.081	0.775	1.657	1.111	0.607	0.837	1.657	0.783	0.55	0.436	0.61	0.849	0.774	0.842	0.909	0.692	0.698	0.627	0.768	0.767	0.526	0.808	0.812	0.796	-0.485057	0.714469	0.000706684	0.0470196	0.0470196
Q9HCY8_S100A14	40	4	4	104	0.759	0.65	0.579	1.657	1.643	0.855	0.469	0.947	0.975	0.471	0.413	1.468	1.657	0.57	0.517	1.075	1.657	1.398	0.423	1.657	1.068	1.657	0.662	0.467	0.356	0.615	0.448	0.83	0.522	0.354	0.477	1.292	0.487	0.349	0.424	0.633	0.377	0.323	0.386	-0.953801	0.516271	0.000215592	0.0265705	0.0265705
O60831_PRAF2	20	3	3	178	1.152	1.254	1.199	1.246	1.159	1.657	1.176	1.368	1.208	0.892	1.059	0.813	1.12	0.836	0.939	0.996	1.2	1.385	0.734	0.939	1.248	1.02	0.797	0.97	0.836	0.682	0.788	1.088	1.009	1.101	1.009	0.747	0.823	0.874	0.764	0.785	0.779	0.899	0.909	-0.355255	0.781731	8.21e-05	0.0214994	0.0214994
O95249_GOSR1	14	4	4	250	1.187	1.107	1.097	1.16	1.264	1.238	1.029	1.134	1.082	0.901	1.062	0.821	1.151	0.901	0.935	0.99	0.895	0.895	0.82	1.52	1.14	0.917	1.008	0.988	0.78	0.89	0.897	0.876	0.76	0.895	0.91	0.815	0.929	0.841	0.736	0.835	1.056	0.889	0.767	-0.272415	0.827932	0.000128728	0.0241243	0.0241243
Q9ULD2_MTUS1	5	5	5	1270	1.657	0.829	0.739	1.515	1.219	1.4	1.408	1.645	0.843	1.025	1.291	0.45	1.072	1.307	1.056	1.109	0.975	1.144	0.929	1.121	0.619	1.222	0.634	0.677	0.892	0.917	0.905	0.973	0.981	0.965	0.921	0.738	0.766	0.953	0.682	0.707	0.855	0.694	0.635	-0.450657	0.73171	0.000319959	0.0310914	0.0310914
P0DI83_RAB34	18	2	2	198	1.346	1.354	0.868	0.892	0.85	1.657	1.657	1.657	1.388	1.299	1.177	0.74	0.573	0.664	1.198	1.151	1.507	1.657	0.974	0.471	1.657	1.507	0.576	0.496	0.287	0.321	0.948	0.536	0.445	0.816	0.416	0.337	0.282	0.488	0.413	0.33	0.753	0.406	0.975	-1.20035	0.435169	6.5e-08	0.000511675	0.000511675
Q86X02_CDR2L	7	3	3	465	0.932	1.39	0.849	1.078	1.657	0.911	1.136	1.381	1.26	0.863	0.737	1.657	0.855	1.4	0.902	1.16	1.368	1.027	0.799	1.261	1.657	1.092	0.919	0.842	0.711	0.865	0.862	0.966	0.916	0.713	0.832	0.663	0.785	0.739	0.853	0.733	0.707	0.698	0.789	-0.528405	0.693321	1.16e-05	0.0109372	0.0109372
Q9ULT0_TTC7A	5	3	3	858	1.089	1.155	0.994	1.657	1.434	1.149	1.166	1.038	1.041	0.875	1.262	0.691	0.893	1.526	1.097	1.129	0.702	1.083	0.827	1.258	0.803	1.194	0.687	0.801	0.667	0.618	0.881	1.074	0.793	1.09	0.707	0.728	0.662	0.84	0.72	0.768	0.763	0.617	0.824	-0.489945	0.712052	1.39e-05	0.0109372	0.0109372
Q8IZ41_RASEF	5	3	2	740	1.004	1.162	0.833	1.585	1.27	0.994	1.259	1.059	0.977	0.729	0.972	0.82	1.657	1.194	0.624	1.04	1.044	1.282	0.678	1.138	1.161	1.186	0.882	0.795	0.851	0.95	0.614	0.82	0.885	0.747	0.885	0.905	0.929	0.607	0.712	1.003	0.791	0.823	0.631	-0.403168	0.756196	0.000193342	0.0265705	0.0265705
Q96EC8_YIPF6	5	1	1	236	1.102	1.157	0.96	1.248	1.13	1.315	0.896	1.173	0.881	1.05	0.855	0.779	1.468	0.808	1.108	0.957	0.878	1.077	1.02	1.278	0.851	0.968	1.067	0.893	0.867	0.814	0.807	0.815	0.788	0.889	0.829	0.988	0.784	0.789	0.755	0.806	0.939	0.891	0.854	-0.283595	0.821541	0.000165795	0.0250956	0.0250956
Q92623_TTC9	11	2	2	222	0.956	1.657	1.134	1.377	0.624	1.657	1.212	0.666	1.036	0.951	0.942	1.257	0.55	0.994	1.271	1.657	1.535	1.56	0.878	0.903	1.377	1.445	0.83	0.614	0.383	0.519	1.082	0.731	0.872	1.376	0.812	0.559	0.513	0.833	0.63	0.445	0.787	1.118	1.065	-0.589225	0.6647	0.000307317	0.0310914	0.0310914
Q9BRT3_MIEN1	17	2	2	115	1.343	1.178	1.267	1.089	1.078	1.268	1.442	1.023	0.992	0.896	1.103	0.58	1.657	1.271	0.936	1.216	1.484	1.206	1.03	1.274	1.657	1.273	0.839	0.902	0.765	1.034	1.17	1.093	1.119	0.866	1.028	0.903	0.973	0.803	1.038	0.735	0.852	0.938	0.773	-0.358311	0.780078	0.000162405	0.0250956	0.0250956
Q5TGL8_PXDC1	9	2	2	231	1.168	0.999	0.98	1.657	1.197	0.773	1.657	1.198	1.056	0.932	1.046	0.629	1.197	1.082	0.936	1.187	1.177	1.144	0.87	0.792	0.889	1.088	0.873	0.897	0.559	0.758	1.025	0.849	1.003	0.733	0.66	0.931	0.827	0.937	0.798	0.757	0.926	0.525	0.782	-0.401271	0.757191	0.000189914	0.0265705	0.0265705
Q3ZCQ3_FAM174B	21	2	2	159	1.069	0.859	0.89	1.657	1.541	1.036	1.034	1.213	0.866	0.937	1.163	0.949	1.178	1.22	1.005	1.195	1.235	0.778	0.998	0.906	0.802	1.526	0.97	0.812	0.757	1.163	0.842	0.905	0.712	0.684	0.77	0.695	0.633	0.85	0.714	0.968	0.893	0.603	0.849	-0.42773	0.74343	6.35e-05	0.0193515	0.0193515
Q5TBA9_FRY	1	3	3	3013	1.257	1.047	1.022	1.552	1.025	1.144	1.553	1.347	0.783	1.154	1.215	0.857	0.967	1.054	1.163	0.814	1.241	1.027	1.019	1.32	1.065	0.777	0.858	0.687	0.597	0.987	1.095	0.76	1.126	1.109	0.892	0.818	0.755	0.93	0.903	0.925	0.849	0.855	0.944	-0.321497	0.800239	0.000479179	0.0392315	0.0392315
Q9BX69_CARD6	2	1	1	1037	1.046	1.122	1.284	1.043	0.916	1.322	1.242	1.353	1.102	1.502	1.184	1.497	1.229	0.77	1.196	1.151	1.181	1.643	1.288	0.863	1.537	1.059	1.028	0.943	0.631	0.831	0.94	0.828	1.091	1.139	1.057	0.944	0.851	0.803	0.745	0.816	0.832	0.72	1.054	-0.426563	0.744032	5.84e-06	0.0109372	0.0109372
Q9NSC7_ST6GALNAC1	4	3	3	600	1.645	0.554	0.467	1.657	1.657	1.228	0.616	1.215	0.415	0.233	0.892	0.781	1.657	1.657	0.278	0.856	0.295	0.912	0.268	1.121	1.134	1.657	0.713	0.193	0.657	0.396	0.181	0.35	0.333	0.439	0.286	1.299	0.207	0.192	0.482	0.162	0.379	0.189	0.24	-1.28995	0.408964	0.000137215	0.0242236	0.0242236
O60245_PCDH7	3	2	2	1069	0.417	1.549	1.325	0.645	1.601	0.565	1.657	1.657	1.657	0.875	1.529	1.018	0.598	1.199	0.758	1.178	0.795	1.101	0.654	0.695	1.657	0.806	0.745	0.722	0.475	0.467	0.536	0.988	0.469	1.021	0.547	0.338	0.665	0.532	0.483	0.876	0.562	0.796	0.613	-0.771514	0.585802	0.000128286	0.0241243	0.0241243
Q8WV28_BLNK	7	2	2	456	1.148	1.363	1.488	1.498	1.37	1.439	1.657	0.871	0.778	1.174	1.22	1.256	1.657	1.657	1.295	1.259	0.536	1.306	0.849	1.083	0.953	1.657	0.637	0.801	0.934	0.579	0.844	0.853	1.295	1.657	1.035	0.897	0.763	0.01	0.759	0.934	0.635	0.79	1.05	-0.554833	0.680736	0.000611766	0.043462	0.043462
Q9HBA0_TRPV4	1	1	1	871	0.984	0.863	1.233	1.469	0.772	1.28	1.1	1.061	1.147	0.872	0.8	1.001	1.128	1.657	0.91	1.657	1.538	1.403	0.804	1.303	1.021	1.459	0.886	0.657	0.648	0.89	0.783	0.725	1.124	1.072	0.83	0.759	0.892	0.741	0.981	0.688	0.635	0.634	0.895	-0.507533	0.703424	2.42e-05	0.015843	0.015843
Q68DH5_LMBRD2	3	2	2	695	1.657	1.369	0.999	1.297	1.138	1.585	0.94	0.657	0.759	1.191	1.127	0.991	1.575	0.85	1.46	1.037	0.899	1.069	1.07	1.255	1.237	1.129	0.803	1.11	0.993	0.722	0.674	0.946	0.517	1.032	0.656	0.834	0.859	0.545	0.558	0.829	1.155	0.769	1.057	-0.475161	0.719386	0.000110675	0.0228779	0.0228779
Q49MG5_MAP9	1	1	1	647	1.209	1.375	1.484	0.985	1.501	1.323	1.349	1.097	1.509	0.888	1.105	0.663	1.191	1.248	1.059	1.507	1.103	1.033	0.717	0.964	1.316	0.802	1.08	0.738	0.471	0.826	0.878	0.596	1.033	1.339	0.783	0.656	0.578	0.698	0.562	0.593	1.188	0.62	0.804	-0.547594	0.68416	5.97e-05	0.0193515	0.0193515
Q96KM6_ZNF512B	2	2	2	892	1.448	1.006	1.127	0.947	0.992	1.526	1.194	1.063	0.964	0.993	0.84	1.176	0.758	0.873	1.215	0.939	1.19	1.06	1.019	1.425	1.339	1.035	0.847	0.85	0.884	0.697	0.96	0.864	0.877	1.116	0.907	0.788	0.834	0.729	0.766	1.022	1.067	0.769	1.167	-0.300053	0.812223	0.000514181	0.0393852	0.0393852
Q9UHF7_TRPS1	1	2	2	1281	1.089	0.7	1.57	0.963	1.021	1.278	0.926	1.657	1.065	1.657	0.912	1.03	0.933	0.973	1.139	1.409	1.016	1.657	0.678	1.657	1.196	1.14	0.887	1.196	0.805	0.779	1.107	0.677	0.421	0.968	0.578	0.743	0.75	1.227	0.75	0.651	0.816	0.631	1.236	-0.479765	0.717094	0.000557085	0.0409796	0.0409796
