# Supplementary material for: Proteomics-Derived Biomarker Panel Facilitates Distinguishing Primary Lung Adenocarcinomas With Intestinal or Mucinous Differentiation From Lung Metastatic Colorectal Cancer
Source: Mol Cell Proteomics. 2024 Apr 10;23(5):100766. doi: 10.1016/j.mcpro.2024.100766 (PMC11092395; doi:10.1016/j.mcpro.2024.100766)
Supplement: Supplemental Tables S7 [file mmc7.xlsx]

## Sheet: Supplementary Table S7
Supplementary Table S7. The candidate proteins screened by three machine learning algorithms.
Random Forest	SVM	LASSO
P08729_KRT7	P0DI83_RAB34	P08729_KRT7
P0DI83_RAB34	P07148_FABP1	Q12864_CDH17
P54709_ATP1B3	P08729_KRT7	P54709_ATP1B3
Q16822_PCK2	Q9NSC7_ST6GALNAC1	P16278_GLB1
Q9BV36_MLPH	Q12864_CDH17	P0DI83_RAB34
Q9BX69_CARD6	Q9BV36_MLPH	P26583_HMGB2
P50440_GATM	P25092_GUCY2C	O94829_IPO13
Q9UKW4_VAV3	P16444_DPEP1	Q96HP4_OXNAD1
Q9H788_SH2D4A	Q9HCY8_S100A14	Q15024_EXOSC7
Q3ZCQ3_FAM174B	Q99795_GPA33	Q9BRT3_MIEN1
Q9C0C2_TNKS1BP1	Q96KN4_LRATD1	P53355_DAPK1
Q99698_LYST	O15551_CLDN3	Q9UPT5_EXOC7
Q99584_S100A13	P08263_GSTA1	P11274_BCR
Q12800_TFCP2	P49326_FMO5	P00742_F10
Q8IZ41_RASEF	O60218_AKR1B10
P07148_FABP1	O60245_PCDH7
P46531_NOTCH1	Q92820_GGH
Q96HP4_OXNAD1	Q99626_CDX2
P37802_TAGLN2	Q9UJ72_ANXA10
Q9P206_KIAA1522	O75795_UGT2B17
Q9ULD2_MTUS1	P06731_CEACAM5
Q5VT25_CDC42BPA	P62760_VSNL1
Q9HCY8_S100A14	Q9Y3S1_WNK2
Q9H8H2_DDX31	P56856_CLDN18
Q9Y5S8_NOX1	P41235_HNF4A
Q15397_PUM3	P12277_CKB
P16278_GLB1	Q9P2D1_CHD7
Q6BCY4_CYB5R2	P30837_ALDH1B1
P04626_ERBB2	P16422_EPCAM
Q6ZU35_CRACD	P29323_EPHB2
O00194_RAB27B	Q99698_LYST
Q9H7Z7_PTGES2	P29373_CRABP2
Q9Y3D7_PAM16	P14091_CTSE
O96008_TOMM40
Q8TDN6_BRIX1
