# Supplementary material for: Proteomics-Derived Biomarker Panel Facilitates Distinguishing Primary Lung Adenocarcinomas With Intestinal or Mucinous Differentiation From Lung Metastatic Colorectal Cancer
Source: Mol Cell Proteomics. 2024 Apr 10;23(5):100766. doi: 10.1016/j.mcpro.2024.100766 (PMC11092395; doi:10.1016/j.mcpro.2024.100766)
Supplement: Supplemental Tables S8 [file mmc8.xlsx]

## Sheet: Supplementary Table S8
Supplementary Table S8. The diagnostic performance of candidate protein biomarkers in the discovery cohort.
Protein Biomarkers	Statistical Method	P value	ROC_AUC	ROC_cufoff
CDH17	Mann-Whitney U test	2.992e-07	0.986（0.959-1.000）	162.5（0.941，0.952）
ATP1B3	Unpaired Student’s t test	0.0006532	0.807（0.660-0.953）	130.000（0.706，0.810）
MLPH	Mann-Whitney U test	0.0002981	0.786（0.677-0.894）	20.000（1.000，0.571）
S100A14	Mann-Whitney U test	0.4611	0.569（0.386-0.751）	165.000（0.294，0.905）
GLB1	Mann-Whitney U test	0.8435	0.480（0.298-0.663）	155.000（0.882，0.238）
NARR	Mann-Whitney U test	0.0002232	0.842（0.714-0.970）	72.500（0.941，0.714）
OXNAD1	Mann-Whitney U test	0.6756	0.459（0.269-0.649）	190.000（0.529，0.524）
CK7	Mann-Whitney U test	1.899e-08	1.000（1.000-1.000）	85.000（1.000，1.000）
FABP1	Mann-Whitney U test	3.119e-06	0.944（0.880-1.000）	52.500（1.000，0.762）
