# Supplementary material for: Proteomics-Derived Biomarker Panel Facilitates Distinguishing Primary Lung Adenocarcinomas With Intestinal or Mucinous Differentiation From Lung Metastatic Colorectal Cancer
Source: Mol Cell Proteomics. 2024 Apr 10;23(5):100766. doi: 10.1016/j.mcpro.2024.100766 (PMC11092395; doi:10.1016/j.mcpro.2024.100766)
Supplement: Supplemental Tables S9 [file mmc9.xlsx]

## Sheet: Supplementary Table S9
Supplementary Table S9. The diagnostic performance of candidate protein biomarkers in the validation cohort.
Protein Biomarkers	Statistical Method	P value	ROC_AUC	ROC_cufoff
NARR	Mann-Whitney U test	1.004e-06	0.955（0.865-1.000）	15.000（1.000，0.909）
CDH17	Mann-Whitney U test	0.0001385	0.892（0.759-1.000）	237.500（0.842，0.909）
MLPH	Mann-Whitney U test	5.236e-06	0.909（0.790-1.000）	50.000（1.000，0.818）
CK7	Mann-Whitney U test	1.283e-06	0.990（0.968-1.000）	165.000（1.000，0.909）
FABP1	Mann-Whitney U test	0.0002266	0.909（0.804-1.000）	205.000（0.737，1.000）
