# Supplementary material for: Proteomics-Derived Biomarker Panel Facilitates Distinguishing Primary Lung Adenocarcinomas With Intestinal or Mucinous Differentiation From Lung Metastatic Colorectal Cancer
Source: Mol Cell Proteomics. 2024 Apr 10;23(5):100766. doi: 10.1016/j.mcpro.2024.100766 (PMC11092395; doi:10.1016/j.mcpro.2024.100766)
Supplement: Supplemental Tables S10 [file mmc10.xlsx]

## Sheet: Supplementary Table S10
Supplementary Table S10. The diagnostic performance of the combination of biomarkers in the discovery cohort.
Combination of biomarkers	AUC（95%CI）
NARR+CDH17	0.9976（0.991-1）
NARR+MLPH	0.9545（0.8655-1）
NARR+CK7	1（1-1）
CDH17+MLPH	0.9928（0.9755-1）
CDH17+CK7	0.9904（0.9677-1）
MLPH+CK7	1（1-1）
FABP1 + NARR	0.9904（0.9677-1）
FABP1 + CDH17	0.9378（0.8332-1）
FABP1 + MLPH	0.9809（0.9448-1）
FABP1 + CK7	1（1-1）
NARR + CDH17 +MLPH	0.9976（0.991-1）
NARR + CDH17 + CK7	1（1-1）
NARR + MLPH + CK7	1（1-1）
CDH17 + MLPH + CK7	1（1-1）
NARR+CDH17 + FABP1	1（1-1）
NARR+MLPH + FABP1	0.9904（0.9677-1）
NARR+CK7 + FABP1	1（1-1）
CDH17+MLPH + FABP1	1（1-1）
CDH17+CK7 + FABP1	1（1-1）
MLPH+CK7 + FABP1	1（1-1）
NARR + CDH17 + MLPH + CK7	1（1-1）
FABP1 + CDH17 + MLPH + CK7	1（1-1）
NARR + FABP1 + MLPH + CK7	1（1-1）
NARR + CDH17 + FABP1 + CK7	1（1-1）
NARR + CDH17 + MLPH + FABP1	1（1-1）
NARR + CDH17 + MLPH + CK7 + FABP1	1（1-1）
