# Supplementary material for: Proteomics-Derived Biomarker Panel Facilitates Distinguishing Primary Lung Adenocarcinomas With Intestinal or Mucinous Differentiation From Lung Metastatic Colorectal Cancer
Source: Mol Cell Proteomics. 2024 Apr 10;23(5):100766. doi: 10.1016/j.mcpro.2024.100766 (PMC11092395; doi:10.1016/j.mcpro.2024.100766)
Supplement: Supplemental Tables S11 [file mmc11.xlsx]

## Sheet: Sheet1
Supplementary Table S11. The comparison of diagnostic performance for newly discovered biomarkers and their combinations versus conventional biomarkers and their combinations in discovery and validation cohorts.
Combination of biomarkers	AUC（95%CI）in the discovery cohort	AUC（95%CI）in the validation cohort
Newly discovered biomarkers and their combinations
CDH17	0.986（0.959-1.000）	0.892（0.759-1.000）
FABP1	0.944（0.880-1.000）	0.909（0.804-1.000）
MLPH	0.786（0.677-0.894）	0.909（0.790-1.000）
NARR	0.842（0.714-0.970）	0.955（0.865-1.000）
NARR + CDH17	0.9972（0.9894-1）	0.9976（0.991-1）
NARR + MLPH	0.9118（0.8193-1）	0.9545（0.8655-1）
CDH17 + MLPH	0.9916（0.9746-1）	0.9928（0.9755-1）
FABP1 + NARR	0.9790（0.9363-1）	0.9904（0.9677-1）
FABP1 + CDH17	1（1-1）	0.9378（0.8332-1）
FABP1 + MLPH	0.9846（0.9580-1）	0.9809（0.9448-1）
NARR + CDH17 + MLPH	1（1-1）	0.9976（0.991-1）
NARR + CDH17 + FABP1	1（1-1）	1（1-1）
NARR + MLPH + FABP1	1（1-1）	0.9904（0.9677-1）
CDH17 + MLPH + FABP1	1（1-1）	1（1-1）
NARR + CDH17 + MLPH + FABP1	1（1-1）	1（1-1）
Conventional biomarkers and their combinations
CK7	1（1-1）	0.990（0.968-1.000）
CDX2	0.950（0.881-1.000）	0.907（0.780-1.000）
CK20	0.770（0.607-0.934）	0.840（0.665-1.000）
NapsinA	0.690（0.584-0.797）	0.636（0.498-0.774）
TTF-1	0.697（0.578-0.817）	0.624（0.446-0.803）
Villin	0.482（0.312-0.652）	0.273（0.118-0.427）
CK7 + TTF-1 + NapsinA + CK20 + CDX2	1（1-1）	1（1-1）
CK7 + TTF-1 + NapsinA + CK20 + Villin + CDX2	1（1-1）	1（1-1）
